# Supplementary material for: Apolipoprotein E abundance is elevated in the brains of individuals with Down syndrome–Alzheimer’s disease
Source: Acta Neuropathol. 2025 May 19;149(1):49. doi: 10.1007/s00401-025-02889-0 (PMC12089208; doi:10.1007/s00401-025-02889-0)
Supplement: Supplementary file 2 — Supplementary file2 Supplementary Information 1 contains data relating to our mass spectrometry based proteomic study. Sheet 1 is a list of all proteins identified by mass spectrometry. Sheet 2 is a list of all significantly altered proteins between case types. Sheet 3 is a table of all Hsa21-encoded proteins identified by mass spectrometry. Sheet 4 is a list of all APOE peptides identified in this study. (XLSX 1571 KB) [file 401_2025_2889_MOESM2_ESM.xlsx]

## Sheet: Article Information
Article Title:	Apolipoprotein E abundance is elevated in the brains of individuals with Down syndrome-Alzheimer's disease
Journal Name:	Acta Neuropathologica
Author Names:	Clíona Farrell, Yazead Buhidma, Paige Mumford, Wendy E. Heywood, Jenny Hällqvist, Lisi Flores-Aguilar, Elizabeth Andrews, Stella Taso, Eric Doran, Elizabeth Head, Tammaryn Lashley, Kevin Mills, Christina E. Toomey, and Frances K. Wiseman
Corresponding Authors:	Frances K. Wiseman	Christina E. Toomey
Corresponding author email:	f.wiseman@ucl.ac.uk	christina.toomey@ucl.ac.uk

## Sheet: All proteins identified by MS
Entry Name	Protein name	Gene name	Accession	Peptide count	Unique peptides	Confidence score	Anova (p)	-Log10(Anova p)	q Value	Max fold change	Power	Mass spec fraction identification	Occurrences	Highest mean condition	Lowest mean condition	Mass	DSAD1	DSAD2	DSAD3	DSAD4	DSAD5	DSAD6	DSAD7	DSAD8	Average DSAD normalised abundance	EOAD1	EOAD2	EOAD3	Average EOAD normalised abundance	HA1	HA2	HA3	HA4	Average HA normalised abundance	Fold change DSAD v HA	Log2(FC DSAD v HA)	Fold changes DSAD v EOAD	Log2(FC DSAD v EOAD)	Fold changes EOAD v HA	Log2(FC EOAD v HA)
PDXK_HUMAN	Pyridoxal kinase	PDXK	O00764	54	32	397.777	8.78e-07	6.05651	0.00201063	1.61161	1	1;2;3;4	4	AD-DS	EOAD	35330.5	102848	108291	107351	114687	117244	117484	121476	119716	113637	63439.5	82072.4	66022.7	70511.6	65156.8	77519.2	73444	78219.4	73584.9	1.5443	0.626955	1.61161	0.688504	-1.04359	-0.0615492
LA_HUMAN	Lupus La protein	SSB	P05455	61	24	398.038	6.12e-05	4.21325	0.0467048	3.60374	0.999923	1;2;3	3	AD-DS	CTRL	47008.2	12256.2	9621.88	16512.6	19660.7	13839.1	14093.1	27147.7	11907.4	15629.8	8626.24	9910.33	16977	11837.9	4987.58	3985.07	4053.08	4322.69	4337.1	3.60374	1.8495	1.32032	0.400892	2.72944	1.4486
MYP2_HUMAN	Myelin P2 protein	PMP2	P02689	8	4	53.771	0.000173201	3.76145	0.0927805	1.322	0.99998	1;4	2	EOAD	CTRL	15023.5	28885.4	26317.6	30022.6	29964.8	31257.9	26875.3	29798.1	30508.5	29203.8	30849	34169.4	34522.2	33180.2	24420.3	24681.4	27118.9	24173.3	25098.5	1.16357	0.218557	-1.13616	-0.184168	1.322	0.402724
NALP8_HUMAN	NACHT_ LRR and PYD domains-containing protein 8	NLRP8	Q86W28	9	3	46.9054	0.000243109	3.6142	0.0927805	2.50363	0.999791	1;3;4	3	AD-DS	EOAD	121939	1055.4	919.664	1264.61	1535.69	1815.2	947.953	1092.75	1267.68	1237.37	559.678	450.257	472.758	494.231	869.013	1413.48	874.398	887.253	1011.04	1.22386	0.291441	2.50363	1.32402	-2.04568	-1.03258
SYFA_HUMAN	Phenylalanine--tRNA ligase alpha subunit	FARSA	Q9Y285	49	11	318.731	0.000294726	3.53058	0.096411	1.48894	0.999869	1;2;3;4	4	CTRL	EOAD	57620.8	11987.3	9910.44	9204.32	11824.5	10602.5	10367.9	9465.72	12270.9	10704.2	9330.55	8860.36	9378.22	9189.71	14006.7	14054.6	14321.2	12349.3	13682.9	-1.27828	-0.354202	1.1648	0.220086	-1.48894	-0.574288
APOE_HUMAN	Apolipoprotein E	APOE	P02649	50	18	362.544	0.000353277	3.45188	0.101119	2.13048	0.991908	1;2;3;4	4	AD-DS	CTRL	36268.2	73881	57707.5	55496.6	70978.9	45671.9	75014.9	90119.6	83502.5	69046.6	27943.7	32832	52245.7	37673.8	26737.4	30136.9	38994.3	33767.4	32409	2.13048	1.09118	1.83275	0.87401	1.16245	0.217166
PTN_HUMAN	Pleiotrophin	PTN	P21246	5	3	32.8568	0.000428118	3.36844	0.103263	3.69565	0.990508	1;2	2	AD-DS	CTRL	19512.3	1100.82	1059.38	811.899	1678.22	837.038	575.869	2111.59	951.955	1140.85	423.547	707.988	406.714	512.75	487.924	271.176	226.976	248.725	308.7	3.69565	1.88583	2.22496	1.15378	1.661	0.732048
UCRI_HUMAN	Cytochrome b-c1 complex subunit Rieske_ mitochondrial	UQCRFS1	P47985	36	11	268.507	0.000458856	3.33832	0.103263	1.22863	0.99873	1;2;3;4	4	CTRL	EOAD	29953.2	107660	98171.4	90723.2	102716	99923.7	95807.4	100336	96611.3	98993.5	99914.2	101271	88886.1	96690.4	121371	122262	107839	123716	118797	-1.20005	-0.263092	1.02382	0.033962	-1.22863	-0.297054
WASL_HUMAN	Neural Wiskott-Aldrich syndrome protein	WASL	O00401	26	5	153.057	0.000594631	3.22575	0.103263	3.00898	0.985241	1;3	2	AD-DS	CTRL	55226.2	2417.12	3965.71	4271.95	7094.57	3792.3	3460.29	4657.51	6366.64	4503.26	2630.82	3265.02	1372.16	2422.67	1848.11	1535.69	1275.96	1326.67	1496.61	3.00898	1.58927	1.8588	0.894374	1.61877	0.694899
RS10_HUMAN	40S ribosomal protein S10	RPS10	P46783;Q9NQ39	23	9	145.375	0.000707786	3.1501	0.103263	1.29306	0.998561	3;4	2	AD-DS	EOAD	18897.8	44249.9	47394.6	43992.9	44990.5	39401.2	41171.1	45439.6	43750.4	43798.8	34765.6	37148.4	29702.5	33872.2	46278	42466	39477.4	40686.5	42227	1.03722	0.0527257	1.29306	0.37079	-1.24666	-0.318064
CYTB_HUMAN	Cystatin-B	CSTB	P04080	16	11	102.917	0.000741577	3.12984	0.103263	1.87436	0.978907	1;3;4	3	AD-DS	CTRL	11196.6	264698	237224	267685	253187	237224	503659	267322	242510	284189	169571	149782	175144	164832	130454	186083	152080	137859	151619	1.87436	0.906399	1.72411	0.78585	1.08715	0.120549
DLRB1_HUMAN	Dynein light chain roadblock-type 1	DYNLRB1	Q9NP97;Q8TF09	9	3	105.437	0.000743089	3.12896	0.103263	1.37992	0.998047	1;3;4	3	AD-DS	EOAD	10921.6	25652	26273.7	30916.7	25828	26406.7	26283	21560.8	26427	26168.5	18666.4	17330.5	20894.5	18963.8	25757.9	23083.7	26167.2	23102.6	24527.8	1.06689	0.0934101	1.37992	0.464583	-1.2934	-0.371173
PROF2_HUMAN	Profilin-2	PFN2	P35080	34	13	239.575	0.000766629	3.11541	0.103263	1.37384	0.989632	1;2;3;4	4	EOAD	AD-DS	15388.4	37530.1	35120.1	31901.4	34000.8	30941.1	31418	29784.5	35056.7	33219.1	41430.6	43315.9	52167.1	45637.9	41034.8	45806	39231.5	35234	40326.6	-1.21396	-0.27972	-1.37384	-0.458219	1.13171	0.1785
PRDX6_HUMAN	Peroxiredoxin-6	PRDX6	P30041	82	45	529.809	0.000888166	3.05151	0.107882	1.48819	0.999031	1;2;3;4	4	EOAD	CTRL	25149.1	239771	294348	309211	311026	260588	284100	280120	283250	282802	319152	333339	391928	348140	198182	252340	261606	223611	233935	1.20889	0.273683	-1.23104	-0.299874	1.48819	0.573558
PDCD5_HUMAN	Programmed cell death protein 5	PDCD5	O14737	8	2	53.8685	0.000895152	3.0481	0.107882	1.61424	0.99401	2;3	2	EOAD	AD-DS	14285.1	3191.68	3645.34	3381.7	3113.33	3356.55	3631.34	3195.39	3158.94	3334.28	4780.01	4233.49	7133.53	5382.34	3937.1	4343.61	4206.71	3453.59	3985.25	-1.19524	-0.257295	-1.61424	-0.690858	1.35057	0.433564
NDE1_HUMAN	Nuclear distribution protein nudE homolog 1	NDE1	Q9NXR1	10	2	51.0643	0.00107272	2.96951	0.122818	3.6287	0.985871	3	1	AD-DS	CTRL	38865.2	370.348	680.961	738.437	1013.88	353.554	754.339	780.402	1172.24	733.02	340.265	558.636	805.694	568.198	265.282	247.602	127.305	167.836	202.006	3.6287	1.85945	1.29008	0.367458	2.81277	1.49199
PURB_HUMAN	Transcriptional activator protein Pur-beta	PURB	Q96QR8	15	3	97.5636	0.00127234	2.8954	0.125006	2.92543	0.998293	1;2;3	3	CTRL	EOAD	33411.9	665.311	454.315	388.497	631.323	681.844	426.528	466.756	686.092	550.083	244.422	408.94	121.02	258.127	675.672	651.865	745.1	947.893	755.133	-1.37276	-0.45708	2.13105	1.09157	-2.92543	-1.54865
TAU_HUMAN	Microtubule-associated protein tau	MAPT	P10636	161	56	1197.3	0.00158654	2.79955	0.125006	2.83836	0.984819	1;2;3;4	4	AD-DS	CTRL	79155.8	249062	528901	349222	522736	214687	333435	435223	681802	414383	271062	440064	467975	393033	154964	199674	130429	98908	145994	2.83836	1.50506	1.05432	0.0763143	2.69212	1.42874
RL12_HUMAN	60S ribosomal protein L12	RPL12	P30050	19	3	131.574	0.00158657	2.79954	0.125006	1.46372	0.993848	1;2;3;4	4	EOAD	AD-DS	17989.7	6263.94	6869.78	7098.03	7556.14	6990.86	5626.89	6840.76	7731.66	6872.26	9833.04	8099.21	12244.9	10059.1	6992.12	7186.47	7280.89	7358.14	7204.41	-1.04833	-0.0680956	-1.46372	-0.54964	1.39624	0.481545
K2C1B_HUMAN	Keratin_ type II cytoskeletal 1b	KRT77	Q7Z794	16	2	123.26	0.00164011	2.78513	0.125006	2.14311	0.983335	2	1	EOAD	AD-DS	62186.6	1025.77	1341.44	1136.52	943.704	979.306	626.371	885.621	924.318	982.88	2045.65	1410.86	2862.76	2106.42	1258.65	1497.85	1103.93	1463.02	1330.86	-1.35404	-0.437274	-2.14311	-1.09971	1.58275	0.662432
HS90B_HUMAN	Heat shock protein HSP 90-beta	HSP90AB1	P08238	136	25	1179.59	0.00167537	2.77589	0.125006	1.95411	0.996459	1;2;3;4	4	EOAD	CTRL	83606.5	91654.7	117902	119367	110387	71165.3	79676.7	68171	92146.3	93808.8	135386	153942	207877	165735	94532.6	89423.4	76617.5	78681.5	84813.7	1.10606	0.145426	-1.76673	-0.821083	1.95411	0.966509
FCL_HUMAN	GDP-L-fucose synthase	TSTA3	Q13630	15	3	111.779	0.00171827	2.76491	0.125006	1.19067	0.968722	1;3	2	AD-DS	EOAD	36120.8	8278.63	7447.45	8448.7	7871.23	8598.98	7551.21	8180.79	8622.17	8124.89	7168.62	6888.73	6414.02	6823.79	7528.48	6704.23	7748.19	7095.66	7269.14	1.11772	0.160565	1.19067	0.251775	-1.06526	-0.0912104
ABLM1_HUMAN	Actin-binding LIM protein 1	ABLIM1	O14639	23	8	121.588	0.00186984	2.7282	0.125006	2.45747	0.994838	1;3	2	CTRL	EOAD	89569.6	26901.4	30707	25601.3	34111.5	21980.2	20946.6	23635.6	29580.7	26683	16733.6	12521.9	4987.79	11414.4	18414.9	32863.2	29759.2	31165	28050.6	-1.05125	-0.0721082	2.33766	1.22507	-2.45747	-1.29717
CAP1_HUMAN	Adenylyl cyclase-associated protein 1	CAP1	Q01518	69	29	566.933	0.00196378	2.70691	0.125006	1.35474	0.940554	1;2;3;4	4	AD-DS	CTRL	52357.8	88817.6	89475.6	99865.4	97418.2	90575.1	117771	82149.7	112416	97311.1	84939.9	74890.5	74307.5	78045.9	71107.3	62141.6	78571.8	75499.5	71830.1	1.35474	0.438017	1.24684	0.318281	1.08654	0.119736
KI20B_HUMAN	Kinesin-like protein KIF20B	KIF20B	Q96Q89	49	12	267.377	0.00207604	2.68276	0.125006	1.78581	0.961519	1	1	EOAD	AD-DS	211998	11968.4	9505.25	8708.18	10913.2	11047.3	10121.1	9240.83	10248.7	10219.1	14527	13335.2	26886	18249.4	14264.2	16697	12912.8	13548	14355.5	-1.40477	-0.490333	-1.78581	-0.836579	1.27125	0.346245
GPSM1_HUMAN	G-protein-signaling modulator 1	GPSM1	Q86YR5	9	3	51.686	0.00210727	2.67628	0.125006	1.84603	0.995249	1	1	CTRL	EOAD	75137.6	2766.33	2098.57	2299.46	2754.2	2501.93	3172.84	2727.32	2615.12	2616.97	2175.78	1254.58	1459.95	1630.11	2867.16	3958.67	2847.29	2363.76	3009.22	-1.14989	-0.201491	1.6054	0.682932	-1.84603	-0.884424
QCR7_HUMAN	Cytochrome b-c1 complex subunit 7	UQCRB	P14927	28	4	204.128	0.00215746	2.66606	0.125006	1.39517	0.935228	1;2;3;4	4	CTRL	AD-DS	13530.5	28238.5	28881.4	29808.1	26199.6	22951.8	19797.3	25333.3	25626.6	25854.6	33045	34212.3	30380.9	32546	40267.4	35497.8	29742.3	38779	36071.6	-1.39517	-0.480446	-1.25881	-0.332063	-1.10833	-0.148382
HSPB1_HUMAN	Heat shock protein beta-1	HSPB1	P04792	31	14	272.101	0.00218366	2.66081	0.125006	2.33892	0.986348	1;2;3;4	4	EOAD	CTRL	22839.6	83877.9	117547	161525	111204	106944	125320	141476	115038	120366	105649	117023	216463	146378	41477.4	52426.8	89167.1	67263.9	62583.8	1.92328	0.943571	-1.21611	-0.282271	2.33892	1.22584
COPA1_HUMAN	Collagen alpha-1(XXV) chain	COL25A1	Q9BXS0	28	9	149.829	0.00228092	2.64189	0.125754	1.71044	0.945217	2;3	2	AD-DS	CTRL	65170.1	12924.4	10394.1	14226.3	15974.3	9522.89	9539.7	16319.7	16076.7	13122.3	10277.7	9545.99	11015.8	10279.8	7543.76	7272.5	7855.41	8015.73	7671.85	1.71044	0.77437	1.27651	0.3522	1.33994	0.42217
BIRC6_HUMAN	Baculoviral IAP repeat-containing protein 6	BIRC6	Q9NR09	28	8	143.218	0.00234938	2.62905	0.125754	1.57208	0.994339	1;4	2	CTRL	EOAD	536529	89045.1	60104.7	59058.3	62689.3	70242.2	64348.2	72964	63885.8	67792.2	40646.8	56045.4	46052.3	47581.5	70055.8	82391.3	64504.6	82255.1	74801.7	-1.1034	-0.141952	1.42476	0.510719	-1.57208	-0.652671
SHPS1_HUMAN	Tyrosine-protein phosphatase non-receptor type substrate 1	SIRPA	P78324	68	2	508.712	0.00241661	2.61679	0.125754	1.31146	0.973508	1;2;3;4	4	CTRL	AD-DS	55480.2	30725.8	31655.4	26907.2	31980.7	27909.7	24474	28155.9	29859.7	28958.5	30486.6	32534.2	24576.7	29199.2	38481.3	34174.3	37052.5	42203.9	37978	-1.31146	-0.391175	-1.00831	-0.0119377	-1.30065	-0.379237
ARK72_HUMAN	Aflatoxin B1 aldehyde reductase member 2	AKR7A2	O43488	30	11	214.392	0.00261394	2.5827	0.127657	1.20381	0.925997	1;2;3;4	4	AD-DS	CTRL	40045.3	72271.4	72041.4	71449.1	69516.3	65144.1	61386.5	67868.3	68014.2	68461.4	62927.2	63115.6	56994.6	61012.5	52760.8	51651.4	58879.6	64191	56870.7	1.20381	0.267605	1.12209	0.166187	1.07283	0.101418
INP4A_HUMAN	Type I inositol 3_4-bisphosphate 4-phosphatase	INPP4A	Q96PE3	22	7	119.524	0.00279856	2.55306	0.130073	1.88805	0.975542	2	1	EOAD	AD-DS	111610	3687.25	2860.51	4148.81	3173.6	3559.65	3475.22	3956.79	3940.6	3600.3	6039.4	5302.84	9050.38	6797.54	5997.41	4781.2	3083.23	4070.22	4483.02	-1.24518	-0.316352	-1.88805	-0.916894	1.51629	0.600543
MYH14_HUMAN	Myosin-14	MYH14	Q7Z406	126	31	741.171	0.0029783	2.52603	0.130073	1.53317	0.990593	1;3;4	3	EOAD	CTRL	228840	11675.2	12478.6	14834.2	13854.2	13581.5	11012.9	12464.2	14742.4	13080.4	18577.5	14317.9	16031.3	16308.9	11960	8489.11	11978.8	10121.5	10637.4	1.22967	0.298267	-1.24682	-0.318252	1.53317	0.616519
SEPT2_HUMAN	Septin-2	SEPT2	Q15019	49	21	403.213	0.00298271	2.52539	0.130073	1.42831	0.991072	1;2;3;4	4	EOAD	CTRL	41715.7	61459.2	77006.8	85617.9	77290.8	67129.8	66149.2	78385.2	79689.7	74091.1	86002.5	80632.9	102523	89719.6	62445	58061.1	65884.5	64870.4	62815.2	1.17951	0.238185	-1.21094	-0.276124	1.42831	0.514309
SH3G3_HUMAN	Endophilin-A3	SH3GL3	Q99963	31	11	235.239	0.00310835	2.50747	0.130073	1.30768	0.963166	1;2	2	AD-DS	EOAD	39455.9	32510.7	28914.5	28466.3	27394.6	27231.4	34899.1	28240.1	30608.9	29783.2	23940.4	23722.6	20663.6	22775.6	24859.8	29895.4	23914.7	27757.9	26607	1.11938	0.162695	1.30768	0.387012	-1.16822	-0.224317
RP3A_HUMAN	Rabphilin-3A	RPH3A	Q9Y2J0	52	15	349.318	0.00315528	2.50096	0.130073	1.46205	0.977351	1;2;3;4	4	CTRL	EOAD	77728	31851.7	27409.5	23523	26348.4	23202.4	24626.8	23265.9	25407.3	25704.4	29750.3	21914.4	20535.9	24066.9	32821.8	42137.1	34302.8	31486.3	35187	-1.36891	-0.453028	1.06804	0.0949662	-1.46205	-0.547995
SYNJ1_HUMAN	Synaptojanin-1	SYNJ1	O43426;Q13480	172	70	1277.15	0.00316707	2.49934	0.130073	1.29948	0.934565	1;2;3;4	4	AD-DS	EOAD	174244	74880.2	60355.2	58952.9	64913.7	58735.2	48861.4	62059.8	63214.6	61496.6	49646.6	48307.2	44018.8	47324.2	49156.6	51255.4	53457.7	50787.2	51164.2	1.20195	0.265371	1.29948	0.37793	-1.08114	-0.112558
CSTN1_HUMAN	Calsyntenin-1	CLSTN1	O94985	15	5	77.8399	0.00327184	2.48521	0.130073	1.23218	0.950031	1	1	AD-DS	EOAD	111047	6562.8	6478.9	7163.33	5767.94	6035.91	7308.02	6347.9	6623.38	6536.02	5626.5	5509.35	4777.44	5304.43	5569.45	5758.87	5895.02	6140.39	5840.93	1.119	0.162214	1.23218	0.301215	-1.10114	-0.139
ACBP_HUMAN	Acyl-CoA-binding protein	DBI	P07108	17	11	141.566	0.00347346	2.45924	0.130073	1.76826	0.985014	1;2;3;4	4	EOAD	CTRL	10044.4	117631	171636	161234	134097	122207	118958	144527	135516	138226	132439	155163	239794	175799	92607.5	107165	97998.2	99905.5	99419.1	1.39034	0.475433	-1.27182	-0.346897	1.76826	0.82233
A4_HUMAN	Amyloid beta A4 protein	APP	P05067	68	24	444.932	0.00353282	2.45188	0.130073	1.8397	0.935089	1;2;3;4	4	AD-DS	CTRL	87969.9	92504.6	82928	106476	121255	90635.6	119249	149812	92394.1	106907	69391.7	73465.1	142442	95099.6	56425.3	62925.7	58337.7	54754.9	58110.9	1.8397	0.879472	1.12416	0.168841	1.63652	0.710631
KI20A_HUMAN	Kinesin-like protein KIF20A	KIF20A	O95235	5	2	27.3118	0.0035541	2.44927	0.130073	2.20005	0.983399	1	1	CTRL	EOAD	101305	2190.21	1927.28	2125.04	2023.14	2969.39	1960.18	1938.39	2051.81	2148.18	1347.95	1112.38	496.022	985.45	2486.44	3044.58	1806.88	1334.27	2168.04	-1.00925	-0.0132772	2.1799	1.12426	-2.20005	-1.13754
STRN_HUMAN	Striatin	STRN	O43815	8	2	41.2859	0.0035581	2.44878	0.130073	1.39334	0.98579	1;3	2	EOAD	CTRL	86588.4	4578.99	5044.86	5108.28	5018.6	4725.08	5624.53	4610.32	5237.76	4993.55	6951.73	5317.73	8243.63	6837.7	5393.89	4801.01	4642.03	4792.78	4907.43	1.01755	0.0250984	-1.36931	-0.453444	1.39334	0.478542
SIRPG_HUMAN	Signal-regulatory protein gamma	SIRPG	Q9P1W8	11	3	65.4482	0.00359668	2.4441	0.130073	1.99457	0.985478	1;2	2	CTRL	EOAD	42896.8	606.533	725.963	795.742	716.966	443.405	879.334	532.899	856.26	694.638	434.574	410.721	222.389	355.895	698.707	877.891	613.29	649.543	709.858	-1.02191	-0.0312686	1.95181	0.964811	-1.99457	-0.996079
LGI1_HUMAN	Leucine-rich glioma-inactivated protein 1	LGI1	O95970	30	10	222.912	0.00380742	2.41937	0.130073	1.1291	0.899306	1;3;4	3	CTRL	AD-DS	64559.4	18299.7	19776.6	18521.9	19477.6	17453.3	18248	18403	19345.5	18690.7	19528.5	19756.9	20874.2	20053.2	21504.5	19362.4	22550	20997.5	21103.6	-1.1291	-0.175168	-1.0729	-0.101513	-1.05238	-0.0736545
CHMP5_HUMAN	Charged multivesicular body protein 5	CHMP5	Q9NZZ3	15	5	90.0074	0.00381593	2.4184	0.130073	1.19565	0.984793	1	1	CTRL	EOAD	24627.8	5311.97	4416.12	4312.63	4805.4	4880.31	4830.56	4587.13	4564.83	4713.62	4319.62	3922.97	3730.62	3991.07	5027.61	4785.13	4695.11	4579.77	4771.91	-1.01237	-0.0177309	1.18104	0.240059	-1.19565	-0.25779
PSA2_HUMAN	Proteasome subunit alpha type-2	PSMA2	P25787	17	5	106.05	0.0038986	2.40909	0.130073	1.30444	0.964696	1;2;3;4	4	EOAD	CTRL	26012.7	1903.16	2049.68	1767.77	1854.33	1912.81	2195.94	1947.41	2023.37	1956.81	2380.79	2040.49	1679.97	2033.75	1529.43	1479.18	1734.41	1493.36	1559.09	1.25509	0.327793	-1.03932	-0.0556411	1.30444	0.383434
LRP1_HUMAN	Prolow-density lipoprotein receptor-related protein 1	LRP1	Q07954	51	20	273.177	0.00393839	2.40468	0.130073	1.28693	0.914911	1	1	AD-DS	EOAD	523483	4479.36	4801.16	4159.78	4962.09	4923.43	5398.27	4810.97	4701.48	4779.57	3782.53	4348.67	3010.62	3713.94	3526.62	3968.95	4147.15	4115.11	3939.45	1.21326	0.278884	1.28693	0.363928	-1.06072	-0.0850444
BROX_HUMAN	BRO1 domain-containing protein BROX	BROX	Q5VW32	7	3	37.8142	0.00398335	2.39975	0.130073	3.54652	0.961524	2;3;4	3	AD-DS	CTRL	46989.4	10456.8	24608.3	51794.9	52245.5	18717.9	61470.2	33638.7	30825.9	35469.8	32883.4	28641.5	43916.1	35147	10071.6	12077.5	8475.78	9380.3	10001.3	3.54652	1.8264	1.00918	0.013187	3.51425	1.81322
ENOPH_HUMAN	Enolase-phosphatase E1	ENOPH1	Q9UHY7	16	7	97.4981	0.00406696	2.39073	0.130073	1.26685	0.95618	1;2;3	3	AD-DS	EOAD	29103.8	25375.2	33578.7	30389.9	29609.9	26959.4	32623.2	30491.2	28365.5	29674.1	22618.9	25342	22309.9	23423.6	25192.1	28784.8	27812.7	26751.3	27135.2	1.09356	0.129037	1.26685	0.341242	-1.15846	-0.212205
MCF2L_HUMAN	Guanine nucleotide exchange factor DBS	MCF2L	O15068	16	2	101.565	0.00415188	2.38176	0.130073	1.76184	0.981452	1;4	2	CTRL	EOAD	129421	2785.42	2436	2497.6	2342.25	1991.31	2574.91	1556.72	2049.74	2279.24	1740.77	2200.18	1429.13	1790.03	3726.41	2751.76	2820.11	3316.64	3153.73	-1.38368	-0.468505	1.2733	0.348574	-1.76184	-0.817079
AT1A1_HUMAN	Sodium/potassium-transporting ATPase subunit alpha-1	ATP1A1	P05023	203	62	1507.83	0.00430347	2.36618	0.130073	1.21272	0.889897	1;2;3;4	4	EOAD	AD-DS	114208	263299	246434	245664	257467	245631	216030	241388	234527	243805	265400	267147	354456	295668	297845	286470	280704	298532	290888	-1.19312	-0.254734	-1.21272	-0.278249	1.01643	0.0235146
NEUG_HUMAN	Neurogranin	NRGN	Q92686	8	2	29.5546	0.00440364	2.35619	0.130073	2.1894	0.961921	3;4	2	CTRL	EOAD	7789.57	26476.3	18764.9	13286.7	15284.9	15599.4	11138.1	13429.1	15421.2	16175.1	12271.5	18717.4	11892	14293.6	20830.7	27803.5	46790.9	29753	31294.5	-1.93474	-0.952138	1.13163	0.1784	-2.1894	-1.13054
NECP1_HUMAN	Adaptin ear-binding coat-associated protein 1	NECAP1	Q8NC96;Q9NVZ3	16	3	116.491	0.00457561	2.33955	0.130073	1.72551	0.975818	1;2;4	3	AD-DS	EOAD	29851.5	7587.1	8523.66	6053.06	8569.46	9871.3	5455.88	9394.79	8094.43	7943.71	5254.78	4365.84	4190.47	4603.7	8613.35	5703.33	7650.51	8953.62	7730.2	1.02762	0.0393068	1.72551	0.78702	-1.67913	-0.747713
GABR1_HUMAN	Gamma-aminobutyric acid type B receptor subunit 1	GABBR1	Q9UBS5	45	13	277.119	0.00461753	2.33559	0.130073	1.53764	0.983746	1;2;3	3	CTRL	EOAD	109404	12349.8	9734.83	8937.62	11492	11060.1	11256.5	12063	11465.9	11044.9	8333.93	9768.6	6367.76	8156.76	12591.4	14098.4	10199.5	13279.3	12542.1	-1.13555	-0.183397	1.35408	0.437318	-1.53764	-0.620715
NDUB5_HUMAN	NADH dehydrogenase [ubiquinone] 1 beta subcomplex subunit 5_ mitochondrial	NDUFB5	O43674	11	6	92.3532	0.0047947	2.31924	0.130704	1.41504	0.982351	1	1	CTRL	EOAD	21750.3	29170.7	21786.8	20987.6	25494.4	28706.1	28191	26740.9	24229.1	25663.3	20544	22149.7	19630.7	20774.8	31504	31917.6	26704.2	27463.3	29397.3	-1.1455	-0.195973	1.23531	0.304873	-1.41504	-0.500846
CE290_HUMAN	Centrosomal protein of 290 kDa	CEP290	O15078	64	13	352.049	0.00502226	2.2991	0.135297	1.3374	0.966947	2;3	2	EOAD	AD-DS	291071	19292.6	20849	17206.2	17761.6	15294.3	19804.7	16911	18156.7	18159.5	21407.3	22560.5	28891.9	24286.6	19182.1	20019.9	17474.1	18749.5	18856.4	-1.03838	-0.0543296	-1.3374	-0.419433	1.28797	0.365103
CHIP_HUMAN	E3 ubiquitin-protein ligase CHIP	STUB1	Q9UNE7	22	6	132.335	0.0050924	2.29308	0.135591	1.82989	0.979473	1;2;3;4	4	EOAD	CTRL	35312.5	6695.29	9410.3	10536.6	12795.9	7234.98	11202.2	8939.44	10764.4	9697.38	10498.1	13999.9	15109.8	13202.6	7664.02	7507.07	6587.58	7101.17	7214.96	1.34407	0.426604	-1.36146	-0.445154	1.82989	0.871758
ATOX1_HUMAN	Copper transport protein ATOX1	ATOX1	O00244	5	3	50.6489	0.00523049	2.28146	0.136102	1.36271	0.868516	1;2	2	AD-DS	CTRL	7572.73	12855.3	11132.9	10294.1	11802.5	13632.9	10387.8	11659.3	11647.3	11676.5	7922.91	7032.29	11208.4	8721.2	7424.22	7600.87	10533.8	8715.35	8568.57	1.36271	0.446483	1.33886	0.421009	1.01781	0.0254736
CLUS_HUMAN	Clusterin	CLU	P10909	46	13	375.48	0.00541844	2.26613	0.139143	1.8383	0.930019	1;2;3;4	4	EOAD	CTRL	53065	34103.1	36365.4	50098.5	49538.6	37202.9	53478.2	58587.4	43157.8	45316.5	34016.6	33231	70831.4	46026.3	22529.4	22321.9	28624.8	26673.4	25037.4	1.80995	0.855953	-1.01566	-0.0224232	1.8383	0.878376
COX1_HUMAN	Cytochrome c oxidase subunit 1	MT-CO1	P00395	8	5	78.3522	0.00554274	2.25628	0.139143	1.19146	0.88222	2;3;4	3	CTRL	AD-DS	57098.6	54447	51387.3	50436.3	57005.3	54922.9	55345	63915.3	60161.1	55952.5	64401.8	56767.2	59079.2	60082.7	72151.7	64030	63716	66763.5	66665.3	-1.19146	-0.252733	-1.07382	-0.102747	-1.10956	-0.149986
PLSI_HUMAN	Plastin-1	PLS1	Q14651	13	2	69.3637	0.00558564	2.25293	0.139143	1.52006	0.932018	1;2;4	3	AD-DS	CTRL	70652.8	12307.6	21323.2	21515	17119.5	15076	19359.5	17685.5	20007.4	18049.2	14923.4	16868.3	21793.1	17861.6	11491.9	12588	12683.7	10732.3	11874	1.52006	0.60413	1.0105	0.0150724	1.50426	0.589057
ANS1B_HUMAN	Ankyrin repeat and sterile alpha motif domain-containing protein 1B	ANKS1B	Q7Z6G8	18	10	87.0197	0.00559041	2.25256	0.139143	1.37211	0.928665	1;4	2	AD-DS	CTRL	139321	21373	19089.6	24186.3	23845.7	21276.4	17311.4	25161.1	22240	21810.4	19192.3	25692.9	19681.7	21522.3	14054.1	14662.5	18301.6	16564.2	15895.6	1.37211	0.456393	1.01339	0.0191888	1.35398	0.437204
AL1A1_HUMAN	Retinal dehydrogenase 1	ALDH1A1	P00352	51	18	377.097	0.00604762	2.21842	0.148905	1.31128	0.849488	1;2;3;4	4	CTRL	AD-DS	55489.2	32599.9	25927.1	29746	39438.6	29154.2	29822.1	29672	25088.9	30181.1	34812.9	39373.1	39740.5	37975.5	37407.3	34406.5	41727.1	44762.1	39575.8	-1.31128	-0.390971	-1.25825	-0.331424	-1.04214	-0.059547
PTBP2_HUMAN	Polypyrimidine tract-binding protein 2	PTBP2	Q9UKA9	23	7	115.696	0.00621011	2.2069	0.149193	1.84766	0.969681	3;4	2	CTRL	EOAD	57604.9	6114.27	6336.49	4563.92	6717.55	7530.25	6326.57	5216.21	7820.87	6328.27	3755.49	4621.77	2495.66	3624.31	6242.49	7951.24	4560.72	8031.52	6696.49	-1.05819	-0.0815947	1.74606	0.804105	-1.84766	-0.885699
MLC1_HUMAN	Membrane protein MLC1	MLC1	Q15049	16	7	114.699	0.00632283	2.19909	0.149193	2.33372	0.974396	1;2;4	3	EOAD	CTRL	41768.6	22317.2	21223.1	30318.6	25437.1	21518.8	18318.3	21781.4	21776.4	22836.4	27325.9	29072.8	65869.9	40756.2	15254.9	13154.2	19254.9	22192.3	17464.1	1.30762	0.386943	-1.78471	-0.835686	2.33372	1.22263
ACADV_HUMAN	Very long-chain specific acyl-CoA dehydrogenase_ mitochondrial	ACADVL	P49748	43	19	277.066	0.00638511	2.19483	0.149193	1.40444	0.930367	1;2;3;4	4	EOAD	AD-DS	70789.5	43524.9	41386.2	38708.6	37187.1	41624.6	33117	34523.5	37177.6	38406.2	45356.4	53124.4	63337	53939.3	40611	37403.2	43031.6	53146.4	43548.1	-1.13388	-0.181271	-1.40444	-0.489997	1.23861	0.308727
CYFP2_HUMAN	Cytoplasmic FMR1-interacting protein 2	CYFIP2	Q96F07;Q8N4X5	165	38	1086.53	0.00673372	2.17175	0.151547	1.28734	0.955919	1;2;3;4	4	AD-DS	EOAD	150395	28961.7	29708	28134.3	27898.5	28411	26904.1	29350.6	29612.6	28622.6	22500.4	24116.6	20084.7	22233.9	33869.5	22605.2	26551.8	29610.1	28159.1	1.01646	0.0235519	1.28734	0.364395	-1.2665	-0.340843
ADDG_HUMAN	Gamma-adducin	ADD3	Q9UEY8	76	30	591.691	0.00677364	2.16918	0.151547	1.18555	0.861834	1;2;3;4	4	AD-DS	CTRL	79496.9	90064.9	95998	98384.5	91437.2	92106.7	78835.3	94078.5	95954.2	92107.4	90565.1	86125.2	80553.6	85748	69120.7	77934	83968.6	79742.6	77691.5	1.18555	0.245561	1.07416	0.103215	1.1037	0.142346
NAGK_HUMAN	N-acetyl-D-glucosamine kinase	NAGK	Q9UJ70	12	2	77.486	0.00678572	2.1684	0.151547	1.63873	0.962681	1;2	2	EOAD	CTRL	37717.9	3706.71	4890.01	4091.76	4212.02	4338.23	4052.82	3968.37	4808.03	4258.5	4515.52	4050.28	7327.74	5297.84	3449.12	2954.26	3649.03	2879.19	3232.9	1.31724	0.397515	-1.24407	-0.315062	1.63873	0.712577
SCN1A_HUMAN	Sodium channel protein type 1 subunit alpha	SCN1A	P35498	8	2	50.9303	0.00681675	2.16642	0.151547	1.53593	0.964592	1	1	CTRL	EOAD	231025	5935.83	5588.35	6612.88	6563.45	5779.7	4976.17	6146.01	6344.81	5993.4	4094.71	5409.18	2444.54	3982.81	5880.15	6713.5	5946.08	5929.53	6117.32	-1.02068	-0.0295243	1.50482	0.589588	-1.53593	-0.619113
MK03_HUMAN	Mitogen-activated protein kinase 3	MAPK3	P27361	51	16	444.464	0.00696357	2.15717	0.152071	1.52904	0.959543	1;2;3;4	4	EOAD	CTRL	43477.8	31049.9	40179.9	45166.4	31896.4	38693.3	32609.9	38581.6	44188.4	37795.7	40706.7	42594.7	49545.2	44282.2	25123.3	23857.4	32509.2	34353.5	28960.8	1.30506	0.384119	-1.17162	-0.228505	1.52904	0.612624
S100B_HUMAN	Protein S100-B	S100B	P04271	16	9	108.535	0.00704071	2.15238	0.152071	1.83475	0.845762	1;2;3;4	4	AD-DS	CTRL	10827.1	379803	668407	703399	651748	503162	890607	739365	513245	631217	365013	473927	524296	454412	251782	339474	470594	314289	344035	1.83475	0.875581	1.38909	0.474135	1.32083	0.401446
ACAD9_HUMAN	Acyl-CoA dehydrogenase family member 9_ mitochondrial	ACAD9	Q9H845	15	6	98.125	0.00713025	2.1469	0.152071	1.23386	0.927957	3;4	2	EOAD	AD-DS	69387.7	13515.9	12884.6	13496.3	11153	12822.1	11796.5	11139.7	11072.5	12235.1	14070.2	15401.9	15816.9	15096.3	12163.7	12433.9	14295	13460.5	13088.3	-1.06973	-0.0972526	-1.23386	-0.303175	1.15342	0.205923
SH3G2_HUMAN	Endophilin-A1	SH3GL2	Q99962	71	20	544.794	0.00746596	2.12691	0.156843	1.18274	0.943833	1;2;3;4	4	EOAD	AD-DS	40133.5	159580	149552	139965	155706	158845	139709	170188	161460	154376	179877	176724	191160	182587	152155	149567	160794	172934	158863	-1.02907	-0.0413346	-1.18274	-0.242138	1.14934	0.200804
OSBL2_HUMAN	Oxysterol-binding protein-related protein 2	OSBPL2	Q9H1P3	8	4	43.1199	0.00763413	2.11724	0.157851	1.67319	0.931276	1;3	2	AD-DS	EOAD	55714.6	10615	9855.89	10957.1	12140.5	11585.3	8551.58	12562.2	12149.5	11052.1	7875.84	8324.13	3616.28	6605.42	8353.23	9899.02	9753.41	9814.02	9454.92	1.16893	0.225188	1.67319	0.742604	-1.43139	-0.517416
MICA3_HUMAN	[F-actin]-methionine sulfoxide oxidase MICAL3	MICAL3	Q7RTP6	8	2	44.2386	0.00795494	2.09936	0.159889	1.6602	0.954678	1	1	EOAD	CTRL	225436	967.751	1062.7	1296.14	1117.38	989.815	1079.04	1152.37	897.525	1070.34	1017.57	1163.66	1829.24	1336.82	855.96	685.489	738.998	940.42	805.217	1.32926	0.410621	-1.24897	-0.320739	1.6602	0.73136
MAPK3_HUMAN	MAP kinase-activated protein kinase 3	MAPKAPK3	Q16644	5	3	27.7405	0.00799036	2.09743	0.159889	1.55919	0.960542	1;3;4	3	EOAD	CTRL	43500.3	2743.01	2811.59	3353.58	3195.58	3217.78	3625.8	2920.51	2704.9	3071.59	3229.75	5395.17	5062.13	4562.35	2658.83	2684.97	2702.77	3657.88	2926.11	1.04972	0.0700032	-1.48534	-0.57079	1.55919	0.640793
ATR_HUMAN	Serine/threonine-protein kinase ATR	ATR	Q13535	7	2	38.8332	0.00805044	2.09418	0.159889	2.74606	0.939178	1	1	AD-DS	EOAD	304960	430.965	380.006	274.176	366.252	539.841	229.239	475.435	533.87	403.723	321.136	87.6545	32.2664	147.019	363.734	248.488	374.644	261.226	312.023	1.29389	0.371713	2.74606	1.45736	-2.12233	-1.08565
ETFA_HUMAN	Electron transfer flavoprotein subunit alpha_ mitochondrial	ETFA	P13804	43	18	357.764	0.0083372	2.07898	0.161	1.3304	0.962834	1;2;3;4	4	EOAD	CTRL	35421.8	59404.9	51831.7	52028.1	59687.7	50709.2	56035.6	58110.2	56710.5	55564.7	66161.5	57274.4	77448.2	66961.4	45030.3	45955.7	54025.3	56315.2	50331.6	1.10397	0.142705	-1.2051	-0.269159	1.3304	0.411863
PSDE_HUMAN	26S proteasome non-ATPase regulatory subunit 14	PSMD14	O00487	23	10	148.138	0.00840853	2.07528	0.161	1.30903	0.876461	2;3	2	AD-DS	EOAD	34748.2	11626.3	11287.3	11270.1	11321	11970.5	15686	11486.7	12180	12103.5	8607.98	10053.9	9076.56	9246.13	9445.49	11977.3	9506.77	10984.1	10478.4	1.15509	0.208	1.30903	0.388501	-1.13328	-0.1805
VAT1_HUMAN	Synaptic vesicle membrane protein VAT-1 homolog	VAT1	Q99536	29	10	230.618	0.0084291	2.07422	0.161	1.35202	0.822121	1;2;3;4	4	AD-DS	CTRL	42148.5	55972.9	68760.7	77008.8	63040.7	56160.7	71362.8	57362.5	64013.1	64210.3	46018.9	58872.8	58435.3	54442.3	41273.5	57301.5	49729.1	41664	47492	1.35202	0.435119	1.17942	0.238075	1.14635	0.197044
KCC4_HUMAN	Calcium/calmodulin-dependent protein kinase type IV	CAMK4	Q16566	17	7	112.989	0.00864581	2.06319	0.161	1.47216	0.961257	1;2;3	3	CTRL	EOAD	52381.8	12407.4	10912.4	11279.6	10816.2	11619.6	14710.1	11070.4	10055.2	11608.9	9690.76	10555.9	6476.24	8907.64	13422.4	14209.6	12449	12373	13113.5	-1.12961	-0.175826	1.30325	0.382111	-1.47216	-0.557937
K2C80_HUMAN	Keratin_ type II cytoskeletal 80	KRT80	Q6KB66	23	6	174.647	0.00864818	2.06308	0.161	1.21808	0.877764	1;2;3	3	EOAD	AD-DS	51038.6	8497.44	8680.96	8409.32	8403.09	8779.33	9328.17	8806.57	8147.8	8631.58	9985.87	9364.88	12191.1	10513.9	10472	8501.14	9563.34	9667.36	9550.95	-1.10651	-0.146019	-1.21808	-0.284606	1.10083	0.138587
MED24_HUMAN	Mediator of RNA polymerase II transcription subunit 24	MED24	O75448	9	3	43.4787	0.00926737	2.03304	0.166419	1.72901	0.941944	1	1	CTRL	EOAD	111788	19288.5	15726.5	16720.9	15584.9	21956	11553.7	17404.5	14241.4	16559.6	16788	14389.8	9637.24	13605	20561.1	22972.9	29307.6	21251.2	23523.2	-1.42052	-0.506421	1.21716	0.283523	-1.72901	-0.789944
VAPA_HUMAN	Vesicle-associated membrane protein-associated protein A	VAPA	Q9P0L0	31	12	239.734	0.00937959	2.02782	0.166419	1.24248	0.917004	1;2;3;4	4	AD-DS	EOAD	28121.4	51850.4	48792.3	54421.5	54572.5	52902.2	47667.1	52249.2	56613.8	52383.6	43032.9	44704.1	38744.6	42160.5	44176.4	44122.9	54343.4	56714.4	49839.3	1.05105	0.071833	1.24248	0.313223	-1.18213	-0.24139
SNP25_HUMAN	Synaptosomal-associated protein 25	SNAP25	P60880	71	35	528.623	0.00938356	2.02763	0.166419	1.28867	0.839501	1;2;3;4	4	CTRL	AD-DS	23543.3	247789	178075	166833	190364	216633	203340	196141	190610	198723	198432	218054	227629	214705	260375	274548	217306	272129	256089	-1.28867	-0.365888	-1.08042	-0.111597	-1.19275	-0.254291
COR1B_HUMAN	Coronin-1B	CORO1B	Q9BR76	11	3	85.4321	0.00941744	2.02607	0.166419	2.05945	0.931255	1	1	AD-DS	EOAD	54919.1	5814.81	7377.47	7359.84	7120.45	8094.16	5861.41	6316.03	6746.64	6836.35	4856	4053.61	1048.9	3319.5	5941.35	6027.48	7097.55	5009.25	6018.91	1.13581	0.183725	2.05945	1.04226	-1.8132	-0.858535
GRHPR_HUMAN	Glyoxylate reductase/hydroxypyruvate reductase	GRHPR	Q9UBQ7;Q6IQ16	36	15	276.517	0.00969272	2.01355	0.167012	1.46612	0.922513	1;2;3;4	4	EOAD	AD-DS	36067.5	29733.1	38056.3	32593.3	23011	21634	26747	27373.6	31988.5	28892.1	37844.7	40169	49064.3	42359.3	33039.2	30717.1	29369.5	29864.8	30747.6	-1.06422	-0.0897999	-1.46612	-0.552005	1.37765	0.462205
CLCA_HUMAN	Clathrin light chain A	CLTA	P09496	22	7	163.23	0.00970049	2.01321	0.167012	1.36853	0.897513	1;2;3;4	4	EOAD	AD-DS	27190.8	41593.8	40397	44622.2	44432.6	40436.6	52578.6	55076.5	48442.3	45947.4	60726.1	52343.4	75572.5	62880.7	55801.2	51142.3	48845.7	48188.6	50994.5	-1.10984	-0.150356	-1.36853	-0.452632	1.23309	0.302276
STX1B_HUMAN	Syntaxin-1B	STX1B	P61266	67	27	509.106	0.0100623	1.9973	0.171147	1.30439	0.796234	1;2;3;4	4	EOAD	AD-DS	33472.9	166375	135131	138270	135354	158744	102247	144765	145490	140797	165292	163318	222351	183654	171927	173261	184380	193623	180798	-1.2841	-0.360759	-1.30439	-0.383374	1.0158	0.0226148
HYES_HUMAN	Bifunctional epoxide hydrolase 2	EPHX2	P34913	25	6	153.061	0.0101119	1.99517	0.171147	1.66826	0.79667	2;3;4	3	AD-DS	CTRL	63357.3	2154.27	3119.42	2893.14	3824.82	2301.8	3201.97	3830.97	3359.95	3085.79	1762.27	2199.16	2951.02	2304.15	1710.38	1784.06	1356.69	2547.72	1849.71	1.66826	0.738341	1.33923	0.421407	1.24568	0.316934
AT2B2_HUMAN	Plasma membrane calcium-transporting ATPase 2	ATP2B2	Q01814	159	40	1265.25	0.0103696	1.98424	0.171147	1.35952	0.852467	1;2;3;4	4	CTRL	AD-DS	138074	79170.4	55755.7	60299.8	68996	63618.3	62014.7	68621.8	51494.6	63746.4	57774.4	71534.4	72222.9	67177.2	85184	100076	70270.7	91127.2	86664.4	-1.35952	-0.443095	-1.05382	-0.0756277	-1.29009	-0.367467
PLCB2_HUMAN	1-phosphatidylinositol 4_5-bisphosphate phosphodiesterase beta-2	PLCB2	Q00722	9	3	49.9542	0.0105625	1.97623	0.171147	1.70646	0.944072	1;4	2	CTRL	EOAD	134994	800.794	845.977	672.17	706.419	817.528	917.432	763.339	776.555	787.527	553.105	686.04	251.08	496.741	958.225	864.306	692.956	875.183	847.668	-1.07637	-0.10617	1.58539	0.664834	-1.70646	-0.771003
MAP4_HUMAN	Microtubule-associated protein 4	MAP4	P27816	88	23	555.782	0.0105846	1.97532	0.171147	1.91016	0.922345	1;2;3	3	AD-DS	EOAD	121518	39781	41058.7	39521.6	41313.3	45793.4	73292.5	45000.9	44076	46229.7	26273	35420	10913.1	24202.1	36196.4	46477.1	42994.9	38421.2	41022.4	1.12694	0.172409	1.91016	0.93369	-1.695	-0.761281
SCOC_HUMAN	Short coiled-coil protein	SCOC	Q9UIL1	5	2	36.853	0.0106015	1.97463	0.171147	3.37655	0.922666	2	1	AD-DS	EOAD	18159.6	578.269	625.497	305.753	594.838	453.16	226.146	205.697	409.821	424.898	235.414	116.735	25.3646	125.838	432.135	357.438	370.337	184.071	335.995	1.26459	0.338675	3.37655	1.75555	-2.67006	-1.41687
CBR1_HUMAN	Carbonyl reductase [NADPH] 1	CBR1	P16152	72	28	469.47	0.0107494	1.96862	0.171147	1.76477	0.810334	1;2;3;4	4	AD-DS	CTRL	30660.1	230088	340125	319871	243564	171297	193749	189968	217359	238252	157852	196267	200808	184976	146337	81051.9	180330	132300	135005	1.76477	0.819479	1.28802	0.365157	1.37014	0.454322
ATGA1_HUMAN	Autophagy-related protein 101	ATG101	Q9BSB4	4	2	23.7865	0.0108993	1.9626	0.171147	7.93439	0.937027	1;3	2	EOAD	CTRL	25287.8	775.467	3481.63	5871.49	2614.11	1743.42	3427.73	2887.75	2637.8	2929.92	3424.03	2756.74	17386.3	7855.69	540.209	1009.03	1219.1	1191.99	990.081	2.95928	1.56525	-2.68119	-1.42287	7.93439	2.98812
PAK2_HUMAN	Serine/threonine-protein kinase PAK 2	PAK2	Q13177	35	8	251.915	0.0109649	1.95999	0.171147	1.59801	0.929814	1;2;3	3	EOAD	CTRL	58327.9	7765.37	11189.2	9862.24	9978.19	7060.49	10734.1	9869.13	11230	9711.09	8613.41	12395.8	13590.2	11533.1	6627.69	7288.94	6839.8	8112.34	7217.19	1.34555	0.428196	-1.18763	-0.24808	1.59801	0.676276
KCRB_HUMAN	Creatine kinase B-type	CKB	P12277	141	79	763.484	0.0110295	1.95744	0.171147	1.24999	0.856493	1;2;3;4	4	EOAD	AD-DS	42929.5	531474	473694	429039	491729	449824	472411	438239	418193	463075	511466	533425	691622	578838	515888	508581	522902	508207	513895	-1.10974	-0.150225	-1.24999	-0.321912	1.12637	0.171687
H90B3_HUMAN	Putative heat shock protein HSP 90-beta-3	HSP90AB3P	Q58FF7	93	16	668.054	0.0111113	1.95424	0.171147	1.91729	0.945864	1;2;3;4	4	EOAD	CTRL	68667.1	25186.8	35986.1	44881.3	28761.6	28517.3	17813.1	23260.3	26392.6	28849.9	36146.9	44146.3	58035.7	46109.7	25491.8	22697.9	25325.4	22682.6	24049.4	1.19961	0.262563	-1.59826	-0.676503	1.91729	0.939066
DEMA_HUMAN	Dematin	DMTN	Q08495	58	19	414.648	0.0111534	1.95259	0.171147	1.2862	0.835631	1;2;3;4	4	CTRL	AD-DS	45628.5	39650.2	29963.8	28419.9	30660.9	39958.3	29839.2	27843.2	29807.1	32017.8	36888.3	31372.8	32888.9	33716.7	39633.7	41818.3	43449.8	39823.7	41181.4	-1.2862	-0.363116	-1.05306	-0.0745856	-1.2214	-0.288531
DPYL3_HUMAN	Dihydropyrimidinase-related protein 3	DPYSL3	Q14195	81	29	726.898	0.0113286	1.94582	0.171147	1.42234	0.916645	1;2;3;4	4	EOAD	CTRL	62362.6	133313	146623	149669	141967	154457	141357	153930	166964	148535	152189	129612	218545	166782	120074	103274	127296	118393	117259	1.26672	0.341103	-1.12285	-0.16716	1.42234	0.508263
COX41_HUMAN	Cytochrome c oxidase subunit 4 isoform 1_ mitochondrial	COX4I1	P13073	36	18	281.145	0.0113607	1.94459	0.171147	1.45097	0.854776	1;2;3;4	4	EOAD	AD-DS	19633.8	56490.2	44918.3	42490.9	58575	59903.2	50494	63848.3	58549.4	54408.7	90396.3	63455.1	82983.9	78945.1	58218.9	80174.7	58367.6	63600.3	65090.4	-1.19632	-0.258609	-1.45097	-0.537014	1.21285	0.278405
ALAT1_HUMAN	Alanine aminotransferase 1	GPT	P24298	4	2	25.0172	0.0117066	1.93157	0.173457	2.13412	0.914487	2;4	2	EOAD	CTRL	55207.3	738.591	1573.55	1986.51	1464.42	1138.96	1004.76	1369.41	1169.22	1305.68	1140.3	1415.37	2289.37	1615.01	672.917	772.186	667.864	914.071	756.759	1.72535	0.786891	-1.23692	-0.306749	2.13412	1.09364
PFKAL_HUMAN	ATP-dependent 6-phosphofructokinase_ liver type	PFKL	P17858	89	36	769.223	0.0120288	1.91978	0.173457	1.66657	0.841205	1;2;3;4	4	AD-DS	EOAD	85817	66329.1	52823.4	45845.5	54551.7	50915.7	49224.1	36889.1	52819.8	51174.8	35976	40026.1	16118	30706.7	35956.2	41779.6	38769.7	34365.5	37717.7	1.35678	0.44019	1.66657	0.73688	-1.22832	-0.29669
VATC1_HUMAN	V-type proton ATPase subunit C 1	ATP6V1C1	P21283	49	12	346.543	0.0120411	1.91933	0.173457	1.16256	0.875168	1;2;3	3	EOAD	AD-DS	44112.8	50522.6	48665.6	46573.3	44236.4	49510.2	42572.3	47390.5	46922.3	47049.1	54840.5	49090.7	60161.2	54697.5	48553.9	49447.2	50890.6	49262.4	49538.5	-1.05291	-0.0743823	-1.16256	-0.217306	1.10414	0.142923
SQSTM_HUMAN	Sequestosome-1	SQSTM1	Q13501	10	4	60.5238	0.0121413	1.91574	0.173457	3.35474	0.89622	1;2;3	3	EOAD	CTRL	48485.6	1602.74	6089.39	3530.68	5417.05	1491.65	1957.79	3393.26	5841.49	3665.51	2480.21	4480.94	5684.4	4215.18	1374.67	1151.43	1021.2	1478.64	1256.49	2.91727	1.54462	-1.14996	-0.201582	3.35474	1.7462
ESF1_HUMAN	ESF1 homolog	ESF1	Q9H501	3	2	28.5798	0.0122032	1.91353	0.173457	1.57277	0.783893	2	1	CTRL	AD-DS	99195.5	9827.85	7454.82	7071.46	7625.66	8234.95	9024.4	7970.13	8407.48	8202.1	8480.7	8047.54	14590.1	10372.8	13117	17429.4	10053.4	11000.3	12900	-1.57277	-0.653308	-1.26465	-0.338736	-1.24364	-0.314571
PDC10_HUMAN	Programmed cell death protein 10	PDCD10	Q9BUL8	10	2	57.4654	0.0124204	1.90586	0.173457	1.65884	0.78899	2	1	EOAD	AD-DS	24701.6	15260.4	12377.6	12231.5	11072.8	8359.23	14376.4	11424.3	10865.5	11996	16100.8	14983.2	28614.3	19899.4	17450.7	19967.5	12748.4	19319.6	17371.6	-1.44812	-0.534179	-1.65884	-0.730178	1.14552	0.195999
M10L1_HUMAN	RNA helicase Mov10l1	MOV10L1	Q9BXT6	5	2	33.1821	0.01291	1.88907	0.173457	2.31571	0.936302	2	1	CTRL	EOAD	137175	391.134	226.208	373.388	233.986	508.83	327.499	298.802	229.655	323.688	183.973	309.419	85.8247	193.072	543.033	412.734	438.344	394.284	447.099	-1.38127	-0.465991	1.67651	0.745461	-2.31571	-1.21145
RASN_HUMAN	GTPase NRas	NRAS	P01111	23	5	167.199	0.0130947	1.8829	0.173457	2.94973	0.924474	1;2;4	3	EOAD	CTRL	21514.4	414.983	690.87	779.613	928.792	1308.32	343.016	1126.79	944.472	817.107	1011.14	1107.29	1651.87	1256.77	647.219	345.097	288.686	423.246	426.062	1.91781	0.939461	-1.53807	-0.621122	2.94973	1.56058
MLP3A_HUMAN	Microtubule-associated proteins 1A/1B light chain 3A	MAP1LC3A	Q9H492	18	4	99.3303	0.0131336	1.88162	0.173457	1.38036	0.834353	1;2;3;4	4	EOAD	AD-DS	14329.5	9293.47	9116.63	9123.04	8314.78	8855.22	6263.04	8013.95	8198.09	8397.28	11222.7	9380.77	14170.2	11591.2	10464.9	10275.6	9516.35	8861.82	9779.67	-1.16462	-0.219864	-1.38036	-0.46504	1.18524	0.245176
PACN1_HUMAN	Protein kinase C and casein kinase substrate in neurons protein 1	PACSIN1	Q9BY11	82	32	665.547	0.0131805	1.88007	0.173457	1.21413	0.752499	1;2;3;4	4	CTRL	AD-DS	51307.9	120088	87854.7	88559.1	96648.6	100038	92362.7	90994.4	95062.5	96451	105476	105859	134477	115271	112046	123304	107834	125231	117104	-1.21413	-0.279921	-1.19512	-0.257159	-1.0159	-0.0227623
CYH2_HUMAN	Cytohesin-2	CYTH2	Q99418	10	2	52.1895	0.0132203	1.87876	0.173457	2.25559	0.918488	1;3;4	3	EOAD	CTRL	46888.4	5494.86	8560.71	12874.8	8759.19	10046.6	7322.02	11709.9	7570.85	9042.36	10061.1	8453.49	19472.7	12662.4	5275.12	4643.21	5785.24	6751.58	5613.79	1.61074	0.687725	-1.40035	-0.485783	2.25559	1.17351
GFAP_HUMAN	Glial fibrillary acidic protein	GFAP	P14136;Q8N1N4	172	82	1041.62	0.0132208	1.87874	0.173457	2.87914	0.918783	1;2;3;4	4	EOAD	CTRL	49937.3	350176	803226	1.18014e+06	769654	489566	766429	687327	613008	707441	716104	736999	1.83275e+06	1.09529e+06	278938	401572	373021	468154	380421	1.85962	0.895011	-1.54824	-0.630626	2.87914	1.52564
AL7A1_HUMAN	Alpha-aminoadipic semialdehyde dehydrogenase	ALDH7A1	P49419	71	25	510.583	0.0133218	1.87544	0.173457	1.22525	0.792644	1;2;3;4	4	AD-DS	CTRL	59057.5	159928	152092	163911	152477	151827	146144	142498	141058	151242	122505	147261	154736	141501	113678	104943	145053	130076	123437	1.22525	0.293079	1.06884	0.0960465	1.14634	0.197032
JHD2C_HUMAN	Probable JmjC domain-containing histone demethylation protein 2C	JMJD1C	Q15652	28	5	163.546	0.0133402	1.87484	0.173457	1.3899	0.88318	1	1	EOAD	AD-DS	286578	35063.8	35632.2	43035.3	41634.8	39543.7	34222.7	38027.2	35457.4	37827.1	47415.2	41233.8	69078.3	52575.7	42401.9	40015.1	39624.3	41257.8	40824.8	-1.07925	-0.110024	-1.3899	-0.474976	1.28784	0.364953
SVOP_HUMAN	Synaptic vesicle 2-related protein	SVOP	Q8N4V2;A6XGL0	12	4	86.0819	0.0133719	1.87381	0.173457	1.60765	0.870178	1;2;3	3	EOAD	AD-DS	61510.6	7066.66	7970.11	7611.88	7316.69	7684.83	6341.08	6905.58	5754.22	7081.38	9079.28	8291.33	16782.6	11384.4	8351.22	7950.7	7739.54	8340.03	8095.37	-1.14319	-0.193067	-1.60765	-0.684954	1.40628	0.491888
NTF2_HUMAN	Nuclear transport factor 2	NUTF2	P61970	8	4	96.995	0.0135203	1.86901	0.173457	1.21397	0.763517	1;2;3;4	4	AD-DS	CTRL	14649.6	69992.2	80676.6	81105	68242.7	65468.5	62204	67802.8	75178.8	71333.8	63673.3	62745.9	66744	64387.7	56614.7	51501.6	63271.5	63654.7	58760.7	1.21397	0.279736	1.10788	0.147801	1.09576	0.131935
STX1A_HUMAN	Syntaxin-1A	STX1A	Q16623	67	25	475.751	0.0135974	1.86654	0.173457	1.40331	0.898216	1;2;3;4	4	CTRL	EOAD	33194.6	175668	136144	132935	149968	159441	103411	140311	135416	141662	151402	112317	122404	128708	197621	180667	165187	178993	180617	-1.27499	-0.350484	1.10065	0.138353	-1.40331	-0.488837
RHG01_HUMAN	Rho GTPase-activating protein 1	ARHGAP1	Q07960	47	19	317.593	0.0136567	1.86465	0.173457	1.17602	0.766509	1;2;3;4	4	AD-DS	EOAD	50492.8	38666.6	33326.3	31731.2	31586.3	35183.2	33133.9	36109.1	37617	34669.2	25380.5	31818.8	31240.6	29480	28634.8	29697.6	29483.4	32644.9	30115.2	1.15122	0.203163	1.17602	0.233919	-1.02155	-0.0307555
NUMA1_HUMAN	Nuclear mitotic apparatus protein 1	NUMA1	Q14980	13	2	73.0897	0.0136819	1.86385	0.173457	1.88813	0.922821	1;3	2	EOAD	CTRL	239343	747.833	764.539	1409.43	778.294	642.489	603.949	904.305	1094.31	868.143	1219.93	951.696	1239.78	1137.14	621.686	730.114	479.292	577.931	602.256	1.44149	0.527556	-1.30985	-0.389402	1.88813	0.916958
NT5C_HUMAN	5'(3')-deoxyribonucleotidase_ cytosolic type	NT5C	Q8TCD5	16	3	113.082	0.0138062	1.85993	0.173457	1.51763	0.74689	1;2	2	AD-DS	CTRL	23610.9	2636.52	3391.83	2969.1	2760.81	3634.81	2291.52	2798.88	2573.71	2882.15	2147.22	3114.48	1520.03	2260.58	2272.11	1618.17	1697.21	2008.97	1899.12	1.51763	0.601815	1.27496	0.350454	1.19033	0.251361
KIF1A_HUMAN	Kinesin-like protein KIF1A	KIF1A	Q12756	39	12	224.478	0.0139107	1.85665	0.173457	1.14356	0.763667	1;4	2	CTRL	AD-DS	192661	9796.83	10033.4	9570.41	9503.11	9059.99	10242.4	9825.42	8952.17	9622.98	9975.84	9387.23	11494.6	10285.9	11101.7	10487.2	11869.6	10559.2	11004.4	-1.14356	-0.193529	-1.06889	-0.0961106	-1.06986	-0.097418
UGPA_HUMAN	UTP--glucose-1-phosphate uridylyltransferase	UGP2	Q16851	83	27	645.771	0.0139282	1.85611	0.173457	1.30159	0.742667	1;2;3;4	4	AD-DS	CTRL	57111.4	40575.9	53391.5	51595.6	42794.3	42872.9	57303.1	54876	60613.3	50502.8	40439.4	45046.7	38700.4	41395.5	36666.6	36891.3	43825.4	37819.6	38800.7	1.30159	0.380279	1.22001	0.286889	1.06687	0.0933903
TOR3A_HUMAN	Torsin-3A	TOR3A	Q9H497	4	2	20.1358	0.013997	1.85397	0.173457	1.46602	0.761078	3;4	2	EOAD	AD-DS	46769.4	1117.51	930.932	763.922	633.499	712.651	734.942	645.634	777.885	789.621	1040.18	930.042	1502.58	1157.6	1089.63	1104.17	1256.86	886.081	1084.18	-1.37304	-0.457377	-1.46602	-0.551906	1.06772	0.094529
SLK_HUMAN	STE20-like serine/threonine-protein kinase	SLK	Q9H2G2	10	3	50.5702	0.0140666	1.85181	0.173457	1.80147	0.859642	1	1	CTRL	EOAD	143322	514.382	354.749	421.033	652.441	380.399	614.362	472.333	244.35	456.756	578.16	320.582	399.89	432.877	856.083	883.496	635.278	744.411	779.817	-1.7073	-0.771712	1.05516	0.0774651	-1.80147	-0.849178
EXOS2_HUMAN	Exosome complex component RRP4	EXOSC2	Q13868	4	2	20.7496	0.0143832	1.84215	0.174663	1.32736	0.908694	2	1	AD-DS	EOAD	33017.2	5305.8	4402.26	4720.64	4751.61	6311.87	5733.74	5126.72	4895.84	5156.06	3882.86	4601.33	3169.16	3884.45	5384.26	5025.36	4475.14	5533.98	5104.69	1.01006	0.0144464	1.32736	0.408558	-1.31413	-0.394112
SFPQ_HUMAN	Splicing factor_ proline- and glutamine-rich	SFPQ	P23246	43	10	277.555	0.0144	1.84164	0.174663	1.32386	0.785536	1;2	2	EOAD	AD-DS	76263.6	12176.5	12142.2	11828.9	11545.4	12933.6	11437.8	10785.6	12526.5	11922.1	14318.5	13240.5	19790.5	15783.2	15704.2	16019.3	11480.2	14268.6	14368.1	-1.20517	-0.269235	-1.32386	-0.404754	1.09849	0.135519
HECD4_HUMAN	Probable E3 ubiquitin-protein ligase HECTD4	HECTD4	Q9Y4D8;O43716	17	4	83.2861	0.0144743	1.8394	0.174663	1.66531	0.924837	3	1	EOAD	CTRL	444990	3908.82	4593.36	4652.39	4297.54	3826.46	2336.29	3619.24	3453.87	3836	5778.41	5879.5	5667.23	5775.05	4297.92	2389.32	3437.45	3746.7	3467.85	1.10616	0.14556	-1.50549	-0.590232	1.66531	0.735792
ICAM5_HUMAN	Intercellular adhesion molecule 5	ICAM5	Q9UMF0	82	22	564.641	0.0144927	1.83885	0.174663	1.32097	0.739323	1;2;3;4	4	AD-DS	CTRL	98827.2	36957.1	37676	37321.8	38703	39467.5	58388.9	41339.6	43154	41626	31628.7	27756	37624.4	32336.4	29257.9	32454.3	27575	36759.3	31511.6	1.32097	0.4016	1.28728	0.364328	1.02617	0.0372723
ALPK1_HUMAN	Alpha-protein kinase 1	ALPK1	Q96QP1	5	2	24.8657	0.0146261	1.83487	0.174781	1.34073	0.763973	1	1	AD-DS	CTRL	140287	724.033	927.454	639.384	972.837	953.856	709.213	831.317	829.421	823.439	693.335	645.33	841.152	726.605	636.276	570.913	605.726	643.768	614.171	1.34073	0.423023	1.13327	0.180491	1.18307	0.242532
CCD47_HUMAN	Coiled-coil domain-containing protein 47	CCDC47	Q96A33	10	4	61.6776	0.0146551	1.83401	0.174781	1.26748	0.832585	1;2;3	3	AD-DS	CTRL	56159.1	2536.81	2690.58	2936.34	2299.47	3302.78	2946.81	3203.42	3210.52	2890.84	2671.55	2662.68	3194.37	2842.87	2098.09	2475.98	2304.09	2244.94	2280.78	1.26748	0.341966	1.01688	0.0241446	1.24645	0.317822
ACAD8_HUMAN	Isobutyryl-CoA dehydrogenase_ mitochondrial	ACAD8	Q9UKU7	9	2	52.1172	0.0149025	1.82674	0.176373	1.77209	0.864904	1;3	2	CTRL	EOAD	45925.3	266.281	434.409	262.075	193.158	274.802	288.52	178.968	210.764	263.622	346.593	173.787	213.662	244.681	421.613	431.874	526.105	354.793	433.596	-1.64476	-0.717881	1.07741	0.10757	-1.77209	-0.825451
DEN2A_HUMAN	DENN domain-containing protein 2A	DENND2A	Q9ULE3	13	3	82.5514	0.0151561	1.81941	0.176931	1.87556	0.893054	1	1	AD-DS	EOAD	114765	908.074	481.378	547.684	622.783	993.164	856.343	901.82	841.826	769.134	413.641	589.373	227.232	410.082	610.86	656.921	764.943	746.298	694.756	1.10706	0.146729	1.87556	0.907322	-1.69419	-0.760593
ATM_HUMAN	Serine-protein kinase ATM	ATM	Q13315	9	2	51.6281	0.0152217	1.81754	0.176931	1.39175	0.912626	1	1	CTRL	EOAD	355764	202240	188605	179006	159279	184560	126200	168835	163156	171485	167868	150446	121962	146758	213444	201225	202019	200319	204252	-1.19107	-0.252263	1.16849	0.224641	-1.39175	-0.476904
GLO2_HUMAN	Hydroxyacylglutathione hydrolase_ mitochondrial	HAGH	Q16775	42	17	342.245	0.0160069	1.79569	0.177577	1.99265	0.867458	1;2;3;4	4	EOAD	CTRL	34262.1	38519.8	68432.3	85008.8	63374.9	41661.8	69473.7	66520.6	60373.1	61670.6	47389.1	60664.2	108047	72033.6	30432.2	40888.6	35421.3	37856.1	36149.6	1.70598	0.770605	-1.16804	-0.224086	1.99265	0.994691
EMAL4_HUMAN	Echinoderm microtubule-associated protein-like 4	EML4	Q9HC35	8	3	39.1386	0.0160828	1.79364	0.177577	2.8448	0.904856	1	1	CTRL	EOAD	110000	1686.81	1078.44	1092.11	1411.04	1297.81	1720.51	1212.1	1159.34	1332.27	864.922	630.757	48.0434	514.574	1293.46	2206.39	1157.93	1197.67	1463.86	-1.09877	-0.135894	2.58907	1.37244	-2.8448	-1.50833
PTPRE_HUMAN	Receptor-type tyrosine-protein phosphatase epsilon	PTPRE	P23469	15	4	70.8926	0.0162289	1.78971	0.177577	1.26817	0.818495	1;3;4	3	AD-DS	CTRL	81383.2	25584.3	26955	29723.8	24300.8	30244.3	35119.3	26557.8	27143.6	28203.6	27946.1	25746.4	29285	27659.2	19910.3	19728.4	26891.1	22428.3	22239.5	1.26817	0.342753	1.01968	0.0281231	1.24369	0.31463
DESM_HUMAN	Desmin	DES	P17661	45	12	320.305	0.016235	1.78955	0.177577	2.7634	0.91342	1;2;3;4	4	EOAD	CTRL	53592.9	4789.67	6967.98	12283.1	7143.85	5670.28	11901.5	8294.03	6339.4	7923.73	10876.5	7540.83	22756.2	13724.5	4577.94	5353.87	4469.48	5464.83	4966.53	1.59543	0.673942	-1.73208	-0.792503	2.7634	1.46645
GD1L1_HUMAN	Ganglioside-induced differentiation-associated protein 1-like 1	GDAP1L1	Q96MZ0	17	5	123.368	0.0163342	1.7869	0.177577	1.14805	0.890105	1;2;3	3	EOAD	AD-DS	42315.6	10035.5	10482.8	11211.4	9669.59	9816.16	9808.07	9980.07	10536.9	10192.6	10767.1	11297.6	13040	11701.5	10665.3	10703.1	9851.28	9960.76	10295.1	-1.01006	-0.014444	-1.14805	-0.199183	1.13661	0.184739
DAB2P_HUMAN	Disabled homolog 2-interacting protein	DAB2IP	Q5VWQ8	31	6	176.533	0.0164806	1.78303	0.177577	1.55033	0.892897	1;4	2	AD-DS	EOAD	132595	2511.24	1970.95	2251.08	2490.71	2861.51	2609.54	2625.09	2585.66	2488.22	2091.8	1891.76	831.327	1604.96	2285.78	2644.56	2327.26	2426.06	2420.91	1.0278	0.0395649	1.55033	0.632578	-1.50839	-0.593013
GSTT1_HUMAN	Glutathione S-transferase theta-1	GSTT1	P30711	14	5	85.5925	0.0165382	1.78151	0.177577	1.51905	0.756149	1;3;4	3	AD-DS	CTRL	27506.2	14522.4	10599.9	14112.6	17679.3	11757.2	13345.4	12988.3	11846	13356.4	8795.82	10603.4	15414	11604.4	7795.15	7948.41	7257.55	12169.2	8792.58	1.51905	0.603171	1.15097	0.202854	1.3198	0.400316
GNAO_HUMAN	Guanine nucleotide-binding protein G(o) subunit alpha	GNAO1	P09471	103	53	635.358	0.0166068	1.77971	0.177577	1.30205	0.848638	1;2;3;4	4	EOAD	AD-DS	40620.9	548683	608373	602099	506221	463683	426517	478346	523376	519662	615719	636632	777523	676625	556465	509038	609032	567832	560592	-1.07876	-0.109376	-1.30205	-0.380781	1.20698	0.271405
DOCK7_HUMAN	Dedicator of cytokinesis protein 7	DOCK7	Q96N67	29	7	177.215	0.0167674	1.77553	0.177577	1.52089	0.909607	1;3;4	3	EOAD	CTRL	244443	5215.14	4462.34	4111.33	5794.27	5505.23	7350.48	6703.93	5833.25	5622	8426.79	7118.18	8350.51	7965.16	4985.06	6713.37	4764.25	4485.96	5237.16	1.07348	0.102298	-1.41678	-0.502621	1.52089	0.604919
WDFY4_HUMAN	WD repeat- and FYVE domain-containing protein 4	WDFY4	Q6ZS81	11	3	54.6456	0.0169902	1.7698	0.177577	6.59601	0.906613	4	1	EOAD	CTRL	358116	572.259	561.003	555.85	354.605	512.723	592.183	465.357	653.333	533.414	621.281	999.455	7149.47	2923.4	406.174	483.044	465.006	418.607	443.208	1.20353	0.267273	-5.48055	-2.45432	6.59601	2.72159
NLK_HUMAN	Serine/threonine-protein kinase NLK	NLK	Q9UBE8	5	2	27.3079	0.0170539	1.76818	0.177577	1.93337	0.741753	2	1	AD-DS	EOAD	59024.3	582.453	292.968	329.977	536.366	613.93	539.28	737.495	396.32	503.599	315.42	191.148	274.861	260.477	235.148	450.991	205.777	332.432	306.087	1.64528	0.718333	1.93337	0.951121	-1.1751	-0.232787
PHOCN_HUMAN	MOB-like protein phocein	MOB4	Q9Y3A3	12	4	104.41	0.0171043	1.76689	0.177577	1.54163	0.913351	1	1	CTRL	EOAD	26545.7	11129.4	10099.9	8415	10787.6	9559.59	7510.56	8153.34	9689.61	9418.12	8540.29	7510.71	5087.33	7046.11	12450.4	12185.1	8897.44	9917	10862.5	-1.15336	-0.205842	1.33664	0.418612	-1.54163	-0.624455
TB22A_HUMAN	TBC1 domain family member 22A	TBC1D22A	Q8WUA7	8	3	55.9701	0.0172307	1.7637	0.177577	1.74555	0.845729	3;4	2	CTRL	EOAD	59463.2	22104.9	12321.7	10398.2	9850.96	9756.32	9720	10090.1	10538.5	11847.6	9076.69	13409.9	9809.05	10765.2	14590.7	23887	16353.5	20333.5	18791.2	-1.58608	-0.665463	1.10054	0.138217	-1.74555	-0.80368
IF4E_HUMAN	Eukaryotic translation initiation factor 4E	EIF4E	P06730	7	3	38.1168	0.0173665	1.76029	0.177577	2.87561	0.787718	1;4	2	AD-DS	EOAD	25325.4	491.558	464.251	511.985	688.551	1014.9	684.704	702.822	1040.07	699.856	311.041	396.136	22.9506	243.376	260.359	473.596	222.293	257.966	303.554	2.30554	1.20511	2.87561	1.52387	-1.24726	-0.318764
LETM1_HUMAN	Mitochondrial proton/calcium exchanger protein	LETM1	O95202	77	24	516.972	0.017368	1.76025	0.177577	2.02556	0.911465	1;2;3	3	EOAD	CTRL	84038.6	73245.6	96093.8	120250	102053	98086.7	101789	105531	93338.6	98798.4	131791	105612	270151	169185	81429.5	60732.2	96911.6	95026.4	83524.9	1.18286	0.242281	-1.71242	-0.776039	2.02556	1.01832
HLAA_HUMAN	HLA class I histocompatibility antigen_ A-24 alpha chain	HLA-A	P05534;P30447	11	2	74.5434	0.0174746	1.75759	0.177706	4.29975	0.884799	1;2;4	3	EOAD	CTRL	40973.8	21747.5	88901	154938	67355.9	39280	87093	77019.5	54395.1	73841.2	73809.9	70083.3	214528	119474	15880.3	29397	30415.8	35451.6	27786.2	2.65748	1.41006	-1.61798	-0.694195	4.29975	2.10425
OTU7B_HUMAN	OTU domain-containing protein 7B	OTUD7B	Q6GQQ9	6	2	29.1619	0.0176399	1.7535	0.177706	3.15441	0.863069	3	1	AD-DS	EOAD	93210.3	2491.46	1760.94	1379.41	3099.47	2922.52	692.141	3036.39	3196.94	2322.41	1104.74	850.066	253.921	736.243	1647.79	1531.97	1359.02	2172.53	1677.83	1.38418	0.46903	3.15441	1.65737	-2.2789	-1.18834
GNAI1_HUMAN	Guanine nucleotide-binding protein G(i) subunit alpha-1	GNAI1	P63096	58	11	526.997	0.0176757	1.75262	0.177706	1.30895	0.908264	1;2;3;4	4	CTRL	EOAD	40931.4	90998.1	106943	121450	90917	95596.5	96974.2	100533	91608.3	99377.6	93428.3	83010.9	77842.1	84760.5	127956	98116.1	113846	103869	110947	-1.11642	-0.158875	1.17245	0.229529	-1.30895	-0.388405
UBR4_HUMAN	E3 ubiquitin-protein ligase UBR4	UBR4	Q5T4S7	34	5	194.878	0.0177949	1.7497	0.177937	1.65338	0.826736	1	1	EOAD	CTRL	580913	3479.41	2453.9	2626.18	3369.18	2729.81	2008.92	2728.55	3287.71	2835.46	3385.5	2046	3401.14	2944.21	1657.01	2097.47	2299.91	1068.48	1780.72	1.59231	0.671123	-1.03836	-0.0543	1.65338	0.725423
IP3KA_HUMAN	Inositol-trisphosphate 3-kinase A	ITPKA	P23677	17	7	110.978	0.0179334	1.74634	0.178379	1.51315	0.875466	1	1	AD-DS	EOAD	51579.2	3643.11	2938.98	2915.95	3536.81	3539.54	3566.73	3301.18	3269.23	3338.94	3165.76	2275.39	1178.71	2206.62	3339.59	2953.76	3159.12	3188.11	3160.15	1.05658	0.0794003	1.51315	0.597554	-1.43212	-0.518154
WASC4_HUMAN	WASH complex subunit 4	WASHC4	Q2M389	17	6	99.0151	0.0179949	1.74485	0.178379	1.80354	0.743461	1	1	EOAD	AD-DS	137430	9555.61	7910.24	7708.24	11690.1	9275.81	7851.52	8336.24	9307.28	8954.37	11310.9	10839.9	26298	16149.6	16493.5	13430.7	12074.9	10199.7	13049.7	-1.45736	-0.543353	-1.80354	-0.850833	1.23754	0.307479
NUDT3_HUMAN	Diphosphoinositol polyphosphate phosphohydrolase 1	NUDT3	O95989	4	2	33.1219	0.0182618	1.73846	0.180244	1.57256	0.904913	1	1	CTRL	EOAD	19642.1	2818.6	2990.12	2892.53	2597.51	2742.1	1718.66	2652.31	2215.68	2578.44	2004.46	2166.25	1251.78	1807.5	2862.53	2557.09	3286.11	2663.89	2842.4	-1.10237	-0.140614	1.42653	0.512505	-1.57256	-0.653119
INSY2_HUMAN	Protein FAM196A	FAM196A	Q6ZSG2	4	3	21.4271	0.0185098	1.7326	0.180598	2.77723	0.810011	1;4	2	AD-DS	EOAD	53821.3	447.427	347.318	498.622	1390.66	563.4	902.794	1199.08	913.291	782.824	427.274	236.923	181.42	281.872	495.649	563.221	342.79	515.337	479.249	1.63344	0.707913	2.77723	1.47365	-1.70023	-0.765733
LIN7A_HUMAN	Protein lin-7 homolog A	LIN7A	O14910	16	4	125.375	0.0185602	1.73142	0.180598	1.21101	0.824628	1;2	2	CTRL	EOAD	26110.8	12989.4	13271.9	14447.4	10996.3	11985.8	12911	11286.6	11871.9	12470	10529.7	12596.9	13890.7	12339.1	15854.9	15594.7	14312.9	14008.4	14942.7	-1.19829	-0.260978	1.01061	0.0152282	-1.21101	-0.276206
COX5A_HUMAN	Cytochrome c oxidase subunit 5A_ mitochondrial	COX5A	P20674	32	14	291.341	0.0185876	1.73078	0.180598	1.27646	0.878577	1;2;3;4	4	CTRL	EOAD	16933.3	182261	140619	138120	181969	163002	184358	159337	162623	164036	154516	156700	138260	149825	188998	203367	170846	201773	191246	-1.16588	-0.221414	1.09485	0.130734	-1.27646	-0.352148
KIF2A_HUMAN	Kinesin-like protein KIF2A	KIF2A	O00139	53	15	328.684	0.0186131	1.73018	0.180598	1.24168	0.818461	1;2;3;4	4	CTRL	EOAD	80639	26535.3	24215.7	19891.3	24819.6	21564.2	19232.2	25682.5	21415	22919.5	21732.6	22734.4	23331.6	22599.5	28180.6	27143.8	25133.1	31787.7	28061.3	-1.22434	-0.292008	1.01416	0.02028	-1.24168	-0.312288
MBB1A_HUMAN	Myb-binding protein 1A	MYBBP1A	Q9BQG0	17	4	88.4568	0.018959	1.72219	0.182451	1.14788	0.746144	2;3;4	3	CTRL	AD-DS	149824	1807.93	2043.4	1799.77	1767.12	1951.43	1763.26	1751.43	1940.03	1853.05	1911.57	2033.04	1850.53	1931.72	2377.35	1999.71	2184.21	1947.03	2127.07	-1.14788	-0.198969	-1.04245	-0.0599833	-1.10113	-0.138986
SEM3B_HUMAN	Semaphorin-3B	SEMA3B	Q13214	4	2	20.2975	0.0189634	1.72208	0.182451	3.56388	0.902582	3	1	EOAD	CTRL	84262.3	731.574	1926.44	2889.87	816.085	422.691	1114.91	932.858	664.859	1187.41	2637.57	1633.71	2546.08	2272.46	898.244	445.67	545.939	660.685	637.635	1.86221	0.897016	-1.91379	-0.936434	3.56388	1.83345
TBA3C_HUMAN	Tubulin alpha-3C/D chain	TUBA3C	Q13748	120	42	679.5	0.0192156	1.71635	0.183167	1.31096	0.876156	1;2;3;4	4	CTRL	EOAD	50644	42313.8	37469.3	37904.3	29753.2	35951.9	36560.3	33813.7	30990.6	35594.6	34084.2	33077.4	29336.9	32166.2	38904.6	49805.9	40626.1	39337.2	42168.4	-1.18468	-0.244503	1.10659	0.146116	-1.31096	-0.39062
CAMKV_HUMAN	CaM kinase-like vesicle-associated protein	CAMKV	Q8NCB2	61	24	417.593	0.0193736	1.71279	0.183167	1.34717	0.877108	1;2;3;4	4	EOAD	AD-DS	54696	32638	30148	28199.1	31106.5	32392.2	27791.6	29230.3	31493.4	30374.9	35202	33342.6	54215.6	40920.1	32251.8	27678.7	29171.6	33545.3	30661.9	-1.00945	-0.0135664	-1.34717	-0.42993	1.33456	0.416363
DIRA1_HUMAN	GTP-binding protein Di-Ras1	DIRAS1	O95057	20	4	130.356	0.0193994	1.71221	0.183167	1.0844	0.704898	1	1	EOAD	AD-DS	22613.9	11044.9	9997.58	9443.78	10696.8	10214.4	10344.4	10781.8	10362.4	10360.8	11517.9	11025.9	11162	11235.3	11402.6	10704.1	10759.8	11850.3	11179.2	-1.07899	-0.109687	-1.0844	-0.116904	1.00501	0.00721679
MORC2_HUMAN	MORC family CW-type zinc finger protein 2	MORC2	Q9Y6X9	8	2	45.2876	0.0194378	1.71135	0.183167	1.66604	0.898792	1	1	EOAD	CTRL	118622	9859.78	10599.8	12719.9	10139.1	9638.84	11414.2	11193	11767.6	10916.5	10840.9	11885.5	22425.8	15050.7	8706	8809.54	8890.12	9729.58	9033.81	1.20841	0.273107	-1.37871	-0.463321	1.66604	0.736427
SCRB2_HUMAN	Lysosome membrane protein 2	SCARB2	Q14108	18	5	151.12	0.0199652	1.69973	0.184966	1.30173	0.793473	1;2	2	CTRL	AD-DS	54746.5	1880.55	1746.42	1457.1	1824.37	1921.22	1510.72	2107.65	2119.34	1820.92	2063.81	1813.8	1626.03	1834.55	2512.68	2610.07	1923.81	2434.84	2370.35	-1.30173	-0.380432	-1.00748	-0.0107542	-1.29206	-0.369678
ITPR1_HUMAN	Inositol 1_4_5-trisphosphate receptor type 1	ITPR1	Q14643	15	4	86.8167	0.019983	1.69934	0.184966	1.64667	0.773635	3;4	2	CTRL	AD-DS	317351	35886.3	19866.3	16405.7	15133	14495	16396.5	16218.5	17437.5	18979.9	15376.2	20968.4	23139.1	19827.9	24053.3	38624.3	27344.1	34992.5	31253.5	-1.64667	-0.71955	-1.04468	-0.0630621	-1.57624	-0.656488
MCAT_HUMAN	Mitochondrial carnitine/acylcarnitine carrier protein	SLC25A20	O43772	9	3	60.2587	0.020197	1.69471	0.184966	2.45988	0.71793	1;3	2	AD-DS	EOAD	33286	685.044	432.591	1236.96	1199.37	1851.42	1142.87	1317.33	501.147	1045.84	394.938	583.423	297.118	425.16	602.437	571.568	383.596	452.83	502.608	2.08083	1.05716	2.45988	1.29859	-1.18216	-0.241427
PRAF3_HUMAN	PRA1 family protein 3	ARL6IP5	O75915	14	3	119.26	0.0202679	1.69319	0.184966	1.57841	0.782693	1;2	2	EOAD	AD-DS	21614.8	21367.4	22718.6	21188	21039	22592.1	24017.4	24425.7	22160.6	22438.6	25816.2	26451.2	53984.2	35417.2	26631.2	28715.4	24212.1	28466.5	27006.3	-1.20356	-0.267314	-1.57841	-0.658468	1.31144	0.391154
RASL1_HUMAN	RasGAP-activating-like protein 1	RASAL1	O95294	9	2	46.1762	0.0202865	1.69279	0.184966	15.8915	0.849219	1;4	2	EOAD	CTRL	90928.9	303.974	846.854	2057.35	1343.67	805.905	2043.97	2987.33	1414.2	1475.41	660.78	1598.35	13744	5334.38	17.7145	580.255	86.8299	657.902	335.675	4.39534	2.13598	-3.61553	-1.85421	15.8915	3.99018
SYT17_HUMAN	Synaptotagmin-17	SYT17	Q9BSW7	5	2	28.4084	0.0205118	1.688	0.184966	1.61959	0.709607	3	1	EOAD	AD-DS	54476.4	5285.93	4455.6	3890.48	3725.01	4184.56	2062.55	4384.68	4254.74	4030.44	8511.08	5109.75	5962.2	6527.67	7423.63	5207.16	4793.64	6177	5900.36	-1.46395	-0.549864	-1.61959	-0.69563	1.10632	0.145766
MARE1_HUMAN	Microtubule-associated protein RP/EB family member 1	MAPRE1	Q15691	27	8	232.877	0.020598	1.68617	0.184966	1.29891	0.74255	1;2;3	3	AD-DS	EOAD	30170.2	10635	13781.4	15350.5	13531.2	10795.7	12484.3	10812.4	10448.8	12229.9	9196.64	8929.6	10120.3	9415.51	10085.7	9415.79	11457.4	10504.2	10365.8	1.17983	0.238584	1.29891	0.3773	-1.10092	-0.138715
NKTR_HUMAN	NK-tumor recognition protein	NKTR	P30414	27	10	157.567	0.0207898	1.68215	0.185357	1.48877	0.740874	1	1	EOAD	AD-DS	166703	18648.3	20216.3	23178.7	16379.3	16291.6	18811.5	20937.4	13449.6	18489.1	24260.2	21241.3	37076.6	27526	25541.5	20099.2	22866.8	24591.8	23274.8	-1.25884	-0.332097	-1.48877	-0.574121	1.18265	0.242024
VGFR1_HUMAN	Vascular endothelial growth factor receptor 1	FLT1	P17948	21	4	107.221	0.0208159	1.6816	0.185357	1.86306	0.754959	2	1	EOAD	AD-DS	152651	360.758	202.087	178.001	198.976	263.823	505.002	341.43	280.731	291.351	396.821	501.608	729.984	542.804	415.564	364.829	348.947	465.897	398.809	-1.36883	-0.45294	-1.86306	-0.897673	1.36106	0.444734
DDX18_HUMAN	ATP-dependent RNA helicase DDX18	DDX18	Q9NVP1	13	5	66.3845	0.0212813	1.672	0.186405	1.48057	0.787691	1;2	2	AD-DS	CTRL	75749.1	7286.55	11960.9	16070.2	11899.3	9209.03	13403.9	12098.1	10355	11535.4	10558.6	10569.5	12463.1	11197.1	6944.4	8187.7	8009.01	8023.69	7791.2	1.48057	0.566148	1.03021	0.0429441	1.43714	0.523204
CSK22_HUMAN	Casein kinase II subunit alpha'	CSNK2A2	P19784	8	5	48.9916	0.0214433	1.66871	0.186515	1.27054	0.884681	2;3	2	EOAD	CTRL	41384.4	5334.86	5003.79	5675.75	4990.66	5463.1	5747.58	5598.6	5480.12	5411.81	5912.13	5901.15	8075.67	6629.65	5454.17	5191.29	4497.14	5729.34	5217.98	1.03715	0.0526178	-1.22503	-0.292822	1.27054	0.34544
ROA3_HUMAN	Heterogeneous nuclear ribonucleoprotein A3	HNRNPA3	P51991	47	17	324.701	0.0215347	1.66686	0.186515	1.28927	0.889805	1;2	2	CTRL	EOAD	39823.1	22392.9	21454.1	20158.1	20574.1	25442.4	19240.4	20568.8	21469.1	21412.5	19466.2	15757.4	18921.5	18048.4	25232.4	26099.5	21916.5	19828.7	23269.3	-1.08671	-0.119973	1.18639	0.246584	-1.28927	-0.366557
GHC2_HUMAN	Mitochondrial glutamate carrier 2	SLC25A18	Q9H1K4	26	10	193.37	0.0220378	1.65683	0.186515	1.43336	0.815413	1;2;3;4	4	EOAD	AD-DS	34362.1	9531.41	10778	12182.3	7416.06	7211.99	6646.64	8764.55	7648.07	8772.38	12283.5	12120	13318.4	12574	8552.6	9390.72	10986.5	9509.97	9609.96	-1.09548	-0.131563	-1.43336	-0.519402	1.30843	0.387839
CLIP1_HUMAN	CAP-Gly domain-containing linker protein 1	CLIP1	P30622	34	7	179.113	0.0221106	1.6554	0.186515	1.31054	0.868313	1	1	CTRL	EOAD	162988	7953.54	6185.49	5727.12	6967.68	7116.78	6014.18	6236.11	6944.45	6643.17	6813.73	5354.42	5600.29	5922.81	7646.4	8993.39	7380.37	7028.24	7762.1	-1.16843	-0.224575	1.12162	0.16559	-1.31054	-0.390165
HEBP1_HUMAN	Heme-binding protein 1	HEBP1	Q9NRV9	16	6	131.7	0.0221677	1.65428	0.186515	1.36881	0.737664	1;3;4	3	AD-DS	EOAD	21211.2	23461.8	34343.8	32308.5	25556.9	24728.6	37748.6	30549.8	25519.3	29277.2	23172.5	17939.5	23054.1	21388.7	24460.2	25399.1	23789.7	22663.9	24078.2	1.21592	0.282046	1.36881	0.452925	-1.12574	-0.170879
TCP4_HUMAN	Activated RNA polymerase II transcriptional coactivator p15	SUB1	P53999	15	3	96.9357	0.0222822	1.65204	0.186515	1.6255	0.682127	1;3	2	AD-DS	EOAD	14395.4	670.958	534.28	638.27	980.756	1155.37	900.814	847.192	1134.21	857.731	380.827	721.165	481.021	527.671	423.162	673.037	620.565	432.133	537.224	1.5966	0.675001	1.6255	0.700886	-1.0181	-0.0258854
QCR1_HUMAN	Cytochrome b-c1 complex subunit 1_ mitochondrial	UQCRC1	P31930	67	33	574.265	0.0223248	1.65121	0.186515	1.33018	0.672069	1;2;3;4	4	CTRL	AD-DS	53330.2	82821.5	76648.6	74611.8	88190.8	77148.3	50331.7	87179.6	75208	76517.5	84458.6	87448.3	105025	92310.5	106381	95444.6	89612	115690	101782	-1.33018	-0.411619	-1.2064	-0.270704	-1.1026	-0.140915
AGK_HUMAN	Acylglycerol kinase_ mitochondrial	AGK	Q53H12	29	11	238.024	0.0223862	1.65002	0.186515	1.19466	0.710721	1;2;3;4	4	EOAD	AD-DS	47593.4	16015.9	15412.4	13429.4	13150.2	16490.7	15870.4	14695.1	13879.1	14867.9	16442.3	16534.7	20309.3	17762.1	16656.8	16022.2	16026.7	18697.2	16850.7	-1.13336	-0.180611	-1.19466	-0.256601	1.05408	0.07599
EZRI_HUMAN	Ezrin	EZR	P15311	147	39	1044.73	0.0226689	1.64457	0.186515	1.25759	0.699241	1;2;3;4	4	AD-DS	CTRL	69527	51411.1	62713.2	79254.8	65260.9	64853	64732	60784.3	54981.5	62998.8	51645.4	57557.5	62444.3	57215.7	45488.7	55043.1	50808.9	49038.9	50094.9	1.25759	0.330662	1.10108	0.138913	1.14215	0.191748
CYLD_HUMAN	Ubiquitin carboxyl-terminal hydrolase CYLD	CYLD	Q9NQC7	11	2	55.2909	0.0227704	1.64263	0.186515	1.42137	0.871951	1	1	CTRL	EOAD	109084	1360.47	1092.66	1398.4	1440.3	1694.93	1554.22	1538.71	1724.46	1475.52	1346.56	1063.17	812.128	1073.95	1643.44	1259.38	1555.16	1647.94	1526.48	-1.03454	-0.0489879	1.37391	0.45829	-1.42137	-0.507278
SCN2A_HUMAN	Sodium channel protein type 2 subunit alpha	SCN2A	Q99250	85	32	551.067	0.0227817	1.64241	0.186515	1.38634	0.804038	1;2;4	3	EOAD	AD-DS	230142	34791.3	38298	33610.1	36120.7	29849.2	35726.9	31996.6	34669.8	34382.8	37519.6	40448.4	65030.6	47666.2	36328.6	37451.1	38062.2	38709.9	37637.9	-1.09467	-0.1305	-1.38634	-0.471279	1.26644	0.340779
ALMS1_HUMAN	Alstrom syndrome protein 1	ALMS1	Q8TCU4	104	27	585.618	0.0229702	1.63883	0.186515	1.1669	0.777865	1;2;3	3	AD-DS	CTRL	463360	14057.6	15773.5	16741.7	17231.9	16304.7	16888	16812	15971.3	16222.6	15735.3	14774.3	18149.5	16219.7	12724.6	12692.9	15298.2	14893.7	13902.4	1.1669	0.222675	1.00018	0.000258527	1.16669	0.222417
GNA11_HUMAN	Guanine nucleotide-binding protein subunit alpha-11	GNA11	P29992	74	15	531.327	0.0231425	1.63559	0.186515	1.24326	0.705266	1;2;3;4	4	AD-DS	CTRL	42408.6	26749.9	33960	35849.6	29669.6	31754.3	34560	33732.7	35116.2	32674	28062.8	27843.2	34842.8	30249.6	27939.8	22098.2	25926.1	29159.8	26280.9	1.24326	0.314127	1.08015	0.111229	1.15101	0.202898
PRIO_HUMAN	Major prion protein	PRNP	P04156	10	3	76.3451	0.0231598	1.63527	0.186515	1.38921	0.733115	1;2;4	3	EOAD	AD-DS	27889.4	11203	11301.3	11017	10289.5	9520.21	8021.66	9883.03	9550.35	10098.3	13511.6	12201	16373.3	14028.6	15907.5	11884.5	9003.72	12821.7	12404.3	-1.22837	-0.29674	-1.38921	-0.474267	1.13094	0.177527
DP13B_HUMAN	DCC-interacting protein 13-beta	APPL2	Q8NEU8	18	2	91.5728	0.0231783	1.63492	0.186515	1.86881	0.795445	1	1	EOAD	AD-DS	75006.8	11605	9260.56	8797.4	11431.3	10345.1	7086.9	11287	11451.5	10158.1	13840.1	12595.4	30515.2	18983.5	11447	15172.4	10174.5	12051.7	12211.4	-1.20213	-0.265599	-1.86881	-0.90212	1.55458	0.636521
GMCL1_HUMAN	Germ cell-less protein-like 1	GMCL1	Q96IK5	4	2	20.1095	0.023494	1.62904	0.187792	2.33523	0.7782	4	1	AD-DS	EOAD	59597.7	3031.32	2508.41	3144.19	3395.68	2720.77	1437.72	4161.25	4758.98	3144.79	1846.86	1411.14	782.015	1346.67	3272.03	2093.43	1173.55	2544.6	2270.9	1.38482	0.469698	2.33523	1.22357	-1.68631	-0.753868
DOPD_HUMAN	D-dopachrome decarboxylase	DDT	P30046	14	2	105.943	0.0235371	1.62825	0.187792	1.59881	0.772473	2;3;4	3	AD-DS	EOAD	12825.8	51205.5	41354.6	52638.6	56572.6	50930.4	77354.1	40468.9	41294.9	51477.5	40729.4	35716.7	20146	32197.3	40357.3	40988.3	45370	37852.7	41142.1	1.25121	0.323326	1.59881	0.676999	-1.27781	-0.353673
TXNL1_HUMAN	Thioredoxin-like protein 1	TXNL1	O43396	25	8	173.766	0.0237255	1.62479	0.188043	1.14983	0.795904	1;2;3;4	4	EOAD	AD-DS	32650.6	13394.7	13198.2	12981.5	13937.9	11608.1	11712.6	12311.2	13093.6	12779.7	14723.6	13965.3	15394.6	14694.5	12970.6	14718.6	12430.2	13355.8	13368.8	-1.0461	-0.0650152	-1.14983	-0.201423	1.09916	0.136408
NOL3_HUMAN	Nucleolar protein 3	NOL3	O60936	8	4	48.0815	0.0239149	1.62133	0.188043	1.22361	0.816607	2	1	AD-DS	EOAD	22857.6	1722	1784.23	1919.83	1577.63	2162.87	1619.69	1938.93	1704.81	1803.75	1372.07	1530.52	1519.77	1474.12	1618.3	1711.64	1650.71	1899.05	1719.92	1.04874	0.0686519	1.22361	0.291144	-1.16675	-0.222492
DDB1_HUMAN	DNA damage-binding protein 1	DDB1	Q16531	67	20	430.013	0.0239906	1.61996	0.188043	1.22502	0.720764	1;2;3;4	4	AD-DS	CTRL	128223	25689.9	29088	30500.1	26439	24878.4	25272.8	29795.5	28323.3	27498.4	24992.1	23898.4	29490.6	26127	20661.2	18798.9	24329.2	26000	22447.3	1.22502	0.292804	1.05249	0.0738062	1.16392	0.218997
HSP74_HUMAN	Heat shock 70 kDa protein 4	HSPA4	P34932	129	38	970.298	0.0240444	1.61899	0.188043	1.17798	0.854652	1;2;3;4	4	EOAD	CTRL	95186.5	42317.5	38504	38340.8	40024.4	38135.4	43589.9	36821.9	37793.3	39440.9	53568.7	40253.8	45286.1	46369.5	37977.7	39330.5	41000.7	39146	39363.7	1.00196	0.00282532	-1.17567	-0.233485	1.17798	0.23631
STK24_HUMAN	Serine/threonine-protein kinase 24	STK24	Q9Y6E0	7	2	44.2567	0.0240753	1.61843	0.188043	1.85902	0.876358	1;3	2	CTRL	EOAD	49593.2	6839.7	6069.18	5948.52	7547.33	6323.02	7182.4	6851.55	7391.17	6769.11	5240.42	6786.02	1554.02	4526.82	7838.4	9159.49	8387.17	8276.73	8415.45	-1.24321	-0.314075	1.49533	0.580468	-1.85902	-0.894542
CPNE8_HUMAN	Copine-8	CPNE8	Q86YQ8	53	11	309.659	0.0241434	1.6172	0.188043	1.32418	0.746149	1;2;3;4	4	EOAD	AD-DS	63678	28895.3	28220.1	26733.9	26098.7	27620.5	31540.2	25522.3	28664.5	27911.9	31938.8	30368.1	48574.9	36960.6	28538.4	34497.2	32578.4	31675.9	31822.5	-1.1401	-0.189164	-1.32418	-0.405104	1.16146	0.21594
PRI1_HUMAN	DNA primase small subunit	PRIM1	P49642	6	2	32.9304	0.0242395	1.61548	0.188152	1.40424	0.746446	1;2	2	EOAD	AD-DS	50358.3	1762.18	1832.42	1876.22	2102.41	2084.44	1956.38	2112.75	2065.82	1974.08	2333.63	2176.89	3805.68	2772.07	2602.06	2237.59	2416.23	1986.44	2310.58	-1.17046	-0.227076	-1.40424	-0.489785	1.19973	0.262709
DP13A_HUMAN	DCC-interacting protein 13-alpha	APPL1	Q9UKG1	21	9	125.473	0.0244257	1.61215	0.188956	1.33854	0.659562	1;2;3;4	4	AD-DS	CTRL	80347.9	34243.4	25453	23846.6	29403	33139.6	32250.5	36897.9	39981.7	31902	24768	28543.1	25843.5	26384.9	23178.9	27883.9	21326.4	22944.6	23833.5	1.33854	0.420657	1.2091	0.273934	1.10705	0.146723
GSK3B_HUMAN	Glycogen synthase kinase-3 beta	GSK3B	P49841	20	8	130.655	0.0248071	1.60542	0.189247	1.73353	0.830509	1;2;3;4	4	EOAD	AD-DS	47257.6	9796.02	10389.4	12993.3	9815.57	8798.2	11454.4	9877.57	8894.07	10252.3	14175.6	11244	27898.5	17772.7	11318.1	9134.69	12115.1	10958.2	10881.5	-1.06137	-0.0859256	-1.73353	-0.793712	1.6333	0.707786
PURA_HUMAN	Transcriptional activator protein Pur-alpha	PURA	Q00577	57	23	386.779	0.0250634	1.60096	0.189247	2.40192	0.865268	1;2;3;4	4	EOAD	CTRL	35024.9	58892.2	98485.5	146804	105616	78139.2	101935	113764	95697.3	99916.6	112386	99090.2	278939	163472	57407.2	63751.9	70408	80668.3	68058.9	1.46809	0.553941	-1.63608	-0.710246	2.40192	1.26419
RGPD3_HUMAN	RanBP2-like and GRIP domain-containing protein 3	RGPD3	A6NKT7	62	2	358.54	0.0251683	1.59915	0.189247	1.89506	0.689616	1;3	2	AD-DS	EOAD	198856	748.295	1008.43	1252.94	889.34	919.281	2170.08	935.823	938.99	1107.9	582.994	874.401	296.474	584.623	646.931	823.154	683.175	463.644	654.226	1.69345	0.759964	1.89506	0.922246	-1.11906	-0.162282
PADI2_HUMAN	Protein-arginine deiminase type-2	PADI2	Q9Y2J8	103	39	786.173	0.0252059	1.5985	0.189247	1.42677	0.776856	1;2;3;4	4	EOAD	CTRL	76305.4	67422.3	100389	90494.7	79158.9	57706.5	73869.3	82471	76750.2	78532.8	59452.4	87659.9	94476.8	80529.7	48750.9	65930.8	56880	54205.6	56441.8	1.39139	0.476531	-1.02543	-0.0362259	1.42677	0.512756
S10A1_HUMAN	Protein S100-A1	S100A1	P23297	22	8	131.016	0.0252646	1.59749	0.189247	1.22876	0.651832	1;2;3;4	4	AD-DS	CTRL	10602.9	132825	173432	172798	177622	148314	140591	169692	154382	158707	125366	160819	130274	138820	123880	115656	139633	137475	129161	1.22876	0.297199	1.14326	0.193154	1.07478	0.104045
NT5D3_HUMAN	5'-nucleotidase domain-containing protein 3	NT5DC3	Q86UY8	11	3	57.4034	0.0253276	1.59641	0.189247	1.53436	0.761185	1;2;4	3	AD-DS	EOAD	63762.1	9929.15	7657.54	5688.05	10282.5	8936.84	10892.3	8233.33	8009.73	8703.68	4564.01	5622.48	6831.04	5672.51	6002.47	7847.34	6387.24	8775.39	7253.11	1.19999	0.263026	1.53436	0.617639	-1.27864	-0.354613
HYEP_HUMAN	Epoxide hydrolase 1	EPHX1	P07099	32	14	248.461	0.0254663	1.59403	0.189247	1.38228	0.694176	1;2;3	3	AD-DS	CTRL	53177.1	19814.4	21594	21814.5	21925.6	25598.8	29722.5	26133.1	25215.4	23977.3	16962.2	20067.1	28618.4	21882.5	13846.5	18695.6	18062.6	18780.1	17346.2	1.38228	0.467049	1.09573	0.131888	1.26152	0.335161
RGRF1_HUMAN	Ras-specific guanine nucleotide-releasing factor 1	RASGRF1	Q13972	16	2	87.6081	0.0254786	1.59382	0.189247	5.07515	0.798091	3	1	AD-DS	EOAD	146432	458.92	183.284	139.713	909.17	1101.77	503.569	532.155	535.907	545.561	68.4025	242.759	11.329	107.497	233.062	626.961	71.939	437.421	342.346	1.5936	0.672287	5.07515	2.34345	-3.18471	-1.67116
H2AY_HUMAN	Core histone macro-H2A.1	H2AFY	O75367	29	10	184.916	0.0255647	1.59236	0.189247	2.0663	0.832945	1;3;4	3	AD-DS	EOAD	39788.2	91359	41688.9	38402.9	80780.8	85096.8	96158	60399.1	82543	72053.6	52920	33384.5	18308	34870.8	62410.5	84046.8	59284.7	53656	64849.5	1.11109	0.151974	2.0663	1.04705	-1.85971	-0.895074
CNTRL_HUMAN	Centriolin	CNTRL	Q7Z7A1	17	5	87.73	0.0256425	1.59104	0.189247	1.43729	0.664649	3	1	CTRL	AD-DS	270027	3032.06	2649.18	2104.51	1779.37	2570.42	1444.11	2334.26	2158.25	2259.02	2669.99	2786.6	2548.96	2668.52	2821.76	2929.78	3280.62	3955.34	3246.87	-1.43729	-0.523354	-1.18127	-0.240341	-1.21673	-0.283012
LG3BP_HUMAN	Galectin-3-binding protein	LGALS3BP	Q08380	4	2	36.5845	0.025951	1.58585	0.189859	1.69968	0.683962	1	1	AD-DS	EOAD	66243.5	2742.94	2743.28	2546.63	2368.04	5429.78	4075.17	2730.42	4324.85	3370.14	2308.04	2088.96	1551.44	1982.81	2070.62	2104.44	2975.27	1939.07	2272.35	1.48311	0.568624	1.69968	0.765261	-1.14602	-0.196637
TP8L3_HUMAN	Tumor necrosis factor alpha-induced protein 8-like protein 3	TNFAIP8L3	Q5GJ75	9	4	62.6248	0.0264618	1.57738	0.191044	1.71475	0.829981	1	1	EOAD	CTRL	32887.6	3397.16	2825	3556.78	3302.33	3448.06	6031.99	3190.15	3407.9	3644.92	4026.2	3095.52	5998.81	4373.51	2529.71	2400.97	2652.7	2618.74	2550.53	1.42909	0.515092	-1.19989	-0.262903	1.71475	0.777995
RPGF4_HUMAN	Rap guanine nucleotide exchange factor 4	RAPGEF4	Q8WZA2	18	2	117.661	0.0268454	1.57113	0.191044	1.41329	0.815876	1;4	2	EOAD	AD-DS	116548	10316.4	9752.3	10334.7	10144.1	10905.6	7787.98	10087.1	9543.82	9859	11858.5	10885.1	19057.2	13933.6	10777	9429.41	9835.01	11192.9	10308.6	-1.0456	-0.0643298	-1.41329	-0.499058	1.35166	0.434728
CALB2_HUMAN	Calretinin	CALB2	P22676	34	6	219.429	0.0268468	1.57111	0.191044	1.41558	0.649584	1;2;3	3	AD-DS	CTRL	31654	8412.19	8276.68	9249.51	8804.59	10304.5	14754.2	10379.7	9474.88	9957.03	7715.49	6694.91	10306.8	8239.08	6226.05	7990.65	6381.98	7536.9	7033.89	1.41558	0.501392	1.20851	0.273231	1.17134	0.228161
ARRB1_HUMAN	Beta-arrestin-1	ARRB1	P49407	36	7	268.847	0.0269307	1.56975	0.191044	3.79247	0.818035	1;2;3	3	AD-DS	EOAD	47464.9	1930.1	1715.21	2212.98	2527.11	3097.45	11074.8	1676.39	2056.51	3286.32	1203.95	1149.93	245.735	866.539	3239.83	2671.93	1962.49	1370.36	2311.15	1.42194	0.507862	3.79247	1.92314	-2.66711	-1.41527
GNA14_HUMAN	Guanine nucleotide-binding protein subunit alpha-14	GNA14	O95837	31	3	256.74	0.0270684	1.56754	0.191044	1.15914	0.701069	1;2;3;4	4	AD-DS	CTRL	42026.9	7850.46	8281.26	9251.25	8260.32	8451.72	8459.18	8677.57	9206.2	8554.74	7516.49	7793.56	9520.03	8276.69	8252.1	7031.95	7020.39	7216.49	7380.23	1.15914	0.213059	1.03359	0.0476705	1.12147	0.165388
UB2D1_HUMAN	Ubiquitin-conjugating enzyme E2 D1	UBE2D1	P51668;Q9Y2X8	8	3	66.9011	0.0271545	1.56616	0.191044	3.85141	0.861727	2;3;4	3	EOAD	CTRL	16830.2	10144.9	19929.4	25030.7	13275.8	14511.6	30986.6	19392.3	15645.9	18614.7	25099.5	19565.7	99407	48024	10210.9	12550.3	14388.9	12726.7	12469.2	1.49285	0.578068	-2.57991	-1.36732	3.85141	1.94539
SPF45_HUMAN	Splicing factor 45	RBM17	Q96I25	5	2	25.919	0.0271922	1.56556	0.191044	1.58416	0.835359	2	1	AD-DS	EOAD	45189.7	1449.21	1223.25	1291.51	1341.53	1529.11	1688.85	1452.99	1736.8	1464.16	1290.73	1053.52	428.488	924.249	1401.37	1330.74	1857.95	1249.62	1459.92	1.0029	0.00417933	1.58416	0.663717	-1.57958	-0.659537
IBTK_HUMAN	Inhibitor of Bruton tyrosine kinase	IBTK	Q9P2D0	11	4	66.8051	0.0272048	1.56535	0.191044	1.17497	0.650217	3	1	EOAD	AD-DS	152467	1187.51	1428.59	1354.26	1123.18	1263.51	1228.44	1072.09	1032.03	1211.2	1351.18	1563.68	1354.52	1423.13	1391.3	1464.18	1295.53	1460.01	1402.75	-1.15815	-0.211824	-1.17497	-0.232628	1.01452	0.0208033
RHG35_HUMAN	Rho GTPase-activating protein 35	ARHGAP35	Q9NRY4	21	2	109.364	0.0272819	1.56413	0.191044	1.47455	0.860589	1	1	CTRL	EOAD	172054	273.233	300.027	289.432	426.83	283.952	310.695	392.739	360.078	329.623	268	302.1	199.526	256.542	340.752	334.825	436.173	401.389	378.285	-1.14763	-0.198655	1.28487	0.361622	-1.47455	-0.560277
SRGP2_HUMAN	SLIT-ROBO Rho GTPase-activating protein 2	SRGAP2	O75044	4	2	21.9207	0.0278117	1.55577	0.19371	1.4206	0.776189	3	1	EOAD	AD-DS	122078	595.194	767.461	466.264	533.289	649.432	419.084	446.873	490.866	546.058	721.338	695.058	910.8	775.732	593.819	618.422	632.033	548.268	598.135	-1.09537	-0.131418	-1.4206	-0.506504	1.29692	0.375086
CPNE7_HUMAN	Copine-7	CPNE7	Q9UBL6	26	4	148.13	0.0281342	1.55077	0.195221	2.35138	0.776652	3;4	2	EOAD	CTRL	71434.5	1925.03	1815.56	2264.48	2388.12	2106.14	1172.18	2568.99	2352.09	2074.07	1246.5	1890.7	4692.46	2609.89	863.335	857.785	1297.31	1421.32	1109.94	1.86864	0.901989	-1.25834	-0.331521	2.35138	1.23351
1433Z_HUMAN	14-3-3 protein zeta/delta	YWHAZ	P63104	71	29	574.609	0.0282247	1.54937	0.195258	1.18377	0.845011	1;2;3;4	4	CTRL	EOAD	27916.2	156164	140655	133109	143236	143201	124982	145887	157623	143107	112130	139333	117710	123058	144713	149444	135170	153361	145672	-1.01792	-0.0256261	1.16293	0.21776	-1.18377	-0.243386
TMOD2_HUMAN	Tropomodulin-2	TMOD2	Q9NZR1	56	24	423.775	0.0285127	1.54496	0.196187	1.34439	0.853551	1;2;3;4	4	CTRL	EOAD	39595.1	82675	82057.6	63910.5	86576.6	91827.6	74270	78905.7	75615.4	79479.8	63333	77628.2	50076.4	63679.2	82250.3	93326	74545.7	92316.2	85609.6	-1.07712	-0.107184	1.24813	0.319765	-1.34439	-0.426949
CTNA2_HUMAN	Catenin alpha-2	CTNNA2	P26232	162	44	1203.52	0.0285304	1.54469	0.196187	1.38946	0.839486	1;2;3;4	4	EOAD	CTRL	106112	124366	98073.8	114889	125292	120851	101795	113823	110392	113685	135155	122219	206798	154724	103234	132513	104917	104758	111355	1.02092	0.0298739	-1.36098	-0.444647	1.38946	0.474521
EHD2_HUMAN	EH domain-containing protein 2	EHD2	Q9NZN4	31	5	182.814	0.028826	1.54022	0.197036	1.37786	0.850466	1;2;3	3	CTRL	EOAD	61332.6	7809.06	6857.09	6843.84	9212.83	7894.94	5321.35	8416.83	7371.03	7465.87	5750.1	5902.25	5625.78	5759.38	9012.1	8388.06	7232.19	7110	7935.59	-1.06292	-0.0880267	1.2963	0.374398	-1.37786	-0.462424
C2C4C_HUMAN	C2 calcium-dependent domain-containing protein 4C	C2CD4C	Q8TF44	22	9	132.912	0.0290976	1.53614	0.197948	1.9524	0.849431	2;3;4	3	EOAD	CTRL	44804.4	4980.11	5391.84	4811.82	5745.19	4412.57	7288.79	5525.48	5739.69	5486.94	6304.73	5183.48	13591.9	8360.02	4098.18	3711.68	5071.42	4246.44	4281.93	1.28142	0.35774	-1.52362	-0.607505	1.9524	0.965245
CRBG3_HUMAN	Very large A-kinase anchor protein	CRYBG3	Q68DQ2	57	18	318.01	0.0294244	1.53129	0.198839	2.54813	0.849712	1	1	EOAD	CTRL	333313	53609.7	72717.4	75852.8	50801.9	56377.1	61643.6	56898.8	49597	59687.3	70713.3	68871.9	238788	126124	54015.2	34460.4	62534.8	46977.4	49497	1.20588	0.270083	-2.11309	-1.07935	2.54813	1.34944
UBP11_HUMAN	Ubiquitin carboxyl-terminal hydrolase 11	USP11	P51784	8	4	41.7385	0.0294371	1.53111	0.198839	1.61518	0.849244	2	1	CTRL	EOAD	111014	2232.17	1878.07	1405.9	1831.5	2466.36	1500.19	1813.87	1642.98	1846.38	1535.67	1768.3	855.258	1386.41	2360.29	2489.14	1929.37	2178.38	2239.3	-1.2128	-0.278345	1.33177	0.413347	-1.61518	-0.691693
SRP68_HUMAN	Signal recognition particle subunit SRP68	SRP68	Q9UHB9	27	2	166.039	0.0297608	1.52635	0.199746	1.69581	0.66858	1	1	AD-DS	EOAD	71243	3211.38	2772.75	2753.12	2946.16	4181.87	5600.85	3303.9	2383.55	3394.2	2050.02	2519.09	1435.47	2001.52	1803.81	3405.65	2030.39	2218.47	2364.58	1.43543	0.521486	1.69581	0.761971	-1.18139	-0.240485
ATP5H_HUMAN	ATP synthase subunit d_ mitochondrial	ATP5H	O75947	32	13	269.069	0.0299428	1.52371	0.199746	1.22821	0.680927	1;2;3;4	4	CTRL	AD-DS	18548.3	226933	171729	155077	182351	191325	163697	208732	177981	184728	217805	199332	168106	195081	230537	221113	216147	239745	226886	-1.22821	-0.296561	-1.05604	-0.0786696	-1.16303	-0.217891
EPHA4_HUMAN	Ephrin type-A receptor 4	EPHA4	P54764	39	13	225.964	0.0301166	1.52119	0.199746	1.88706	0.841526	1;3;4	3	EOAD	CTRL	111514	20341.2	32467.2	38110.3	18691.3	18716.3	21141.1	23270.3	21099.5	24229.6	27435.7	33844.2	59276	40185.3	19978.7	18696.6	21870.5	24634.8	21295.2	1.1378	0.186246	-1.65852	-0.729895	1.88706	0.916141
NPHP3_HUMAN	Nephrocystin-3	NPHP3	Q7Z494	9	2	59.5534	0.0301214	1.52112	0.199746	1.93334	0.732356	3	1	AD-DS	CTRL	152062	714.621	795.083	1369.25	1298.57	1080.1	427.055	1280.2	987.547	994.054	845.707	872.035	1064.79	927.511	453.066	516.87	305.812	780.91	514.164	1.93334	0.951094	1.07174	0.0999602	1.80392	0.851134
HINT2_HUMAN	Histidine triad nucleotide-binding protein 2_ mitochondrial	HINT2	Q9BX68	10	3	83.4748	0.030182	1.52025	0.199746	1.39748	0.843672	1;3;4	3	CTRL	EOAD	17218.8	17130.1	14527.7	15407.1	13265.5	14607.8	10465.7	17055.3	13950.4	14551.2	10980.6	9437.78	12939.6	11119.3	12974	15503.3	17571.5	16107	15539	-1.06788	-0.0947534	1.30864	0.388071	-1.39748	-0.482824
ATP5E_HUMAN	ATP synthase subunit epsilon_ mitochondrial	ATP5E	P56381;Q5VTU8	7	2	36.2941	0.0302731	1.51894	0.199772	2.01155	0.821136	2;3	2	EOAD	CTRL	5836.8	36471.3	45045.1	42216.9	29626.6	33167.1	49692.6	41061.5	42892.9	40021.7	60898.8	42010.5	138471	80460.1	31656.7	41183	46445.6	40711.2	39999.1	1.00057	0.000815854	-2.01041	-1.00749	2.01155	1.00831
KKCC2_HUMAN	Calcium/calmodulin-dependent protein kinase kinase 2	CAMKK2	Q96RR4	16	4	96.767	0.0304324	1.51666	0.199817	2.26416	0.844083	1;2	2	EOAD	CTRL	65601.3	2351.75	3433.79	4105.88	2562.41	2401.38	2716.14	2688.38	2576.53	2854.53	3344.83	3189.85	9744.55	5426.41	2401.77	2196.47	2603.42	2384.97	2396.66	1.19105	0.25223	-1.90098	-0.926744	2.26416	1.17897
RAB3B_HUMAN	Ras-related protein Rab-3B	RAB3B	P20337	23	7	217.484	0.0304544	1.51635	0.199817	1.32381	0.713373	1;2;3;4	4	AD-DS	EOAD	24986.1	5116.09	6099.48	4996.26	6143.84	5161.09	7430.31	6914.84	6379.33	6030.16	4699.48	4609.69	4356.25	4555.14	5242.05	6401.8	4654.45	4834.13	5283.11	1.1414	0.190809	1.32381	0.404701	-1.15981	-0.213892
PPT1_HUMAN	Palmitoyl-protein thioesterase 1	PPT1	P50897	28	12	206.337	0.0308397	1.51089	0.200824	1.52995	0.837814	1;2;3	3	EOAD	CTRL	34649.8	41782.5	58508.9	67712.4	47823.7	49361.2	40614.1	51999	51069.1	51108.9	61813.5	65730.9	92337.4	73293.9	44320.5	34242.4	58026.7	55035	47906.1	1.06685	0.0933631	-1.43407	-0.52012	1.52995	0.613483
NEUM_HUMAN	Neuromodulin	GAP43	P17677	51	23	343.116	0.0309196	1.50977	0.200824	1.22876	0.757261	1;2;3;4	4	CTRL	EOAD	24916.7	306886	243917	227670	226439	250150	198094	238192	264378	244466	228435	258237	225718	237463	293184	292431	269754	311770	291785	-1.19356	-0.255271	1.02949	0.0419282	-1.22876	-0.297199
KI21B_HUMAN	Kinesin-like protein KIF21B	KIF21B	O75037;P56202;Q13188;Q9UK96	42	10	239.11	0.0310261	1.50827	0.200824	1.32825	0.806959	1;2;3	3	EOAD	CTRL	184430	31138.1	36617.6	36908.7	39257.8	39795.1	51199.4	44129.1	44037.6	40385.4	49464	41551.9	41573.6	44196.5	31460.2	31211.6	36775.8	33649.5	33274.3	1.21371	0.279426	-1.09437	-0.130098	1.32825	0.409524
TBB8_HUMAN	Tubulin beta-8 chain	TUBB8	Q3ZCM7	82	15	579.31	0.0313496	1.50377	0.200824	1.25891	0.625933	1;2;3;4	4	EOAD	AD-DS	50289.4	83911.5	64467.8	60207.8	63127.5	58545.4	65266.1	61691.7	58541.6	64469.9	68413.9	77685	97386.3	81161.7	71745.3	95956.8	69714.8	80340.4	79439.3	-1.23219	-0.301228	-1.25891	-0.332173	1.02168	0.0309455
FGF12_HUMAN	Fibroblast growth factor 12	FGF12	P61328	13	3	78.0146	0.0315323	1.50124	0.200824	1.57638	0.829982	2;3;4	3	EOAD	CTRL	27627.4	7919.37	10871.9	9706.44	7748.98	5635.44	12696.9	7667.2	8765.99	8876.53	11839	11835.5	15401.7	13025.4	10284.8	8056.62	7093.17	7616.83	8262.85	1.07427	0.103358	-1.4674	-0.553262	1.57638	0.656619
COX2_HUMAN	Cytochrome c oxidase subunit 2	MT-CO2	P00403	29	18	149.677	0.0316419	1.49974	0.200824	1.37502	0.630641	1;2;3;4	4	CTRL	AD-DS	25736.2	60537.9	46272.6	40565.2	66541.8	58518.3	44464.4	55998.9	55483.6	53547.8	60127.7	50192.2	78529.2	62949.7	86363	77197.9	68507.9	62448.6	73629.3	-1.37502	-0.459453	-1.17558	-0.233372	-1.16965	-0.226081
DNJA2_HUMAN	DnaJ homolog subfamily A member 2	DNAJA2	O60884	67	18	461.316	0.0316651	1.49942	0.200824	2.39064	0.763008	1;2;3;4	4	EOAD	CTRL	46373	58996.2	189848	171296	154960	50801.8	75384	104756	197255	125412	110085	131634	146626	129448	70049.3	37229	71755.6	37557.5	54147.9	2.3161	1.2117	-1.03218	-0.0457005	2.39064	1.2574
PHP14_HUMAN	14 kDa phosphohistidine phosphatase	PHPT1	Q9NRX4	14	5	102.207	0.0317197	1.49867	0.200824	1.2011	0.633744	1;2;3;4	4	AD-DS	EOAD	14003.6	32709.1	29093.9	27031.9	30233.1	32136.7	31703.8	27157.1	27002.4	29633.5	27394.5	26623.5	19997.7	24671.9	21522.9	26853.8	27560.3	25445.7	25345.7	1.16917	0.22549	1.2011	0.264362	-1.02731	-0.0388713
TBA4A_HUMAN	Tubulin alpha-4A chain	TUBA4A	P68366	98	27	795.174	0.0318359	1.49708	0.200824	1.36042	0.693931	1;2;3;4	4	CTRL	AD-DS	50665.8	115664	94677.3	89908.3	97925.5	110637	58423.5	88535.3	81286.5	92132.1	93359.3	93586.2	98362.2	95102.6	124932	138921	133264	104237	125339	-1.36042	-0.444057	-1.03224	-0.0457805	-1.31793	-0.398276
ABR_HUMAN	Active breakpoint cluster region-related protein	ABR	Q12979	69	23	442.851	0.0320581	1.49406	0.20123	1.95846	0.806869	1;2;3;4	4	EOAD	CTRL	98168.3	194673	343012	458508	297528	230162	328572	330653	267626	306342	276269	310705	605384	397453	163315	191650	215933	240868	202941	1.50951	0.594079	-1.29742	-0.375641	1.95846	0.969719
AL9A1_HUMAN	4-trimethylaminobutyraldehyde dehydrogenase	ALDH9A1	P49189	63	32	510.059	0.0322263	1.49179	0.20123	1.39927	0.705148	1;2;3;4	4	AD-DS	CTRL	54714.5	64387.6	85088.3	77513.3	77029.2	61752.1	51094	81209.9	78766.1	72105.1	63118.8	60049.8	86486.7	69885.1	47992.3	39022.6	60421.9	58685.3	51530.5	1.39927	0.484674	1.03177	0.0451155	1.35619	0.439558
BD1L1_HUMAN	Biorientation of chromosomes in cell division protein 1-like 1	BOD1L1	Q8NFC6	13	4	76.3921	0.0322718	1.49118	0.20123	2.89008	0.832498	4	1	EOAD	CTRL	332634	102447	206104	252770	149863	82960.5	37227.7	71194.8	141383	130494	243131	292071	285062	273421	130973	65096.9	103019	79338	94606.7	1.37933	0.463966	-2.09528	-1.06715	2.89008	1.53111
GBRB1_HUMAN	Gamma-aminobutyric acid receptor subunit beta-1	GABRB1	P18505	26	4	159.652	0.0323453	1.49019	0.20123	1.76942	0.837182	1;2;3;4	4	EOAD	CTRL	54519.8	11014.9	11577	13733.3	12442.5	11938.8	7060.72	11743.5	11752.3	11407.9	13210.8	13509	25125	17281.6	8780.78	7443.19	11677.9	11165.4	9766.81	1.16803	0.224071	-1.51488	-0.599207	1.76942	0.823278
RL7_HUMAN	60S ribosomal protein L7	RPL7	P18124	20	4	127.765	0.0329417	1.48225	0.20123	1.95123	0.834617	2;3	2	EOAD	CTRL	29282.9	897.013	1803.62	1821.9	1587.16	913.536	937.966	927.997	1378.51	1283.46	2418.8	2016.11	1351.03	1928.64	1183.13	965.651	942.355	862.566	988.426	1.29849	0.376836	-1.50269	-0.587547	1.95123	0.964383
AT5F1_HUMAN	ATP synthase F(0) complex subunit B1_ mitochondrial	ATP5F1	P24539	47	23	371.172	0.0329944	1.48156	0.20123	1.30458	0.828822	1;2;3;4	4	CTRL	EOAD	28965.7	186439	129623	136671	167196	168115	158749	181356	157442	160699	122364	153363	139429	138385	166052	174693	178639	202755	180534	-1.12343	-0.167916	1.16124	0.215669	-1.30458	-0.383585
RPGF5_HUMAN	Rap guanine nucleotide exchange factor 5	RAPGEF5	Q92565	6	2	34.9514	0.0331075	1.48007	0.20123	1.74012	0.803908	3	1	AD-DS	EOAD	68075.4	1119.94	857.494	802.45	1059.1	1270.44	737.883	1073.33	1096.77	1002.18	666.277	845.357	216.135	575.923	1001.52	1310.57	794.179	842.518	987.198	1.01517	0.0217245	1.74012	0.799189	-1.71412	-0.777464
AAKG2_HUMAN	5'-AMP-activated protein kinase subunit gamma-2	PRKAG2	Q9UGJ0	10	2	68.4808	0.0331452	1.47958	0.20123	1.29967	0.641403	1	1	AD-DS	CTRL	63237.4	4408.03	4502.35	5477.02	4690.38	5813.49	6978.03	5291.8	4429.24	5198.79	4088.47	4780.62	5247.51	4705.53	3922.27	3907.07	4052.24	4118.77	4000.09	1.29967	0.378145	1.10483	0.143819	1.17636	0.234326
PDP1_HUMAN	[Pyruvate dehydrogenase [acetyl-transferring]]-phosphatase 1_ mitochondrial	PDP1	Q9P0J1	19	7	105.285	0.0331511	1.4795	0.20123	1.47704	0.630688	1;2;4	3	EOAD	AD-DS	61624.5	23551.7	18348.1	18408.6	19827.4	16631.1	14791.1	16643.8	16585.5	18098.4	19910	25319.6	34966.9	26732.2	29278.5	29188.7	16022.7	24759.8	24812.4	-1.37097	-0.455201	-1.47704	-0.562713	1.07737	0.107512
CNPY2_HUMAN	Protein canopy homolog 2	CNPY2	Q9Y2B0	12	3	116.465	0.0333072	1.47746	0.20123	1.53643	0.813141	1	1	CTRL	EOAD	20994.4	6473.45	7486.34	7185.91	7901.18	6109.59	6400.16	6549.21	6543.15	6831.12	5540.88	6142.43	1989.46	4557.59	7878.23	6838.22	6324	6969.26	7002.43	-1.02508	-0.035732	1.49885	0.583852	-1.53643	-0.619584
STOM_HUMAN	Erythrocyte band 7 integral membrane protein	STOM	P27105	26	9	163.121	0.0333906	1.47638	0.20123	1.89026	0.625782	1;2;3;4	4	AD-DS	CTRL	31901.9	21553.8	14141.1	27519.3	23740	21798.5	38586	21087	20677.2	23637.9	13942.3	18669.1	15725.3	16112.3	7135.58	4630.7	21041.2	17213	12505.1	1.89026	0.918583	1.46707	0.552942	1.28845	0.365641
RB6I2_HUMAN	ELKS/Rab6-interacting/CAST family member 1	ERC1	Q8IUD2	41	10	227.287	0.0334362	1.47578	0.20123	1.46017	0.798477	1	1	EOAD	AD-DS	128315	24663.7	27645.9	26765.1	23217.4	21571.6	21870.1	21177.4	23044.6	23744.5	25968.5	28823.5	49220.9	34671	24036.1	22231.1	21682	28985.8	24233.8	-1.02061	-0.0294263	-1.46017	-0.546137	1.43069	0.51671
CATB_HUMAN	Cathepsin B	CTSB	P07858	35	16	239.759	0.0337321	1.47196	0.20123	1.34192	0.767668	1;2;3	3	EOAD	AD-DS	38791.1	34327.8	38702.1	39478.5	34521.3	29690.5	38095.4	30003.5	33801.7	34827.6	40491.5	39498.2	60217.6	46735.8	38090	33682	33887.8	41630.6	36822.6	-1.05728	-0.0803598	-1.34192	-0.424296	1.26921	0.343936
SH3L3_HUMAN	SH3 domain-binding glutamic acid-rich-like protein 3	SH3BGRL3	Q9H299	6	2	59.6007	0.0340111	1.46838	0.20123	1.60658	0.61019	1;2;3	3	AD-DS	CTRL	10494.8	12268.5	17922.7	20012.4	16489.1	16409.4	29942.5	19179.7	19349.5	18946.7	18239.6	14085.3	10988	14437.6	10290.7	8292.39	17421.5	11168.3	11793.2	1.60658	0.683991	1.31232	0.392118	1.22423	0.291873
TERA_HUMAN	Transitional endoplasmic reticulum ATPase	VCP	P55072	162	80	1142.33	0.0342304	1.46559	0.20123	1.15396	0.613916	1;2;3;4	4	AD-DS	CTRL	90006.3	129168	149653	131801	121520	119194	142742	123663	133589	131416	111306	134445	121218	122323	115097	123069	106222	111145	113883	1.15396	0.206588	1.07434	0.103448	1.07411	0.10314
CAGE1_HUMAN	Cancer-associated gene 1 protein	CAGE1	Q8TC20	16	2	81.9427	0.0342503	1.46534	0.20123	1.91111	0.810898	1	1	EOAD	CTRL	91105.5	5840.09	6280.46	6546.15	6008.53	6108.19	5968.4	6201.25	5875.13	6103.52	7157.35	6790.39	20028.3	11325.4	5537.67	6644.48	5284.64	6237.45	5926.06	1.02995	0.0425689	-1.85554	-0.891842	1.91111	0.934411
PALS2_HUMAN	MAGUK p55 subfamily member 6	MPP6	Q9NZW5	36	11	240.727	0.0342899	1.46483	0.20123	1.50329	0.828752	1;2;3;4	4	CTRL	EOAD	61402.2	18111.8	15617.7	16040.2	12711.6	15768.6	15574.1	17772.3	19224	16352.5	15704.6	12070.6	10085.4	12620.2	18162.8	25699.1	14748.1	17277.3	18971.8	-1.16018	-0.214343	1.29574	0.373779	-1.50329	-0.588121
BPNT1_HUMAN	3'(2')_5'-bisphosphate nucleotidase 1	BPNT1	O95861	9	2	63.7651	0.0343005	1.4647	0.20123	1.14573	0.597061	2;4	2	AD-DS	CTRL	33734.5	3849.28	4065.44	4417.77	4587.02	4396.88	4999.79	4689.55	4430.28	4429.5	4345.56	3610.39	4132.21	4029.39	3728.61	4066.18	3688.04	3981.52	3866.09	1.14573	0.19627	1.0993	0.136585	1.04224	0.059685
RUVB2_HUMAN	RuvB-like 2	RUVBL2	Q9Y230	19	5	112.346	0.0343195	1.46446	0.20123	1.22362	0.601559	1;2;3	3	AD-DS	CTRL	51327.8	4420.29	5084.55	4688.43	4671.72	4358.58	6628.27	4820.9	5098.54	4971.41	4389.7	4383.61	4315.79	4363.03	3609.44	3961.13	4429.78	4251.15	4062.87	1.22362	0.291155	1.13944	0.188323	1.07388	0.102832
GUAD_HUMAN	Guanine deaminase	GDA	Q9Y2T3	57	23	502.621	0.0345299	1.4618	0.20123	1.60999	0.826995	1;2;3;4	4	EOAD	CTRL	51516.3	74039.9	86353.5	91104.4	77686.2	60956.3	41633.3	61515.1	78888.4	71522.1	87899	94750.2	115225	99291.4	73544.5	52582.7	58149.2	62411.8	61672.1	1.15972	0.213773	-1.38826	-0.473279	1.60999	0.687052
ATPG_HUMAN	ATP synthase subunit gamma_ mitochondrial	ATP5C1	P36542	56	32	319.037	0.0346397	1.46043	0.20123	1.14338	0.600075	1;2;3;4	4	EOAD	AD-DS	33053.1	99443.3	98728.3	79476.2	86743.5	93827.1	86456.9	98099.1	92871	91955.7	107531	90561.8	117328	105140	97391.4	106111	111082	105541	105031	-1.1422	-0.191811	-1.14338	-0.193303	1.00104	0.00149245
6PGL_HUMAN	6-phosphogluconolactonase	PGLS	O95336	18	8	147.624	0.0347595	1.45893	0.20123	1.13635	0.634075	1;2;3;4	4	AD-DS	EOAD	27832	46692	45613.9	42865.5	44726.8	41828.5	49456.4	44286.9	48658.5	45516	40820.1	42203.2	37140.3	40054.5	39400.7	47858.7	39898.1	39151.3	41577.2	1.09473	0.130581	1.13635	0.184409	-1.03802	-0.0538279
HACL2_HUMAN	Acetolactate synthase-like protein	ILVBL	A1L0T0	31	6	216.201	0.0347753	1.45873	0.20123	1.51344	0.826131	3;4	2	EOAD	CTRL	68495.1	8054.2	6836.29	7720.72	7488.5	8126.04	7798.28	7931.47	7271.42	7653.37	8987.57	7473.27	14120.3	10193.7	6447.31	5410.92	8707.68	6375.92	6735.46	1.13628	0.184318	-1.33193	-0.413515	1.51344	0.597833
ACYP2_HUMAN	Acylphosphatase-2	ACYP2	P14621	18	8	136.322	0.0347915	1.45853	0.20123	1.24549	0.806847	1;2;3;4	4	EOAD	CTRL	11196.6	38094.4	44921.3	46566.5	45292.6	35577.9	37056.4	37986.6	37612.6	40388.5	42683.9	48361.2	57658.8	49568	39513.4	43025.5	39224.4	37428.6	39798	1.01484	0.0212504	-1.22728	-0.295462	1.24549	0.316712
NCALD_HUMAN	Neurocalcin-delta	NCALD	P61601	32	10	237.808	0.0349911	1.45604	0.20123	1.45444	0.787257	1;2;3	3	CTRL	EOAD	22359.4	19297.3	16937.9	16608.3	18408.2	16134.6	14269.8	15685.3	15926.4	16658.5	18372.4	18098.8	8964.96	15145.4	22547.6	19801.6	19766.2	25997.1	22028.1	-1.32234	-0.403089	1.09991	0.137379	-1.45444	-0.540468
ABCF1_HUMAN	ATP-binding cassette sub-family F member 1	ABCF1	Q8NE71	22	7	125.759	0.0352267	1.45313	0.201659	3.16805	0.816248	1;3	2	EOAD	CTRL	96382.1	7399.91	8668.74	17416.9	12352.7	11445	16129.8	9369.8	12980.9	11970.5	13825.9	10146.1	46860.8	23610.9	6062.52	8418.84	7744.17	7585.78	7452.83	1.60616	0.683619	-1.97243	-0.979976	3.16805	1.6636
D39U1_HUMAN	Epimerase family protein SDR39U1	SDR39U1	Q9NRG7	13	4	87.6363	0.0354663	1.45018	0.201796	1.23215	0.662733	4	1	AD-DS	CTRL	34861.9	27040.2	19335.9	26364.5	22898.2	26923.4	28907.9	28041.9	23113.2	25328.1	23351.4	23126.8	25885.2	24121.1	20888.7	18795.9	22002.5	20537.5	20556.1	1.23215	0.301172	1.05004	0.070443	1.17343	0.230729
GMPR2_HUMAN	GMP reductase 2	GMPR2	Q9P2T1	10	3	68.8651	0.0354775	1.45005	0.201796	1.37186	0.608082	1;2;3	3	AD-DS	EOAD	38387.7	3109.22	4144.38	3375.24	3150.66	3525	5394.99	2819.25	3251.87	3596.33	2504.73	3062.98	2296.79	2621.5	2967.97	2895.38	2163.07	2859.33	2721.44	1.32148	0.402155	1.37186	0.456132	-1.03812	-0.0539767
ARP8_HUMAN	Actin-related protein 8	ACTR8	Q9H981	8	3	57.744	0.0361478	1.44192	0.203874	1.59997	0.816316	3;4	2	EOAD	CTRL	71339.2	12658.8	11298.6	12833.5	14416.3	15174.3	11996.1	16795.8	17478.2	14081.4	15398.8	14244.9	26007.6	18550.5	12301.9	9460.03	11715.4	12899.8	11594.3	1.21452	0.280383	-1.31737	-0.397659	1.59997	0.678042
RAB43_HUMAN	Ras-related protein Rab-43	RAB43	Q86YS6	16	4	120.68	0.0363001	1.44009	0.20423	1.44335	0.70713	1;2;3;4	4	AD-DS	EOAD	23567.5	2541.28	1892.95	1702.46	1679.88	2051.82	3099.87	2009.11	2114	2136.42	1401.66	1752.14	1286.74	1480.18	1837.7	1633.18	1743.42	2114.3	1832.15	1.16607	0.221659	1.44335	0.529424	-1.23779	-0.307765
SEP10_HUMAN	Septin-10	SEPT10	Q9P0V9	24	8	167.197	0.0365349	1.43729	0.205025	1.47011	0.809826	1;2;4	3	EOAD	CTRL	53049.3	2347.39	2069.36	2268.7	2482.17	2654.03	1942.76	2659.75	2515.7	2367.48	2866.05	2937.53	2997.72	2933.77	2011.34	1233.92	1976.88	2760.31	1995.61	1.18634	0.246521	-1.23919	-0.309401	1.47011	0.555922
NBEA_HUMAN	Neurobeachin	NBEA	Q8NFP9	9	3	50.0264	0.0367732	1.43447	0.205025	2.38752	0.778711	1;2	2	EOAD	CTRL	330274	14240.4	30925.9	49369.1	24920.7	17756.1	37897.7	25888.7	23748.8	28093.4	25506.6	26296.5	60254.8	37352.7	12701.1	14900.4	17376.5	17602	15645	1.79568	0.844532	-1.32959	-0.410979	2.38752	1.25551
HNRPQ_HUMAN	Heterogeneous nuclear ribonucleoprotein Q	SYNCRIP	O60506	57	17	369.77	0.036921	1.43273	0.205025	1.30121	0.717305	1;2;4	3	EOAD	AD-DS	69830.8	30772	35267.6	32680.4	30553.9	24812.9	32811.8	26423.1	31889.3	30651.4	33886.9	36198.2	49566.9	39884	35866.8	34426.5	32591.4	30342.4	33306.8	-1.08663	-0.119864	-1.30121	-0.379859	1.19747	0.259995
KPCT_HUMAN	Protein kinase C theta type	PRKCQ	Q04759	33	7	195.079	0.03698	1.43203	0.205025	2.81309	0.816965	1;2	2	EOAD	CTRL	83461.7	21510.4	36468.1	48516.7	31692.2	19835.7	20883.9	29216.6	28600.4	29590.5	33067.1	35361	118607	62345.1	22630.5	22513.1	17124.5	26381.9	22162.5	1.33516	0.417013	-2.10693	-1.07514	2.81309	1.49216
HS105_HUMAN	Heat shock protein 105 kDa	HSPH1	Q92598	143	58	1090.04	0.0370611	1.43108	0.205025	1.18565	0.764579	1;2;3;4	4	EOAD	AD-DS	97777.6	81344.8	82936.5	92097.3	83679.3	83590.6	100259	79856.7	90595.9	86795	112909	87204.3	108611	102908	86325.3	85704.3	90853.8	91951.7	88708.8	-1.02205	-0.0314648	-1.18565	-0.245674	1.16007	0.214209
RHEB_HUMAN	GTP-binding protein Rheb	RHEB	Q15382	5	2	36.2513	0.0371433	1.43012	0.205025	3.27159	0.806251	1;2;4	3	EOAD	CTRL	20554.6	76205.5	203609	283527	158955	112583	180125	165609	136929	164693	157903	175731	610485	314706	70785.9	91952.2	105747	116289	96193.6	1.7121	0.775765	-1.91087	-0.934228	3.27159	1.70999
OCRL_HUMAN	Inositol polyphosphate 5-phosphatase OCRL-1	OCRL	Q01968	11	3	55.0093	0.037811	1.42238	0.205476	1.26234	0.660076	1;3	2	AD-DS	EOAD	105459	5570.67	4178.27	4332.96	5228.61	5642.67	5367.86	5169.38	5728.17	5152.32	4821.21	4154.47	3269.06	4081.58	4493.89	4893.38	4378.4	4268.23	4508.48	1.14281	0.192584	1.26234	0.336095	-1.10459	-0.143512
HNRPK_HUMAN	Heterogeneous nuclear ribonucleoprotein K	HNRNPK	P61978	52	20	378.611	0.0378844	1.42154	0.205476	1.16147	0.674841	1;2;3;4	4	AD-DS	EOAD	51261.5	102612	105751	105277	118701	114231	93303.3	104447	124293	108577	92297.3	99001.1	89149.8	93482.7	98736.8	100216	106958	97605.8	100879	1.07631	0.10609	1.16147	0.215946	-1.07912	-0.109856
PYGB_HUMAN	Glycogen phosphorylase_ brain form	PYGB	P11216	174	50	1281.8	0.0380143	1.42005	0.205476	1.41054	0.80926	1;2;3;4	4	EOAD	CTRL	97380.5	109529	127422	103023	99020	93155.2	97118.2	106847	116563	106585	105014	136509	179747	140423	87578.2	87843.7	116101	106688	99552.7	1.07064	0.0984668	-1.31748	-0.397783	1.41054	0.49625
FXYD6_HUMAN	FXYD domain-containing ion transport regulator 6	FXYD6	Q9H0Q3	3	2	32.8139	0.0380185	1.42	0.205476	2.21427	0.806647	1	1	CTRL	EOAD	10713.4	30470.5	26000.2	10593.3	27261.9	18686.3	21082.3	12268.5	14323	20085.8	17993.9	7617.01	12395.6	12668.9	32571.3	35188.8	23676.6	20772.6	28052.3	-1.39663	-0.481947	1.58544	0.664886	-2.21427	-1.14683
BRE1A_HUMAN	E3 ubiquitin-protein ligase BRE1A	RNF20	Q5VTR2	23	4	104.71	0.0381063	1.419	0.205476	1.30199	0.791095	1;4	2	EOAD	CTRL	114290	23791.8	26886.9	25087.4	25518.1	26345.9	24851.8	22394.7	22652.6	24691.2	25812.3	28007.6	41684.5	31834.8	25267.1	23116.3	27151.1	22269.3	24450.9	1.00982	0.0141041	-1.28932	-0.366611	1.30199	0.380715
QCR6_HUMAN	Cytochrome b-c1 complex subunit 6_ mitochondrial	UQCRH	P07919	8	6	35.7619	0.0382375	1.41751	0.205476	2.82894	0.712309	1;2	2	EOAD	AD-DS	11023.9	2097.58	1806.94	1436.21	1955.37	1682.64	566.093	1837.49	1441.76	1603.01	2442.55	2645.44	8516.44	4534.81	2492.62	1212.82	2216.16	2683.39	2151.25	-1.34201	-0.42439	-2.82894	-1.50026	2.10799	1.07587
LIPA4_HUMAN	Liprin-alpha-4	PPFIA4	O75335	22	6	137.154	0.0383111	1.41668	0.205476	1.35359	0.804177	1	1	CTRL	EOAD	135031	2566.67	2588.03	2773.21	2652.59	2964.26	3859.2	3059.85	2837.21	2912.63	2522.21	2427.68	1846.68	2265.52	2593.2	3668.94	3198.66	2805.57	3066.59	-1.05286	-0.0743157	1.28563	0.362478	-1.35359	-0.436793
CYRIA_HUMAN	Protein FAM49A	FAM49A	Q9H0Q0	40	16	269.379	0.0383113	1.41667	0.205476	1.23217	0.80325	1;2;3;4	4	CTRL	EOAD	37712.1	25401.9	20773.3	19569.6	22924.4	23945.6	23113.5	19413.8	24469.4	22451.5	20252.5	19009.2	17172.7	18811.4	20545.9	21933.9	25007.9	25227.8	23178.9	-1.0324	-0.0460032	1.1935	0.255198	-1.23217	-0.301202
SRP14_HUMAN	Signal recognition particle 14 kDa protein	SRP14	P37108	9	4	49.4108	0.0383162	1.41662	0.205476	1.18726	0.645591	2;3;4	3	AD-DS	EOAD	14684	8143.42	9586.09	7335.66	8208.18	7581.5	6662.58	8080.59	7701.24	7912.41	7077.34	5975.93	6940.07	6664.44	7237.74	6742.94	7273.41	7275.02	7132.28	1.10938	0.149754	1.18726	0.247632	-1.0702	-0.0978781
MK01_HUMAN	Mitogen-activated protein kinase 1	MAPK1	P28482	70	27	550.463	0.0387196	1.41207	0.206903	1.25274	0.69673	1;2;3;4	4	AD-DS	CTRL	41789	83055.8	116669	111495	89404.6	98890.6	96545	93855.2	127390	102163	111065	92453.5	102358	101959	71889.5	78160.7	94502	81654.2	81551.6	1.25274	0.325091	1.002	0.00288856	1.25024	0.322202
CASP_HUMAN	Protein CASP	CUX1	Q13948	12	2	68.4926	0.0395057	1.40334	0.208565	1.49232	0.608976	1;3	2	AD-DS	CTRL	77683.5	826.409	1271.17	1491.38	1515.55	1168.41	1032.17	1514.1	1463.67	1285.36	957.347	1232.9	1066.45	1085.57	772.993	570.452	1079.53	1022.29	861.316	1.49232	0.577557	1.18404	0.243724	1.26036	0.333834
CAN1_HUMAN	Calpain-1 catalytic subunit	CAPN1	P07384	118	45	770.516	0.0395064	1.40333	0.208565	1.35315	0.79938	1;2;3;4	4	EOAD	CTRL	82517.5	16932.2	20071.9	25573	20002.2	19994.2	26263.4	20629.9	21346.7	21351.7	24058.6	21938	29133.5	25043.4	16046.6	18380.4	20475.2	19127.5	18507.4	1.15368	0.206248	-1.1729	-0.230079	1.35315	0.436327
ECHA_HUMAN	Trifunctional enzyme subunit alpha_ mitochondrial	HADHA	P40939	113	48	764.841	0.0395477	1.40288	0.208565	1.26019	0.718337	1;2;3;4	4	EOAD	CTRL	83741.2	70884.5	68555.7	68985.7	67982.9	67464	91582.8	72284.6	68052.2	71974	75697.9	60968.7	87064.3	74577	50916	61004.5	66032.9	58763.9	59179.3	1.2162	0.282384	-1.03616	-0.0512532	1.26019	0.333637
AT2C2_HUMAN	Calcium-transporting ATPase type 2C member 2	ATP2C2	O75185	12	5	70.5055	0.0396606	1.40164	0.208565	1.20382	0.596812	1;2	2	CTRL	AD-DS	104328	11219	10453.1	9694.17	10555.7	9538.95	7847.15	10746.7	10063.4	10014.8	10396.4	9634.7	12696.4	10909.2	12689.3	11168.1	11889.9	12476.4	12055.9	-1.20382	-0.267614	-1.08931	-0.123411	-1.10512	-0.144204
C170B_HUMAN	Centrosomal protein of 170 kDa protein B	CEP170B	Q9Y4F5	22	5	122.527	0.0397353	1.40082	0.208565	1.59291	0.79263	1;3	2	CTRL	EOAD	172259	2835.87	2047.64	2263.9	2281.48	2705.61	3312.21	2309.17	2531.48	2535.92	2335.89	1994.71	725.927	1685.51	2789.76	2890.5	2539.07	2520.11	2684.86	-1.05873	-0.0823365	1.50454	0.589325	-1.59291	-0.671662
CBR3_HUMAN	Carbonyl reductase [NADPH] 3	CBR3	O75828	18	4	142.16	0.0397656	1.40049	0.208565	1.23104	0.651945	1;2;3;4	4	AD-DS	CTRL	31249.5	5593.39	6656.35	7278.6	5112.3	5511.9	5193.24	5394.27	5810.4	5818.81	6208.03	5716.08	4918.95	5614.35	4626.9	4576.06	5360.1	4343.86	4726.73	1.23104	0.299882	1.03642	0.0516039	1.18779	0.248278
PDE12_HUMAN	2'_5'-phosphodiesterase 12	PDE12	Q6L8Q7	6	2	38.0537	0.0399342	1.39865	0.208565	1.94435	0.76043	1;3	2	AD-DS	EOAD	68264	1474.69	1369.08	1384.07	1321.45	893.044	665.868	1639.8	1693.56	1305.2	478.537	1313.78	221.509	671.276	1386.31	819.212	1143.05	1338.76	1171.83	1.11381	0.155499	1.94435	0.959288	-1.74568	-0.80379
RAP2B_HUMAN	Ras-related protein Rap-2b	RAP2B	P61225	24	8	196.566	0.0399999	1.39794	0.208565	1.2693	0.797397	1;2;3;4	4	CTRL	EOAD	20732.5	68343	63558.4	63869.3	65088.9	64213.6	70975.1	75454.8	79101	68825.5	65434	62340.5	41948.4	56574.3	77056.1	72733.6	65719.5	71729.3	71809.6	-1.04336	-0.0612339	1.21655	0.282796	-1.2693	-0.34403
RL40_HUMAN	Ubiquitin-60S ribosomal protein L40	UBA52	P62987;P0CG47;P0CG48	60	15	470.539	0.0402266	1.39549	0.208565	1.32463	0.757033	1;2;3;4	4	EOAD	CTRL	15013.5	422770	407825	400576	470544	355614	460952	474340	499667	436536	376205	510609	549169	478661	310235	396193	350575	388411	361353	1.20806	0.27269	-1.0965	-0.132904	1.32463	0.405594
RS27A_HUMAN	Ubiquitin-40S ribosomal protein S27a	RPS27A	P62979	41	2	429.955	0.0402266	1.39549	0.208565	1.32463	0.757033	1;2;3;4	4	EOAD	CTRL	18307.1	31418.3	30307.6	29768.9	34968.6	26427.6	34255.8	35250.8	37132.9	32441.3	27957.8	37946.1	40811.7	35571.9	23055.2	29443.2	26053.1	28864.9	26854.1	1.20806	0.27269	-1.0965	-0.132904	1.32463	0.405594
YTDC2_HUMAN	Probable ATP-dependent RNA helicase YTHDC2	YTHDC2	Q9H6S0	24	11	141.412	0.0404728	1.39284	0.208565	1.85886	0.801073	1;2;3	3	EOAD	CTRL	161674	24129.9	33763.8	35004.3	28706.6	27302.8	35405	28977.5	30643.8	30491.7	31674.7	30881.5	75812.3	46122.8	21225.7	24070.2	27976.6	25977.3	24812.5	1.22889	0.297352	-1.51264	-0.597064	1.85886	0.894416
ENOA_HUMAN	Alpha-enolase	ENO1	P06733	147	67	808.872	0.0406134	1.39133	0.208565	1.17512	0.790527	1;2;3;4	4	EOAD	CTRL	47511.2	656968	705662	665953	623092	560655	612926	666856	690019	647766	651789	740998	713483	702090	535414	638647	614253	601525	597460	1.0842	0.116632	-1.08386	-0.116182	1.17512	0.232814
DDX25_HUMAN	ATP-dependent RNA helicase DDX25	DDX25	Q9UHL0	7	3	32.0909	0.0407641	1.38972	0.208565	1.80377	0.779432	1;2	2	EOAD	CTRL	55205.4	3106.8	3149.78	2949.67	3136.99	2994.5	2863.92	2747.47	3042.15	2998.91	3742.62	3077.69	9141.55	5320.62	2910.73	2596.91	3415.1	2876.17	2949.73	1.01667	0.0238572	-1.77418	-0.827155	1.80377	0.851012
DJC13_HUMAN	DnaJ homolog subfamily C member 13	DNAJC13	O75165	10	2	50.6065	0.0407834	1.38952	0.208565	1.54116	0.733747	1	1	EOAD	AD-DS	256696	1593.24	2183.49	1884.77	1472.6	1634.94	1641.82	1640.78	1685.82	1717.18	2119.85	1914.25	3905.24	2646.45	1695.03	1640.09	2286.1	1834.41	1863.91	-1.08545	-0.118288	-1.54116	-0.624014	1.41984	0.505726
ATL3_HUMAN	ADAMTS-like protein 3	ADAMTSL3	P82987	24	4	149.609	0.040805	1.38929	0.208565	1.32479	0.720774	1;3	2	EOAD	CTRL	194623	4575.47	4335.87	4874.36	4720.68	4226.39	4934.23	5289.05	4385.47	4667.69	5360.26	3887.63	5590.65	4946.18	3699.6	2676.2	4042.82	4515.64	3733.56	1.2502	0.322156	-1.05966	-0.083607	1.32479	0.405763
AOFB_HUMAN	Amine oxidase [flavin-containing] B	MAOB	P27338	76	32	591.273	0.04126	1.38447	0.209728	1.15282	0.627505	1;2;3;4	4	AD-DS	CTRL	59276.3	154998	151451	171957	159216	152773	186947	153370	154065	160597	164180	165520	136425	155375	126680	138360	144246	147946	139308	1.15282	0.205167	1.03361	0.0476917	1.11533	0.157475
RS5_HUMAN	40S ribosomal protein S5	RPS5	P46782	28	7	169.41	0.0413072	1.38397	0.209728	1.36964	0.59636	1;2;4	3	EOAD	AD-DS	23047.5	6457.1	5424.06	4627.96	5277.61	4058.13	3938.1	4253.24	5080.07	4889.53	5764.17	5695.35	8631.25	6696.92	5857.65	7479.66	5051.54	6274.06	6165.73	-1.261	-0.334574	-1.36964	-0.453801	1.08615	0.119228
CCD73_HUMAN	Coiled-coil domain-containing protein 73	CCDC73	Q6ZRK6	37	11	219.067	0.0414182	1.38281	0.209826	2.40015	0.680017	3;4	2	AD-DS	CTRL	125124	11337.1	16786.3	12945.1	21375.1	10215.3	52025.8	23173.8	31724.7	22447.9	15237.3	21025.9	22972.4	19745.2	8854.96	9571.29	7813.53	11171.1	9352.71	2.40015	1.26312	1.13688	0.185079	2.11117	1.07804
AT1B1_HUMAN	Sodium/potassium-transporting ATPase subunit beta-1	ATP1B1	P05026	74	42	508.968	0.0417524	1.37932	0.210314	1.16881	0.795473	1;2;3;4	4	CTRL	EOAD	35460.5	549293	533049	549435	599870	558217	636086	583785	579020	573594	479134	508039	545889	511021	657616	517847	596524	617150	597284	-1.0413	-0.0583862	1.12245	0.166649	-1.16881	-0.225035
DLG4_HUMAN	Disks large homolog 4	DLG4	P78352	75	23	580.623	0.0417954	1.37887	0.210314	1.41584	0.795041	1;2;3	3	CTRL	EOAD	80837.6	32757.9	23045.3	22678.3	30965.3	29273.6	23274.5	29122.9	31692.4	27851.3	25599.1	24079.9	14421	21366.7	30449.6	29013.9	28912.1	32631.8	30251.8	-1.08619	-0.119279	1.30349	0.382381	-1.41584	-0.50166
SAP3_HUMAN	Ganglioside GM2 activator	GM2A	P17900	4	2	24.5333	0.0418715	1.37808	0.210314	2.34368	0.773333	1;2	2	EOAD	CTRL	21294.6	2485.16	3381.63	4156.34	4080.61	2888.92	3558.13	4911	3095.49	3569.66	3102.65	3329.29	10094.9	5508.93	1966.96	2653.5	2328.76	2452.95	2350.54	1.51865	0.602793	-1.54326	-0.625985	2.34368	1.22878
NPL4_HUMAN	Nuclear protein localization protein 4 homolog	NPLOC4	Q8TAT6	23	8	149.463	0.041882	1.37797	0.210314	1.10998	0.594149	1;2;3	3	EOAD	AD-DS	69089.8	55114.3	52664.3	51619.2	50338.6	52977.9	44795.9	54626.4	51906.5	51755.4	57816.8	53707.8	60817.4	57447.3	56079.7	51918.1	57822.4	58197.2	56004.3	-1.0821	-0.113829	-1.10998	-0.150531	1.02577	0.0367015
FABP5_HUMAN	Fatty acid-binding protein_ epidermal	FABP5	Q01469	19	9	138.87	0.042185	1.37484	0.211123	1.55849	0.781729	1;2;3;4	4	EOAD	CTRL	15506.6	28447.2	41054	39400.8	35006.7	31447	39552.9	33348.2	30357.9	34826.9	37793.7	42081.6	76278.3	52051.2	30312.3	29420.6	41625.1	32235.7	33398.4	1.04277	0.0604197	-1.49457	-0.579732	1.55849	0.640152
PEPL_HUMAN	Periplakin	PPL	O60437	23	6	120.467	0.0422373	1.3743	0.211123	1.7403	0.789466	1	1	EOAD	CTRL	205317	6721	9099.53	10064.8	8225.54	7133.15	6045.41	7324.52	7083.46	7712.18	10551	8748.82	18070.2	12456.7	7049.63	4246.92	9214.06	8120.38	7157.75	1.07746	0.107633	-1.61519	-0.691706	1.7403	0.79934
KPCG_HUMAN	Protein kinase C gamma type	PRKCG	P05129	104	33	796.769	0.0427656	1.36891	0.211802	1.93412	0.563905	1;2;3;4	4	AD-DS	CTRL	79702.6	64268.6	135365	82743.9	120587	82254.3	190108	143305	162948	122698	35626	49993.8	124333	69984.2	73023.8	60062.1	36106.3	84561.8	63438.5	1.93412	0.951676	1.75322	0.810005	1.10318	0.141671
KDM5C_HUMAN	Lysine-specific demethylase 5C	KDM5C	P41229	4	3	20.1785	0.0428257	1.3683	0.211802	2.02684	0.777288	4	1	EOAD	CTRL	178401	249398	279304	371392	281226	300264	269762	267551	254336	284154	315604	328192	987292	543696	256020	256859	268642	291473	268248	1.0593	0.0831049	-1.91338	-0.936127	2.02684	1.01923
CA2D3_HUMAN	Voltage-dependent calcium channel subunit alpha-2/delta-3	CACNA2D3	Q8IZS8	28	5	166.331	0.0431699	1.36482	0.212329	3.13483	0.747768	1;2;3	3	EOAD	AD-DS	124152	9043.89	7215.27	7539.58	9110.51	5352.73	9734.49	6390.26	5460.31	7480.88	9450.37	9666.37	51237.1	23451.3	8391.96	8185.01	7515.27	7516.37	7902.15	-1.05631	-0.0790381	-3.13483	-1.64839	2.96771	1.56935
AT1A3_HUMAN	Sodium/potassium-transporting ATPase subunit alpha-3	ATP1A3	P13637	145	45	1299.2	0.0433486	1.36303	0.212329	1.18384	0.745815	1;2;3;4	4	EOAD	AD-DS	113174	239460	237301	235072	226969	234943	187897	238128	257434	232151	265961	258241	300287	274830	222347	213723	258057	249846	235993	-1.01655	-0.0236854	-1.18384	-0.243478	1.16457	0.219792
HS74L_HUMAN	Heat shock 70 kDa protein 4L	HSPA4L	O95757	134	40	923.609	0.0434191	1.36232	0.212329	1.41485	0.789293	1;2;3;4	4	CTRL	EOAD	95539.2	60017.3	36371.7	38726.5	47290.4	44334.7	38059.9	45408.7	44495.8	44338.1	35423.3	42098.8	29483.3	35668.5	45590.1	51139.1	43972.7	61159.6	50465.4	-1.13819	-0.186746	1.24306	0.313898	-1.41485	-0.500645
SYUB_HUMAN	Beta-synuclein	SNCB	Q16143	21	6	174.894	0.0434514	1.362	0.212329	1.32103	0.722007	1;2;3;4	4	EOAD	AD-DS	14287.9	108589	118536	128281	115083	114265	96116.9	114235	110171	113160	128080	130653	189730	149488	122993	94150.7	129602	134427	120293	-1.06304	-0.0881944	-1.32103	-0.401664	1.24269	0.313469
RS24_HUMAN	40S ribosomal protein S24	RPS24	P62847	7	2	42.0727	0.043469	1.36182	0.212329	1.37722	0.789568	2;3	2	CTRL	EOAD	15423.2	4037.61	4169.58	4556.13	4114.99	4859.03	4165.35	4469.9	4092.37	4308.12	2405.55	4957.36	3028.46	3463.79	4064.74	5246.72	4627.9	5142.26	4770.4	-1.10731	-0.147053	1.24376	0.314707	-1.37722	-0.46176
NINJ1_HUMAN	Ninjurin-1	NINJ1	Q92982	3	2	27.5387	0.0436065	1.36045	0.212329	1.41452	0.769673	3	1	EOAD	CTRL	16345.1	1468.7	1807.24	2129.82	1792.89	1615.7	2059.24	1999.78	1710.08	1822.93	1802.21	1785.57	2843.54	2143.78	1383.21	1554.3	1469.06	1655.65	1515.55	1.20282	0.266415	-1.176	-0.233893	1.41452	0.500308
SH3G1_HUMAN	Endophilin-A2	SH3GL1	Q99961	48	12	349.625	0.0437477	1.35904	0.212329	1.30446	0.784564	1;2;3;4	4	CTRL	EOAD	41718.1	30345.4	25060.5	23027.1	27439.1	29028.7	27847.1	24335.1	27137	26777.5	24725.9	24591.3	15889	21735.4	27924.8	31713.2	24716.2	29058.1	28353.1	-1.05884	-0.0824841	1.23198	0.300974	-1.30446	-0.383458
RM12_HUMAN	39S ribosomal protein L12_ mitochondrial	MRPL12	P52815	6	2	41.4241	0.043913	1.35741	0.212329	1.97167	0.780441	1;3	2	CTRL	EOAD	21576.3	9044.04	6926.06	5596.06	12656.7	9603.1	11142.8	8696.28	9485.85	9143.85	4607.1	7673.43	3736.78	5339.1	12190.5	14416.2	5437.8	10063.4	10527	-1.15126	-0.203216	1.71262	0.776205	-1.97167	-0.979421
GBRB3_HUMAN	Gamma-aminobutyric acid receptor subunit beta-3	GABRB3	P28472	19	2	137.457	0.0439523	1.35702	0.212329	1.61946	0.787152	1;2;4	3	EOAD	CTRL	54457.8	37330.5	37363.5	43569.4	41709.9	39948	24086.2	39180.7	39055.1	37780.4	42209.2	44080.7	76534	54274.6	30714.8	26699.4	38353.7	38288	33514	1.1273	0.172875	-1.43658	-0.522639	1.61946	0.695514
ADT2_HUMAN	ADP/ATP translocase 2	SLC25A5	P05141	57	13	541.902	0.0445468	1.35118	0.212922	1.32097	0.57367	1;2;3;4	4	EOAD	AD-DS	33080.4	109189	66425.1	74868.4	84993.7	88568.8	82709.2	93101.6	68958.4	83601.8	94820.9	97792.9	138694	110436	107186	124787	88947.6	96634.3	104389	-1.24864	-0.320361	-1.32097	-0.401603	1.05793	0.0812417
UBP24_HUMAN	Ubiquitin carboxyl-terminal hydrolase 24	USP24	Q9UPU5	6	2	31.6453	0.0445598	1.35106	0.212922	1.33363	0.73487	1	1	AD-DS	EOAD	297388	2200.58	2211.66	2386.47	2512.07	2576.22	2917.28	2635.2	2672.92	2514.05	2368.37	2083.65	1203.35	1885.12	2125.38	2602.23	2466.98	2438.73	2408.33	1.0439	0.0619798	1.33363	0.415355	-1.27755	-0.353375
K22E_HUMAN	Keratin_ type II cytoskeletal 2 epidermal	KRT2	P35908	67	24	447.209	0.0446148	1.35052	0.212922	1.52546	0.782619	1;2;3;4	4	EOAD	CTRL	65718.1	19288.6	19640.5	21251.6	21880.4	18211.2	26594.6	21320	21808.2	21249.4	24305.8	21470.8	43314.8	29697.2	17927.8	18706.3	20013.3	21223	19467.6	1.09152	0.126345	-1.39755	-0.482904	1.52546	0.609249
VISL1_HUMAN	Visinin-like protein 1	VSNL1	P62760	58	22	394.086	0.044678	1.34991	0.212922	1.14678	0.57334	1;2;3;4	4	CTRL	AD-DS	22313.5	270016	265269	229977	241445	257166	202192	257872	244560	246062	245146	262316	276934	261465	291210	268385	270765	298354	282178	-1.14678	-0.197585	-1.0626	-0.0875968	-1.07922	-0.109989
GNAS2_HUMAN	Guanine nucleotide-binding protein G(s) subunit alpha isoforms short	GNAS	P63092;Q6PHR2	78	13	543.04	0.044814	1.34859	0.212922	1.31751	0.756908	1;2;3;4	4	EOAD	CTRL	46120.9	39623.7	48573.3	44430.4	42912.2	42080.3	44565.2	46075.1	47156	44427	46257	49624.9	79531.1	58471	40669.4	44192.7	46534.3	46123.1	44379.9	1.00106	0.00153239	-1.31611	-0.396283	1.31751	0.397816
GNAS1_HUMAN	Guanine nucleotide-binding protein G(s) subunit alpha isoforms XLas	GNAS	Q5JWF2	60	2	501.176	0.044814	1.34859	0.212922	1.31751	0.756908	1;2;3;4	4	EOAD	CTRL	111766	2556.01	3133.32	2866.07	2768.14	2714.48	2874.77	2972.17	3041.9	2865.86	2983.9	3201.16	5130.32	3771.79	2623.46	2850.74	3001.79	2975.27	2862.82	1.00106	0.00153239	-1.31611	-0.396283	1.31751	0.397816
CAH4_HUMAN	Carbonic anhydrase 4	CA4	P22748	6	2	33.0913	0.0448611	1.34813	0.212922	1.33226	0.576876	1;3;4	3	EOAD	AD-DS	35317.5	7768.58	8038.35	7699.09	7222.85	6812.75	5219.37	8016.57	8726.71	7438.03	8491.05	8175.62	13061.5	9909.41	9993.07	8261.47	9115.97	9263.2	9158.43	-1.2313	-0.300179	-1.33226	-0.413877	1.082	0.113699
HS71A_HUMAN	Heat shock 70 kDa protein 1A	HSPA1A	P0DMV8;P0DMV9	107	31	875.934	0.0450048	1.34674	0.212922	1.28408	0.78374	1;2;3;4	4	EOAD	CTRL	70337.5	177484	196160	221407	193277	200252	204707	208659	188001	198743	214490	213707	290662	239620	171051	155353	211967	208061	186608	1.06503	0.0908975	-1.20567	-0.269839	1.28408	0.360736
SH3L2_HUMAN	SH3 domain-binding glutamic acid-rich-like protein 2	SH3BGRL2	Q9UJC5	11	5	57.0484	0.0453852	1.34309	0.213457	1.1911	0.750047	1;4	2	CTRL	EOAD	12383.1	41249.3	36377	41663.1	42909.1	42686.6	42390.5	52620	40271	42520.8	40390.8	39261.3	39218.9	39623.7	49021.2	49595.9	44421.9	45743.4	47195.6	-1.10994	-0.150483	1.07312	0.101807	-1.1911	-0.252289
PGM1_HUMAN	Phosphoglucomutase-1	PGM1	P36871	85	41	683.089	0.0455351	1.34165	0.213457	1.19124	0.72167	1;2;3;4	4	EOAD	CTRL	61734.4	49697.3	65928.4	67562.2	55023.2	53044.9	59145	60878.8	64671.7	59494	58905.5	63830.8	63035.5	61923.9	48888.5	53526.3	51886.4	53630.2	51982.8	1.14449	0.194708	-1.04084	-0.0577541	1.19124	0.252462
TAD2A_HUMAN	Transcriptional adapter 2-alpha	TADA2A	O75478	4	2	21.7379	0.0455709	1.34131	0.213457	1.65986	0.74423	1	1	EOAD	AD-DS	52247.3	47737.7	54313.7	60740.8	52111.4	49195.5	44074	54164	51149.2	51685.8	58923.4	58673.1	139778	85791.3	51982.2	44419	58443.2	57337	53045.3	-1.0263	-0.0374575	-1.65986	-0.731064	1.61732	0.693607
ISOC1_HUMAN	Isochorismatase domain-containing protein 1	ISOC1	Q96CN7	14	6	103.35	0.0455841	1.34119	0.213457	1.17008	0.547698	2;3	2	AD-DS	CTRL	32521.9	9020.41	10039.1	9369.41	9095.71	10265.2	8106.93	9736.08	9452.99	9385.73	8715.75	8750.44	6902.76	8122.98	8075.96	6532.32	9159.12	8318.36	8021.44	1.17008	0.226607	1.15545	0.208459	1.01266	0.0181481
SYT2_HUMAN	Synaptotagmin-2	SYT2	Q8N9I0	76	28	454.881	0.0459602	1.33762	0.214254	1.17524	0.758198	1;2;3;4	4	CTRL	EOAD	47385.6	13199.3	11901	10347.2	11746.3	12783.2	10849	12276.6	12327	11928.7	10471.7	11401	11443.5	11105.4	12646.2	13984.5	11880.1	13695.2	13051.5	-1.09412	-0.129777	1.07414	0.103176	-1.17524	-0.232953
RS15A_HUMAN	40S ribosomal protein S15a	RPS15A	P62244	14	4	94.3479	0.0460807	1.33648	0.214254	1.1389	0.655264	1;2;4	3	AD-DS	EOAD	14953.6	25236.7	30418.3	27161.2	28139.8	28140.5	31804.2	31126.9	27171.7	28649.9	23970.5	26376.5	25120.1	25155.7	29012.6	26317.8	26229.3	26874.4	27108.6	1.05686	0.0797821	1.1389	0.187645	-1.07763	-0.107863
VATA_HUMAN	V-type proton ATPase catalytic subunit A	ATP6V1A	P38606	143	66	913.343	0.0462866	1.33455	0.214254	1.17522	0.692583	1;2;3;4	4	AD-DS	EOAD	68703.4	192478	226856	183339	184405	193486	223958	223616	210232	204796	174578	191993	156215	174262	203321	182602	195844	199460	195307	1.04859	0.0684446	1.17522	0.232928	-1.12076	-0.164483
NDUB7_HUMAN	NADH dehydrogenase [ubiquinone] 1 beta subcomplex subunit 7	NDUFB7	P17568	13	4	86.9655	0.0463156	1.33427	0.214254	1.91869	0.637405	1;2	2	EOAD	AD-DS	16630.1	3832.08	7783.68	5024.03	4038.42	3321.19	3546.4	4769.95	3445.17	4470.11	5792.98	5642.28	14295	8576.76	5275.62	7193.1	4893.36	5707.76	5767.46	-1.29023	-0.367624	-1.91869	-0.940122	1.4871	0.572498
PIPNB_HUMAN	Phosphatidylinositol transfer protein beta isoform	PITPNB	P48739	20	3	116.728	0.0466336	1.3313	0.21529	1.22736	0.572239	1;3;4	3	EOAD	AD-DS	31825.3	10895	9170.05	9966.93	8766.59	8430.98	8048.47	9558.29	9474.78	9288.89	10270	12687.2	11245.2	11400.8	8710.46	12401.3	12701.9	10063.3	10969.2	-1.1809	-0.239886	-1.22736	-0.295555	1.03934	0.0556688
PLST_HUMAN; S10A3_HUMAN	Plastin-3	PLS3	P13797;P33764	83	30	539.199	0.0470953	1.32702	0.216203	1.54675	0.74514	1;2;3;4	4	EOAD	CTRL	71324.4	37820.1	44498.3	53642	47038.7	40298	54673.3	44846.3	41821.3	45579.8	42550.3	44863.9	78262.8	55225.6	37483.3	26456.5	36621	42256.4	35704.3	1.27659	0.352296	-1.21163	-0.276945	1.54675	0.629241
ADHX_HUMAN	Alcohol dehydrogenase class-3	ADH5	P11766	48	17	361.821	0.0475118	1.3232	0.216567	1.60754	0.753006	1;2;3;4	4	EOAD	CTRL	40579.7	65792.6	76136.4	76691.7	69325.8	64758.3	34504.2	71828.4	65088	65515.7	66425.5	77856.6	94228.4	79503.5	45514.4	40527	57665.6	54119.5	49456.6	1.32471	0.405676	-1.2135	-0.279178	1.60754	0.684855
SEPT4_HUMAN	Septin-4	SEPT4	O43236	53	17	362.044	0.0477963	1.32061	0.216567	1.17074	0.59523	1;2;3;4	4	EOAD	AD-DS	55554.5	38913.6	42938.8	44460.6	40576.5	35221.7	34123.9	34681.5	36221.9	38392.3	42174.1	47134.7	45533.5	44947.4	41843.3	38642.4	47403.8	41649.7	42384.8	-1.10399	-0.14273	-1.17074	-0.227421	1.06046	0.0846907
ANT3_HUMAN	Antithrombin-III	SERPINC1	P01008	14	4	85.5278	0.047911	1.31957	0.216567	1.77858	0.617653	1;3	2	EOAD	AD-DS	53058.8	4469.69	3544.72	1665.31	5220.95	3229.61	4124.98	2001.01	3408.6	3458.11	5509.25	6221.89	6720.42	6150.52	4660.05	7322.68	3541.18	3544.88	4767.2	-1.37856	-0.46316	-1.77858	-0.830726	1.29017	0.367566
DPYL4_HUMAN	Dihydropyrimidinase-related protein 4	DPYSL4	O14531	87	29	641.92	0.0484714	1.31451	0.216567	1.92816	0.76049	1;2;3;4	4	EOAD	CTRL	62505	116076	111655	123813	112583	97766.2	133524	115484	104255	114395	123214	130446	363259	205640	122128	90555.4	118893	95025.5	106650	1.07261	0.101129	-1.79763	-0.846099	1.92816	0.947228
IPYR2_HUMAN	Inorganic pyrophosphatase 2_ mitochondrial	PPA2	Q9H2U2	44	15	309.041	0.0485977	1.31338	0.216567	1.35039	0.71161	1;2;4	3	AD-DS	EOAD	38433.5	42312	35080.6	30318.5	32139.2	42011.1	35768	30884.5	28838.3	34669	20641.3	27151.4	29227.2	25673.3	38465.8	36774.6	26131.9	31008	33095.1	1.04756	0.0670313	1.35039	0.43338	-1.28909	-0.366348
H2AV_HUMAN	Histone H2A.V	H2AFV	Q71UI9;P0C0S5	8	3	87.4074	0.0486449	1.31296	0.216567	1.7059	0.61701	3;4	2	AD-DS	EOAD	13508.7	13767.1	21017.6	15666.5	15878.8	22004.1	11187	14675.6	19098.2	16661.9	6557.47	15990.6	6753.54	9767.21	14018.5	17073.5	7019.81	11945	12514.2	1.33144	0.412984	1.7059	0.77053	-1.28124	-0.357546
GGCT_HUMAN	Gamma-glutamylcyclotransferase	GGCT	O75223	28	10	190.906	0.0487675	1.31187	0.216567	1.39604	0.769859	1;2;3;4	4	EOAD	CTRL	21235.9	13284.7	10199	12493.3	12354.3	11742.6	9368.43	12195.3	12471.8	11763.7	12763.6	11949.8	19838.4	14850.6	10745	10616.8	9982.76	11206.2	10637.7	1.10585	0.145155	-1.26241	-0.336183	1.39604	0.481339
PARK7_HUMAN	Protein DJ-1	PARK7	Q99497	63	28	425.433	0.0488045	1.31154	0.216567	1.47489	0.756863	1;2;3;4	4	EOAD	CTRL	20062.2	139892	162949	152458	140601	137479	133800	142385	142737	144038	149708	159394	303967	204357	132217	126220	139180	156612	138557	1.03955	0.0559636	-1.41877	-0.504642	1.47489	0.560606
TBC24_HUMAN	TBC1 domain family member 24	TBC1D24	Q9ULP9	37	10	240.14	0.0489931	1.30987	0.216567	1.56782	0.683342	1;2;4	3	EOAD	AD-DS	64060.1	11261.3	12081.6	9631.67	10384.8	8049.62	7383.76	9546.01	10756.8	9886.94	11178.4	12049.8	23274.8	15501	11210.6	10090.5	10183.8	12244.6	10932.4	-1.10574	-0.145012	-1.56782	-0.648764	1.4179	0.503752
GTR14_HUMAN	Solute carrier family 2_ facilitated glucose transporter member 14	SLC2A14	Q8TDB8	16	2	90.402	0.0493185	1.30699	0.216567	1.3116	0.749171	1;3;4	3	CTRL	EOAD	56890.5	16957.5	12398.8	13823.3	14754.7	13857.4	18126.6	14133.8	18579.2	15328.9	9748.45	14772.4	11074.9	11865.2	13866.7	15555.6	15192.7	17634.7	15562.4	-1.01523	-0.0218113	1.29192	0.369513	-1.3116	-0.391324
GTR3_HUMAN	Solute carrier family 2_ facilitated glucose transporter member 3	SLC2A3	P11169	15	2	105.332	0.0493185	1.30699	0.216567	1.3116	0.749171	1;3;4	3	CTRL	EOAD	54380.6	7114	5201.53	5799.14	6189.88	5813.45	7604.45	5929.38	7794.33	6430.77	4089.66	6197.31	4646.13	4977.7	5817.34	6525.86	6373.62	7398.11	6528.73	-1.01523	-0.0218113	1.29192	0.369513	-1.3116	-0.391324
P33MX_HUMAN	Putative monooxygenase p33MONOX	KIAA1191	Q96A73	5	2	36.8958	0.0497228	1.30344	0.217038	1.33737	0.748449	1	1	EOAD	CTRL	33246.8	2444.72	2291.96	2810.63	3170.4	3396.67	3441.49	2930.08	2996.75	2935.34	3767.62	2886.77	3385.32	3346.57	2462.18	2942.27	2211.18	2393.76	2502.35	1.17303	0.230245	-1.1401	-0.189156	1.33737	0.419401
RD23B_HUMAN	UV excision repair protein RAD23 homolog B	RAD23B	P54727	20	6	154.744	0.0497843	1.30291	0.217038	1.56473	0.764803	1;2;3;4	4	CTRL	EOAD	43228.3	11321.6	7715.08	8192.2	11296.2	11036.1	7082.48	9909.67	9831.62	9548.12	8758.67	7745.2	4224.82	6909.56	11106.7	13482.4	8566.55	10090.8	10811.6	-1.13233	-0.17929	1.38187	0.466622	-1.56473	-0.645912
C2CD5_HUMAN	C2 domain-containing protein 5	C2CD5	Q86YS7	16	3	90.6069	0.0501307	1.2999	0.217038	3.31321	0.745275	1;4	2	EOAD	CTRL	111987	3018.65	1395.09	3019.84	2338.24	1672.05	247.72	2510.71	1772.46	1996.85	4215.15	6255.27	5625.64	5365.35	1530.12	825.16	1817.23	2305.03	1619.38	1.23309	0.302277	-2.68692	-1.42595	3.31321	1.72823
DDRGK_HUMAN	DDRGK domain-containing protein 1	DDRGK1	Q96HY6	5	2	35.118	0.0502561	1.29881	0.217038	1.68611	0.755628	2;3	2	EOAD	CTRL	35610.9	1441.75	1759.11	1363.88	1376.78	1163.91	1996.17	1440.66	1132.02	1459.28	1837.1	1647.86	3390.64	2291.86	1408.5	974.652	1268.74	1785.13	1359.26	1.07359	0.102442	-1.57054	-0.65126	1.68611	0.753702
RFA2_HUMAN	Replication protein A 32 kDa subunit	RPA2	P15927	6	2	43.6052	0.0502857	1.29856	0.217038	3.96596	0.761248	3;4	2	CTRL	EOAD	29361	150.387	629.069	427.497	1245.12	954.764	144.574	105.5	325.711	497.828	513.83	77.0347	0	196.955	927.449	1045.53	555.436	596.044	781.116	-1.56905	-0.649888	2.52763	1.33778	-3.96596	-1.98767
EXC6B_HUMAN	Exocyst complex component 6B	EXOC6B	Q9Y2D4	21	5	112.422	0.0504242	1.29736	0.217038	1.32462	0.66794	1;3	2	AD-DS	EOAD	94942.3	2340.23	3079.74	2679.6	3022.56	3455.28	3049.12	2790.07	2987.46	2925.51	1848.31	3134.67	1642.69	2208.56	2833.09	2483.23	2567.16	2686.55	2642.51	1.1071	0.146779	1.32462	0.405583	-1.19649	-0.258804
ICE1_HUMAN	Little elongation complex subunit 1	ICE1	Q9Y2F5	49	11	275.562	0.0506825	1.29514	0.217038	1.33849	0.72336	1;3;4	3	CTRL	EOAD	250914	7398.32	5945.96	5741.27	7935.5	6983.33	6417.75	7762.84	6864.79	6881.22	6868.72	6850.95	4999.48	6239.72	8034.81	9938.08	6660.41	8773.95	8351.81	-1.21371	-0.279425	1.10281	0.141184	-1.33849	-0.420609
TNR6B_HUMAN	Trinucleotide repeat-containing gene 6B protein	TNRC6B	Q9UPQ9	10	4	49.9652	0.0509179	1.29313	0.217038	1.70666	0.674788	1	1	CTRL	EOAD	194858	684.686	579.613	460.788	678.881	818.04	306.175	692.447	505.866	590.812	594.439	734.119	325.169	551.242	1072.4	659.472	930.804	1100.47	940.786	-1.59236	-0.671167	1.07178	0.100013	-1.70666	-0.77118
TNIK_HUMAN	TRAF2 and NCK-interacting protein kinase	TNIK	Q9UKE5	10	3	57.2414	0.0512297	1.29048	0.217038	1.3668	0.643093	1	1	AD-DS	EOAD	155457	1073.67	1025.41	1380.9	1321.86	1343.59	1144.21	1307.12	1237.1	1229.23	1291.52	851.659	554.868	899.349	1019.93	1185.16	1068.15	983.651	1064.22	1.15505	0.207956	1.3668	0.450804	-1.18333	-0.242848
PIR_HUMAN	Pirin	PIR	O00625	9	4	48.7992	0.0512338	1.29044	0.217038	1.2281	0.672322	1;2	2	AD-DS	EOAD	32227.5	4921	4852.77	5389.3	4961.57	5667.42	4154.52	5482.91	5669.18	5137.34	3936.91	5003.45	3609.16	4183.17	5095.73	4525.92	4519.66	5185.67	4831.75	1.06325	0.088476	1.2281	0.296423	-1.15504	-0.207947
TTC37_HUMAN	Tetratricopeptide repeat protein 37	TTC37	Q6PGP7	23	9	138.497	0.0513126	1.28978	0.217038	1.14245	0.543549	1;3	2	EOAD	AD-DS	177597	37600.9	33403.5	30932.5	33423.8	32171.5	34356.9	33826.5	37528.3	34155.5	35388.9	36349.4	45324.6	39021	38284.8	39569.9	34630.9	39937.6	38105.8	-1.11566	-0.157893	-1.14245	-0.192132	1.02402	0.0342392
SHLB2_HUMAN	Endophilin-B2	SH3GLB2	Q9NR46	51	23	389.369	0.0517556	1.28604	0.217038	1.2031	0.748354	1;2;3;4	4	CTRL	EOAD	44202.1	58339.9	46661.5	43550.3	52242	54461.9	48218.3	50608.9	55822.3	51238.1	46524.7	50176.7	42749.2	46483.5	52859.3	59747.7	52682.7	58408.3	55924.5	-1.09146	-0.126262	1.10229	0.140498	-1.2031	-0.26676
BIEA_HUMAN	Biliverdin reductase A	BLVRA	P53004	43	18	259.228	0.0522399	1.282	0.217038	1.18991	0.52021	1;2;3;4	4	CTRL	AD-DS	33713.7	8216.1	7883.04	6849.75	7862.07	5385.65	6182.47	7727.37	6488.54	7074.38	8256.29	8221.8	7929.45	8135.84	7762.37	8766.17	8159.91	8983.09	8417.88	-1.18991	-0.250854	-1.15004	-0.201689	-1.03467	-0.0491652
KCC2A_HUMAN	Calcium/calmodulin-dependent protein kinase type II subunit alpha	CAMK2A	Q9UQM7	122	56	734.64	0.0522446	1.28196	0.217038	1.27751	0.543001	1;2;3;4	4	CTRL	AD-DS	54658.1	379811	304594	342169	240925	412949	267538	355791	325295	328634	416180	383006	305177	368121	409200	437760	396531	435838	419832	-1.27751	-0.353331	-1.12016	-0.163698	-1.14047	-0.189632
ESYT2_HUMAN	Extended synaptotagmin-2	ESYT2	A0FGR8	20	8	103.716	0.0522485	1.28193	0.217038	2.69945	0.756853	1;3	2	EOAD	CTRL	102871	20491.4	28971.8	32271.1	29069.6	23416.7	43145.3	27081.3	26419.9	28858.4	30360.9	29293.7	116744	58799.5	17907.8	26232.8	21047.1	21940.3	21782	1.32487	0.405853	-2.03752	-1.02681	2.69945	1.43267
ATPF1_HUMAN	ATP synthase mitochondrial F1 complex assembly factor 1	ATPAF1	Q5TC12	5	3	25.9672	0.0523814	1.28082	0.217038	1.3531	0.730636	4	1	CTRL	EOAD	36778.8	2744.28	2398.36	2578.88	2432.76	2780.88	2045.38	2701.86	1878.59	2445.12	2182.39	1906.22	2363.48	2150.69	2662.63	3636.6	2843.31	2497.88	2910.1	-1.19017	-0.251163	1.1369	0.185105	-1.3531	-0.436267
CALU_HUMAN	Calumenin	CALU	O43852	14	3	74.3587	0.0524025	1.28065	0.217038	1.72893	0.620238	1	1	AD-DS	CTRL	37220.9	1642.89	1533.18	3280.46	2568.72	1753.54	4505.1	2338.97	2889.33	2564.02	2531.49	2497.49	1996.08	2341.69	1454.31	1870.9	1267.11	1339.71	1483.01	1.72893	0.789881	1.09495	0.130862	1.57901	0.659019
RASK_HUMAN	GTPase KRas	KRAS	P01116	43	11	335.029	0.0524109	1.28058	0.217038	1.23643	0.731497	1;2;3;4	4	EOAD	CTRL	21941	6638.92	5772.49	6468.75	6089.63	5917.96	5917.49	4696.08	5468.74	5871.26	6025.4	7254.49	5960.3	6413.39	5086.88	5835.19	4868.59	4957.48	5187.04	1.13191	0.178759	-1.09234	-0.127419	1.23643	0.306178
GAL3A_HUMAN	ES1 protein homolog_ mitochondrial	C21orf33	P30042	24	12	221.331	0.0524554	1.28021	0.217038	1.37608	0.638597	1;2;3;4	4	AD-DS	EOAD	28512.6	139326	114819	115236	133729	156322	84234.7	133933	139175	127097	81925.2	84795.9	110364	92361.7	110949	99529.6	105800	129772	111513	1.13975	0.188723	1.37608	0.460561	-1.20735	-0.271838
NNRD_HUMAN	ATP-dependent (S)-NAD(P)H-hydrate dehydratase	NAXD	Q8IW45	13	3	87.2973	0.0528875	1.27665	0.217038	1.33292	0.575662	3;4	2	AD-DS	CTRL	36918.2	10526.6	13983.4	16663.4	16430.6	16849.3	11639.9	12376.3	11627.1	13762.1	12055.9	12038.8	13700.4	12598.4	10365.2	8191.76	10748.9	11993.4	10324.8	1.33292	0.414585	1.09237	0.12746	1.22021	0.287125
E41L3_HUMAN	Band 4.1-like protein 3	EPB41L3	Q9Y2J2	151	51	1052.43	0.0530598	1.27523	0.217038	1.08234	0.572401	1;2;3;4	4	CTRL	AD-DS	121533	178418	155214	154137	152967	155308	155708	154071	146791	156577	158632	160331	160671	159878	174984	172454	170338	160101	169469	-1.08234	-0.114153	-1.02109	-0.0301039	-1.05999	-0.0840495
NDUA5_HUMAN	NADH dehydrogenase [ubiquinone] 1 alpha subcomplex subunit 5	NDUFA5	Q16718	19	9	149.543	0.0531856	1.27421	0.217038	1.25699	0.519753	1;2;3	3	CTRL	AD-DS	13515.7	91440.3	68979.6	63804.5	83776.6	73267.6	65413	77209.7	67404.3	73912	78736.9	81315.4	115206	91752.6	107390	93218.1	73001.8	98015.7	92906.4	-1.25699	-0.32997	-1.24138	-0.311941	-1.01257	-0.0180283
UBA1_HUMAN	Ubiquitin-like modifier-activating enzyme 1	UBA1	P22314	141	67	1159.96	0.0535898	1.27092	0.217038	1.37706	0.744122	1;2;3;4	4	EOAD	CTRL	118933	91040.6	111071	112628	97353.1	92539.1	133165	100534	100209	104817	112634	104247	157870	124917	77048.6	99568.5	102285	83948.9	90712.7	1.15549	0.208503	-1.19176	-0.253091	1.37706	0.461593
DNHD1_HUMAN	Dynein heavy chain domain-containing protein 1	DNHD1	Q96M86	67	17	366.224	0.0536715	1.27026	0.217038	1.22335	0.716133	1;3	2	EOAD	AD-DS	539804	27370.2	27379.8	28225.7	25579	27426.5	25426.9	26955.8	28874.8	27154.8	31522	26601.4	41535.9	33219.8	27001.8	25362	29839.6	27307	27377.6	-1.0082	-0.0117874	-1.22335	-0.290834	1.21339	0.279047
RL18_HUMAN	60S ribosomal protein L18	RPL18	Q07020	28	8	196.842	0.0539551	1.26797	0.217038	1.30223	0.726338	1;2;3;4	4	EOAD	CTRL	21748.6	15824.4	13958	14478.4	15600.6	15356.2	16405.2	16742.1	15048.1	15426.6	16806	16659.3	26602	20022.4	15270.9	15538.5	12907.2	17785.5	15375.5	1.00332	0.00478396	-1.29792	-0.376198	1.30223	0.380982
TRPV2_HUMAN	Transient receptor potential cation channel subfamily V member 2	TRPV2	Q9Y5S1	8	4	44.9621	0.0540199	1.26745	0.217038	1.60104	0.601105	1;3	2	CTRL	AD-DS	86893.7	1193.4	1049.18	764.354	1329.26	1088.6	428.916	846.593	856.71	944.626	1375.6	827.003	780.048	994.216	1865.66	1429.3	1274.16	1480.41	1512.38	-1.60104	-0.679008	-1.0525	-0.0738162	-1.52118	-0.605192
SHRM2_HUMAN	Protein Shroom2	SHROOM2	Q13796	6	2	30.2417	0.0541788	1.26617	0.217038	1.65199	0.51456	2	1	AD-DS	CTRL	177608	708.926	538.192	933.654	820.523	872.886	351.601	750.241	766.323	717.793	478.659	729.551	346.012	518.074	435.592	488.61	341.125	472.686	434.503	1.65199	0.724201	1.3855	0.47041	1.19234	0.25379
PIPNA_HUMAN	Phosphatidylinositol transfer protein alpha isoform	PITPNA	Q00169	21	5	149.462	0.0542583	1.26553	0.217038	1.25226	0.604067	1;2;4	3	EOAD	AD-DS	32034.5	16907	14480.3	16000.8	13449.5	13508.7	13549.9	14789.1	14459.8	14643.1	15838.7	19983.1	19189.3	18337	13189.2	18872.8	19236.6	14661.4	16490	-1.12613	-0.171368	-1.25226	-0.324535	1.11201	0.153167
OPA1_HUMAN	Dynamin-like 120 kDa protein_ mitochondrial	OPA1	O60313	154	57	1199.76	0.0543826	1.26454	0.217038	1.19045	0.548381	1;2;3;4	4	CTRL	AD-DS	112201	178824	155599	154418	132971	168222	125486	157985	158312	153977	189918	161952	143160	165010	180804	190393	185436	176573	183302	-1.19045	-0.251503	-1.07166	-0.0998406	-1.11085	-0.151663
GRM3_HUMAN	Metabotropic glutamate receptor 3	GRM3	Q14832	38	13	215.721	0.0546366	1.26252	0.217038	1.20818	0.613372	1;2;4	3	EOAD	AD-DS	100761	21216.3	16296	16691.9	19676.4	18778.1	17932.2	18614.5	19614.2	18602.5	21638.4	19130.5	26656.4	22475.1	19950.6	21805.1	18692.9	20173.7	20155.6	-1.08349	-0.115684	-1.20818	-0.272834	1.11508	0.15715
DCE2_HUMAN	Glutamate decarboxylase 2	GAD2	Q05329	43	9	278.412	0.0547315	1.26176	0.217038	1.66721	0.695668	1;2;3;4	4	AD-DS	EOAD	66266.9	15644.1	11490.1	11521	20403	17713.5	19297.1	19025.9	18426	16690.1	12611.9	13610.7	3809.84	10010.8	17830.3	13211.7	14123.7	15526.5	15173	1.09998	0.137481	1.66721	0.737435	-1.51567	-0.599954
ZO2_HUMAN	Tight junction protein ZO-2	TJP2	Q9UDY2	51	12	289.775	0.0548118	1.26113	0.217038	1.41202	0.55981	1	1	AD-DS	CTRL	134186	3830.13	6909.4	6807.81	4468.06	4781.67	4670.18	5226.48	4239.25	5116.62	4082.66	3876.88	5847.39	4602.31	3400.7	3193.99	4298.66	3601.09	3623.61	1.41202	0.497763	1.11175	0.152833	1.27009	0.34493
PEBP1_HUMAN	Phosphatidylethanolamine-binding protein 1	PEBP1	P30086	52	26	354.3	0.0548793	1.26059	0.217038	1.55704	0.646498	1;2;3;4	4	EOAD	AD-DS	21170.9	203861	231628	194414	189266	190005	88096.3	192715	169763	182469	240336	249812	362187	284112	232214	186544	196921	206849	205632	-1.12695	-0.172418	-1.55704	-0.63881	1.38165	0.466393
RT02_HUMAN	28S ribosomal protein S2_ mitochondrial	MRPS2	Q9Y399	4	3	20.9398	0.0554958	1.25574	0.219098	1.36717	0.719017	2	1	CTRL	EOAD	33534.4	1159.07	1163.92	1054.03	844.406	934.071	1184.79	1038.26	1028.1	1050.83	962.57	892.971	471.84	775.794	1140.81	1219.18	1005.44	877.147	1060.64	-1.00934	-0.0134074	1.35452	0.437786	-1.36717	-0.451194
COX5B_HUMAN	Cytochrome c oxidase subunit 5B_ mitochondrial	COX5B	P10606	37	15	237.915	0.0558901	1.25267	0.219897	1.62491	0.614654	1;2;3	3	EOAD	AD-DS	13923.8	43300.2	40905.2	34830.1	42911.8	36717.3	24462.9	39545.3	43105.8	38222.3	43630.5	45587.1	97105.7	62107.8	45885.1	43393.5	43553.6	48241.7	45268.5	-1.18435	-0.244091	-1.62491	-0.700358	1.37199	0.456267
COPB2_HUMAN	Coatomer subunit beta'	COPB2	P35606	35	7	214.726	0.0562417	1.24994	0.2209	1.44544	0.654121	1;3	2	EOAD	AD-DS	103343	1919.15	1792.93	1598.91	2612.65	2472.01	2253.81	2359.48	2451.53	2182.56	2714.02	2441.11	4309.12	3154.75	2553.84	2257.98	2618.15	2101.63	2382.9	-1.09179	-0.126699	-1.44544	-0.531507	1.32391	0.404808
PGFRB_HUMAN	Platelet-derived growth factor receptor beta	PDGFRB	P09619	14	4	72.6233	0.0565488	1.24758	0.221637	1.34042	0.734717	2	1	CTRL	EOAD	125052	2315.06	2061.73	2007.53	2511.92	3231.39	1874.91	1968.63	2171.83	2267.88	2041.83	2021.64	1666.45	1909.98	2593.59	2649.44	2552.91	2444.73	2560.17	-1.12888	-0.174896	1.18739	0.247788	-1.34042	-0.422684
OST48_HUMAN	Dolichyl-diphosphooligosaccharide--protein glycosyltransferase 48 kDa subunit	DDOST	P39656	5	2	33.0435	0.0566228	1.24701	0.221637	1.55166	0.583142	3	1	AD-DS	EOAD	50972	5270.51	6430.6	5595.29	7570.44	6703.68	10655.5	7723.8	8253.86	7275.46	2492.19	5357.35	6216.96	4688.84	4755.84	6325.66	4660.28	6383.26	5531.26	1.31533	0.39543	1.55166	0.633809	-1.17967	-0.238379
DKK3_HUMAN	Dickkopf-related protein 3	DKK3	Q9UBP4	22	9	148.642	0.0567763	1.24583	0.221741	1.17566	0.506415	1;2	2	AD-DS	CTRL	39587.9	17487.2	15201.3	16569.3	15626.9	16062.4	13837.4	17356.3	15640	15972.6	13265.1	13233.6	16269.5	14256.1	14324.8	10767.5	14659.7	14592.5	13586.1	1.17566	0.233466	1.12041	0.164023	1.04931	0.0694432
DAA10_HUMAN	WD repeat-containing protein 92	WDR92	Q96MX6	6	3	34.3015	0.0569181	1.24475	0.221741	1.34461	0.506854	2;3	2	CTRL	AD-DS	40196.7	3645.62	3544	2823.18	3406.2	3454.04	2564.78	3193.05	3595.96	3278.35	3888.32	4116.55	4472.58	4159.15	4667.78	6273.13	3185.87	3505.64	4408.1	-1.34461	-0.427186	-1.26867	-0.343317	-1.05986	-0.0838698
RAB23_HUMAN	Ras-related protein Rab-23	RAB23	Q9ULC3	19	6	124.82	0.0569399	1.24458	0.221741	1.20774	0.609712	1;2	2	AD-DS	CTRL	26887.4	4592.48	5714.76	5557.27	5779.71	4495	4354.51	4822.2	4807.53	5015.43	4543.69	4984.15	5350.08	4959.31	3334.25	4391.97	4723.05	4161.65	4152.73	1.20774	0.272314	1.01132	0.0162359	1.19423	0.256078
DDX3Y_HUMAN	ATP-dependent RNA helicase DDX3Y	DDX3Y	O15523	32	4	207.183	0.0571977	1.24262	0.222367	1.92957	0.553649	1;2;3	3	AD-DS	EOAD	73610	879.54	1067.18	1642.08	2386.04	1195.88	2541.9	896.308	939.143	1443.51	738.876	980.665	524.754	748.098	743.253	920.854	920.797	994.696	894.9	1.61304	0.68978	1.92957	0.948278	-1.19623	-0.258499
TCF7_HUMAN	Transcription factor 7	TCF7	P36402;Q9UJU2	3	2	21.3189	0.0575702	1.2398	0.22302	1.16458	0.588195	1;2	2	EOAD	AD-DS	41755.7	19143.7	16893.5	16748	15577.3	17467.2	15524.5	17091.8	17272.1	16964.8	18104.6	17933.4	23232.5	19756.8	18398.4	17151	17952.6	19511.1	18253.3	-1.07595	-0.105614	-1.16458	-0.219809	1.08237	0.114196
HD_HUMAN	Huntingtin	HTT	P42858	6	3	32.0601	0.0578379	1.23779	0.22302	2.05044	0.727408	1	1	CTRL	EOAD	351596	410.222	267.021	165.159	276.689	264.308	449.437	207.755	195.861	279.557	256.933	157.324	44.1575	152.805	340.038	402.126	197.758	313.343	313.316	-1.12076	-0.164479	1.8295	0.871452	-2.05044	-1.03593
TPPP3_HUMAN	Tubulin polymerization-promoting protein family member 3	TPPP3	Q9BW30	27	11	209.295	0.0579993	1.23658	0.22302	1.69564	0.712271	1;2	2	EOAD	CTRL	19156.6	18105.9	30679.7	29126.7	23429.1	15974.1	20676	21067.9	20068.3	22391	21151.5	22132.8	41730.1	28338.1	15065	14831.5	19908	17044.8	16712.3	1.33979	0.422003	-1.2656	-0.339827	1.69564	0.76183
PTGDS_HUMAN	Prostaglandin-H2 D-isomerase	PTGDS	P41222	29	8	214.624	0.0581054	1.23578	0.22302	1.57244	0.70204	1;2;3;4	4	EOAD	CTRL	21257	22176.8	34025.8	32574.5	25244.1	24178.4	18812.2	27110.5	22950.7	25884.1	29928.3	29944.7	61740.5	40537.8	24115.1	25854.3	27912.8	25238.5	25780.2	1.00403	0.00580586	-1.56613	-0.647201	1.57244	0.653007
GST2_HUMAN	Glutathione S-transferase theta-2	GSTT2	P0CG29;P0CG30	9	3	58.182	0.0581252	1.23564	0.22302	1.46161	0.568086	2;3;4	3	CTRL	AD-DS	27677.2	9758.58	8901.83	6827.44	8720.38	10807.2	15535.5	10011.9	9955.37	10064.8	10018	9984.24	12056.8	10686.4	18083.6	11132.1	18240.9	11386.4	14710.8	-1.46161	-0.547555	-1.06176	-0.0864571	-1.37659	-0.461098
RL27_HUMAN	60S ribosomal protein L27	RPL27	P61353	5	4	35.5371	0.0581449	1.23549	0.22302	1.39239	0.664997	1;4	2	EOAD	AD-DS	15797.8	14149.5	17049.8	18447.3	16962.1	14718.8	15843.2	14840.7	17243.7	16156.9	16702	18635.7	32152.2	22496.6	17292.7	16646.9	17315	17161.6	17104.1	-1.05863	-0.0821922	-1.39239	-0.477562	1.31528	0.395369
COR1C_HUMAN	Coronin-1C	CORO1C	Q9ULV4	43	19	308.324	0.0582552	1.23467	0.223069	1.68575	0.688397	1;2;3;4	4	EOAD	AD-DS	53933.5	26854.3	32164.2	33916.5	27552.5	34413.8	25056.2	26955.9	29840.7	29594.3	34793.7	31535.7	83336	49888.5	31830.5	28620.7	32356.5	30145.6	30738.3	-1.03866	-0.0547217	-1.68575	-0.75339	1.62301	0.698668
SYNEM_HUMAN	Synemin	SYNM	O15061	17	2	93.7434	0.0585083	1.23278	0.223665	2.47887	0.735019	1	1	CTRL	EOAD	173110	617.248	396.978	519.12	640.751	569.756	525.871	801.979	658.069	591.221	522.117	638.598	31.7351	397.483	1213.42	1250.32	800.475	677.02	985.308	-1.66656	-0.736877	1.48741	0.572804	-2.47887	-1.30968
S10AD_HUMAN	Protein S100-A13	S100A13	Q99584	14	8	102.414	0.059154	1.22802	0.22466	1.3838	0.664616	1;2;3	3	EOAD	CTRL	11471.2	28561.8	44852.2	47680.9	45466.8	31286.7	33170.4	35016.3	39675.8	38213.9	39852.2	35502.5	47272.8	40875.8	28903	23264.4	34540.9	31446.9	29538.8	1.29368	0.371484	-1.06966	-0.0971519	1.3838	0.468636
KS6A3_HUMAN	Ribosomal protein S6 kinase alpha-3	RPS6KA3	P51812	5	2	34.2266	0.0591889	1.22776	0.22466	1.43248	0.727599	2;4	2	CTRL	EOAD	84078.3	940.277	739.503	569.115	889.971	808.078	574.126	790.309	896.204	775.948	707.621	604.597	420.88	577.699	883.682	916.204	811.4	698.895	827.545	-1.0665	-0.0928787	1.34317	0.42564	-1.43248	-0.518519
LRC8B_HUMAN	Volume-regulated anion channel subunit LRRC8B	LRRC8B	Q6P9F7	4	3	28.3224	0.0592631	1.22722	0.22466	1.26666	0.730599	3	1	CTRL	EOAD	93587.5	24390.8	20455.7	20182.4	19961.4	19010.7	19658.4	19247.6	16464.7	19921.5	19950	16419.1	15419.4	17262.8	19157.4	21969.4	20856.4	25481.5	21866.2	-1.09762	-0.134379	1.15401	0.206654	-1.26666	-0.341033
PSA7_HUMAN	Proteasome subunit alpha type-7	PSMA7	O14818	26	8	190.369	0.0593574	1.22653	0.22466	1.40001	0.689828	1;2;3;4	4	EOAD	AD-DS	28058	7352.38	9338.24	8428.65	9014.22	7316.88	8404.97	7962.06	8974.54	8348.99	8437.62	9739.13	16889.2	11688.6	8677.92	8593.42	8429.18	8304.46	8501.24	-1.01824	-0.0260713	-1.40001	-0.485433	1.37493	0.459361
PLLP_HUMAN	Plasmolipin	PLLP	Q9Y342	6	2	42.0961	0.0596027	1.22473	0.225216	1.80155	0.59626	2;3	2	AD-DS	EOAD	20100.7	142.205	276.317	222.003	349.563	259.9	321.241	249.458	281.105	262.724	139.651	261.997	35.8474	145.832	136.561	184.603	171.193	215.823	177.045	1.48394	0.569433	1.80155	0.84924	-1.21403	-0.279807
KI16B_HUMAN	Kinesin-like protein KIF16B	KIF16B	Q96L93	27	6	157.416	0.0599138	1.22247	0.225764	1.52576	0.691657	1;2;3	3	AD-DS	EOAD	152582	2659.67	3040.49	2913.23	2806.91	2645.16	2581.88	2581.12	2835.41	2757.98	2100.41	2703.01	619.404	1807.61	2792.58	2035.52	2950.29	3021.25	2699.91	1.02151	0.0307013	1.52576	0.60953	-1.49364	-0.578829
CAPG_HUMAN	Macrophage-capping protein	CAPG	P40121	20	8	142.368	0.060054	1.22146	0.225764	1.56208	0.652157	1;2;3;4	4	EOAD	CTRL	38783.7	21567.9	25416.7	33672.7	26288.2	24485.2	28681.4	32488.1	30051.1	27831.4	23573.7	23223	48105.6	31634.1	18670.6	16559.5	22168.9	23606.4	20251.3	1.3743	0.458698	-1.13663	-0.184767	1.56208	0.643465
AVL9_HUMAN	Late secretory pathway protein AVL9 homolog	AVL9	Q8NBF6	16	4	84.5876	0.0601316	1.2209	0.225764	1.34747	0.655284	2;3;4	3	EOAD	AD-DS	72289.7	19610.4	20784.8	22174.1	17774.7	17627.3	15960.2	15008.8	13558.8	17812.4	22064.4	19306.9	30633.7	24001.7	18602.1	19412.1	18330.5	18704.1	18762.2	-1.05332	-0.0749461	-1.34747	-0.430253	1.27926	0.355307
TLN1_HUMAN	Talin-1	TLN1	Q9Y490	186	55	1204.4	0.0601692	1.22063	0.225764	1.71537	0.714338	1;2;3;4	4	EOAD	CTRL	271935	37782.8	37816.4	49871	35721	26872.9	38622.1	25022.4	27452	34895.1	34830.3	56422.8	79305.2	56852.7	30657.6	28882.9	46738.5	26293.3	33143.1	1.05286	0.0743151	-1.62925	-0.704206	1.71537	0.778521
NAA25_HUMAN	N-alpha-acetyltransferase 25_ NatB auxiliary subunit	NAA25	Q14CX7	16	3	93.9721	0.0602407	1.22011	0.225764	4.77709	0.693592	3;4	2	EOAD	CTRL	113205	1947.1	13421.3	14942.7	4697.94	3122.43	11399.6	7825.24	7680.39	8129.58	7857.23	5711.4	29568.3	14379	1745.07	3830.4	3685.25	2779.23	3009.99	2.70087	1.43342	-1.76872	-0.822708	4.77709	2.25613
CAN5_HUMAN	Calpain-5	CAPN5	O15484	31	9	184.585	0.06054	1.21796	0.226515	1.40949	0.493124	1;2;3	3	CTRL	AD-DS	74138.4	74724.2	53163.2	38619.8	63656.7	61611.3	71849.5	55447.9	55863.5	59367	61393.5	72391.9	95431.3	76405.6	78243.2	108218	59224	89024.7	83677.4	-1.40949	-0.495177	-1.287	-0.364016	-1.09517	-0.13116
TE2IP_HUMAN	Telomeric repeat-binding factor 2-interacting protein 1	TERF2IP	Q9NYB0	9	2	51.2209	0.0607463	1.21648	0.226841	1.90306	0.721052	2;3	2	EOAD	CTRL	44431.1	7101.52	7246.02	6031.47	7639.85	8365.65	12110.1	10506.8	9358.9	8545.03	9296.99	7955.84	20029.8	12427.6	6617.27	7222.06	7090.96	5190.92	6530.3	1.30852	0.387936	-1.45436	-0.540384	1.90306	0.92832
SNX32_HUMAN	Sorting nexin-32	SNX32	Q86XE0	17	4	101.524	0.0608372	1.21583	0.226841	1.18032	0.693336	1	1	CTRL	EOAD	46741.1	2780.53	2849.72	2753.85	2489.66	2675.62	2612.16	2776.5	2611.04	2693.64	2431.95	2781.65	2397.27	2536.96	3591.52	2849.2	2622.84	2914.12	2994.42	-1.11166	-0.152722	1.06176	0.0864558	-1.18032	-0.239177
TRAP1_HUMAN	Heat shock protein 75 kDa_ mitochondrial	TRAP1	Q12931	87	30	668.381	0.0609242	1.21521	0.226841	1.49055	0.720192	1;2;3;4	4	EOAD	CTRL	80395.3	26874.9	26801.7	33558.9	29707.1	21677.9	17880.7	19011.9	23578.9	24886.5	30686.9	43907.4	27442.6	34012.3	23055.4	20435.5	22580.9	25202.5	22818.6	1.09063	0.125155	-1.3667	-0.450693	1.49055	0.575848
LZTS1_HUMAN	Leucine zipper putative tumor suppressor 1	LZTS1	Q9Y250	8	3	47.6482	0.0611085	1.2139	0.226934	1.56275	0.698904	1	1	EOAD	AD-DS	67012.2	15324.4	17297.8	16573	14908.8	16782.8	11870.2	16503.2	16540.3	15725	18838.4	16828.4	38056.1	24574.3	13034.8	13649.3	19645.6	16641.9	15742.9	-1.00114	-0.00163657	-1.56275	-0.644084	1.56098	0.642448
ITB1_HUMAN	Integrin beta-1	ITGB1	P05556	19	10	119.128	0.0612686	1.21276	0.226934	1.58598	0.696878	2;3	2	EOAD	CTRL	91723	6229.53	6012.67	7809.46	7503.88	7136.94	13102.7	7962.42	7391.42	7893.63	9738.04	6682.02	11821.7	9413.92	5619.9	6553.91	6024.28	5544.71	5935.7	1.32986	0.411272	-1.1926	-0.254105	1.58598	0.665377
KAD3_HUMAN	GTP:AMP phosphotransferase AK3_ mitochondrial	AK3	Q9UIJ7	16	6	158.632	0.0613052	1.2125	0.226934	1.27701	0.493786	1;2;3	3	AD-DS	CTRL	25565.4	14988.9	16171.1	13939.6	11808.3	13516	19809.9	15788.5	14258.3	15035.1	14179.4	13428.2	8877.02	12161.5	9687.98	12396.1	12883	12127.3	11773.6	1.27701	0.352774	1.23628	0.306009	1.03295	0.0467649
NDUS4_HUMAN	NADH dehydrogenase [ubiquinone] iron-sulfur protein 4_ mitochondrial	NDUFS4	O43181	24	9	215.847	0.0613456	1.21222	0.226934	1.17699	0.50998	1;2;3;4	4	EOAD	AD-DS	20108	39068.1	35804	31493.2	35088.7	35921.8	31195	35967.3	33147.7	34710.7	34342	37916.7	50303.6	40854.1	40963.6	38853.7	37514.6	40425.2	39439.3	-1.13623	-0.184252	-1.17699	-0.235098	1.03587	0.0508464
KI18A_HUMAN	Kinesin-like protein KIF18A	KIF18A	Q8NI77	29	8	170.509	0.0615879	1.2105	0.227043	2.29941	0.724794	1;2;3;4	4	EOAD	CTRL	103479	64566.8	99031.9	108739	87380.2	75135.2	61016.9	78055.5	76333.7	81282.4	84154.5	82365.7	282872	149797	65584.3	63010.3	67296.1	64693.6	65146.1	1.24769	0.319264	-1.84293	-0.881998	2.29941	1.20126
TBK1_HUMAN	Serine/threonine-protein kinase TBK1	TBK1	Q9UHD2	11	2	57.3094	0.0616693	1.20993	0.227043	1.62752	0.696665	1;2	2	AD-DS	EOAD	84269.6	384.196	667.611	632.925	349.347	386.854	290.721	361.679	296.991	421.29	209.699	306.146	260.716	258.854	378.571	350.61	401.201	504.395	408.694	1.03082	0.043793	1.62752	0.702678	-1.57886	-0.658885
BAIP2_HUMAN	Brain-specific angiogenesis inhibitor 1-associated protein 2	BAIAP2	Q9UQB8	79	21	483.087	0.0616726	1.20991	0.227043	1.17239	0.675907	1;2;3	3	AD-DS	EOAD	61152.9	31035.1	23969.3	26307.9	29719.5	29888.2	31610.9	29526.9	28283.8	28792.7	27179.1	24601.2	21896.6	24559	28079.2	26239.3	27733.5	31012.6	28266.1	1.01863	0.026629	1.17239	0.229454	-1.15095	-0.202825
RTN4_HUMAN	Reticulon-4	RTN4	Q9NQC3	115	56	892.506	0.0620659	1.20715	0.227075	1.14027	0.530412	1;2;3;4	4	EOAD	AD-DS	130331	173314	148087	154282	151952	149763	118234	153328	154907	150483	175936	166587	172250	171591	158178	171380	165051	164229	164709	-1.09453	-0.130316	-1.14027	-0.18937	1.04178	0.0590537
WDR61_HUMAN	WD repeat-containing protein 61	WDR61	Q9GZS3	12	3	87.541	0.0621769	1.20637	0.227075	1.45801	0.682775	1;3	2	CTRL	EOAD	33751.7	4345.99	4198.59	4299.33	4848.34	5119.3	6158.8	4999.65	5192.49	4895.31	2043.18	4452.71	3592.82	3362.9	4043.91	4498.42	3831.27	7239.06	4903.16	-1.0016	-0.00231291	1.45568	0.541693	-1.45801	-0.544006
TCAL5_HUMAN	Transcription elongation factor A protein-like 5	TCEAL5	Q5H9L2	21	5	140.254	0.0622407	1.20593	0.227075	1.75948	0.570885	1;2	2	AD-DS	CTRL	23421.2	3174.93	2868.47	3355.25	2038.25	2619.72	3926.68	1522.21	3215.19	2840.09	3616.19	2097.23	2007.39	2573.6	3245.79	1155.04	572.29	1483.54	1614.17	1.75948	0.815147	1.10354	0.142145	1.59439	0.673002
EFTU_HUMAN	Elongation factor Tu_ mitochondrial	TUFM	P49411;Q96EF0;Q9P2N6;Q9Y2L1	62	31	504.972	0.0624311	1.2046	0.227075	2.10352	0.664485	1;2;3;4	4	EOAD	AD-DS	49883.8	90761.6	95139.6	107611	97294	88866	64421.7	95404	77053.4	89569	103111	104431	357689	188410	106890	83342	100226	96570.3	96757	-1.08025	-0.111367	-2.10352	-1.07281	1.94725	0.96144
RD23A_HUMAN	UV excision repair protein RAD23 homolog A	RAD23A	P54725	14	5	94.4991	0.0624961	1.20415	0.227075	1.36552	0.677186	1;4	2	AD-DS	EOAD	39666.3	4756.94	4863.19	4499.47	4404.04	4596.88	7827.83	4139.49	4832.75	4990.08	3879.72	3488.79	3594.54	3654.35	4801.09	5769.86	4496.98	4176.98	4811.23	1.03717	0.0526569	1.36552	0.449446	-1.31657	-0.396789
CO6A1_HUMAN	Collagen alpha-1(VI) chain	COL6A1	P12109	50	16	296.077	0.0625402	1.20384	0.227075	1.2324	0.719149	1;2;3	3	CTRL	EOAD	109670	16890.3	13575.4	13406	17064	16075.8	13781.6	15546.9	16119.9	15307.5	12210.4	13911.7	14382	13501.4	16661.9	18999.3	14323.5	16571.6	16639.1	-1.08699	-0.12034	1.13377	0.181131	-1.2324	-0.301471
NPC2_HUMAN	Epididymal secretory protein E1	NPC2	P61916	7	2	49.0463	0.062624	1.20326	0.227075	1.66568	0.721149	2;3	2	EOAD	CTRL	16912.4	5582.27	6896.5	6760.73	8438.55	6364.31	6048.54	7623.09	8053.05	6970.88	6903.07	7645.43	15298	9948.83	5415.54	4944.46	7562.98	5968.37	5972.84	1.1671	0.222925	-1.4272	-0.513186	1.66568	0.736111
ZNT3_HUMAN	Zinc transporter 3	SLC30A3	Q99726	8	4	71.8776	0.0626728	1.20292	0.227075	1.94389	0.720945	1;3;4	3	CTRL	EOAD	42401.7	7485.12	3919.69	2899.41	5925.13	5299.52	5503.53	4826.21	5087.92	5118.32	4082.15	4369.6	1723.62	3391.79	7263.65	8490.14	3822.52	6796.79	6593.28	-1.28817	-0.365326	1.50903	0.593622	-1.94389	-0.958949
CPSM_HUMAN	Carbamoyl-phosphate synthase [ammonia]_ mitochondrial	CPS1	P31327	20	7	119.198	0.0629415	1.20106	0.22714	1.53362	0.70655	3;4	2	CTRL	EOAD	166080	14851.9	16545.7	10722.3	15587.6	14257.3	7447.77	15131.9	14396.8	13617.6	9574.36	11999.4	5842.15	9138.64	15149.5	14109.6	12844.2	13957.6	14015.2	-1.02919	-0.0415156	1.49012	0.575426	-1.53362	-0.616942
CSDE1_HUMAN	Cold shock domain-containing protein E1	CSDE1	O75534	28	11	168.541	0.0630694	1.20018	0.22714	1.32905	0.518322	1;3;4	3	AD-DS	EOAD	89740.2	24253	19045.1	23813.7	26660.8	29212.8	31586.3	28048.8	31693.4	26789.2	28255.3	13212.1	19002.5	20156.7	20187.2	20638.9	20199.5	22281.7	20826.8	1.28629	0.363211	1.32905	0.410396	-1.03325	-0.0471851
ACOT1_HUMAN	Acyl-coenzyme A thioesterase 1	ACOT1	Q86TX2	23	2	192.359	0.0630877	1.20006	0.22714	1.64414	0.560267	1;2;3;4	4	AD-DS	CTRL	46676.6	10860.7	8774.14	11903.1	10724.3	10682.4	17345.2	15459.4	13325.2	12384.3	10203.6	7005.92	18836.4	12015.3	7844.72	10992.7	4209.38	7082.67	7532.37	1.64414	0.717336	1.03071	0.0436369	1.59516	0.673699
RINI_HUMAN	Ribonuclease inhibitor	RNH1	P13489	47	14	334.367	0.0632877	1.19868	0.227503	1.44566	0.717907	1;2;3;4	4	EOAD	CTRL	51798.4	25883.1	31666.2	31984.4	25254.1	23604.5	18089.5	25919.7	23978.7	25797.5	32878.7	28085.2	40899.5	33954.5	22285.4	17898.6	30158.7	23606.2	23487.2	1.09836	0.135357	-1.31619	-0.39637	1.44566	0.531727
SNUT2_HUMAN	U4/U6.U5 tri-snRNP-associated protein 2	USP39	Q53GS9	5	2	32.647	0.0638081	1.19512	0.227731	2.0217	0.60128	4	1	EOAD	CTRL	65779.8	1579.65	1679.46	1889.38	1784.91	2049.69	2505.44	2243.62	1815.35	1943.44	1249.87	2034.83	3040.3	2108.33	1418.74	141.681	1307.23	1303.77	1042.85	1.86358	0.898073	-1.08485	-0.117493	2.0217	1.01557
ISG15_HUMAN	Ubiquitin-like protein ISG15	ISG15	P05161	7	3	73.7654	0.0638809	1.19463	0.227731	8.94718	0.490778	1;2;3;4	4	AD-DS	CTRL	17944.6	1148.66	1023.78	1879.99	1430.06	28273.8	1901.52	2397.74	16802.5	6857.25	471.297	424.978	1919.89	938.721	574.063	1037.37	587.968	866.254	766.415	8.94718	3.16143	7.30489	2.86886	1.22482	0.292571
3HIDH_HUMAN	3-hydroxyisobutyrate dehydrogenase_ mitochondrial	HIBADH	P31937	36	15	252.876	0.0640043	1.19379	0.227731	1.19255	0.51079	1;2;3;4	4	EOAD	AD-DS	35728.2	218248	239161	244225	198317	228249	172459	217619	203219	215187	238391	231028	300442	256620	253221	216469	266175	248283	246037	-1.14336	-0.193285	-1.19255	-0.254044	1.04301	0.0607597
HPLN3_HUMAN	Hyaluronan and proteoglycan link protein 3	HAPLN3	Q96S86	25	4	168.22	0.0641094	1.19308	0.227731	1.26788	0.60431	1;4	2	EOAD	AD-DS	41464.6	31562.9	28224.5	25859.4	27002.7	26486.2	26481.3	29069.2	23606.1	27286.5	29258.4	31094	43435.8	34596	30036.1	33844.3	24795	30087.3	29690.7	-1.08811	-0.121821	-1.26788	-0.342417	1.16521	0.220596
GDAP1_HUMAN	Ganglioside-induced differentiation-associated protein 1	GDAP1	Q8TB36	39	14	289.982	0.0645324	1.19022	0.227731	1.38492	0.646114	1;2;3;4	4	EOAD	AD-DS	41573.9	40902	29100.5	32051.2	33705.2	34489.8	22005.9	31985.4	37040.8	32660.1	34681.2	43378.9	57634.6	45231.6	35547	34264.4	30986	36590.5	34347	-1.05165	-0.0726548	-1.38492	-0.4698	1.3169	0.397146
DYH3_HUMAN	Dynein heavy chain 3_ axonemal	DNAH3	Q8TD57	45	10	251.52	0.064796	1.18845	0.227731	1.31428	0.541443	1	1	EOAD	AD-DS	474080	113357	117861	110886	115688	107852	96419.3	116026	106532	110578	109940	126466	199585	145330	131961	114602	122410	143229	128050	-1.15801	-0.211653	-1.31428	-0.394277	1.13495	0.182624
TBCB_HUMAN	Tubulin-folding cofactor B	TBCB	Q99426	20	5	164.174	0.0648234	1.18827	0.227731	1.32657	0.577572	1;2	2	EOAD	AD-DS	27610.7	14027.6	14032.1	12932.7	13212.8	12032	12587.6	12213.3	11962.9	12875.1	13295.4	14053.5	23890.2	17079.7	13816.8	15040.2	14514.2	14173.3	14386.1	-1.11736	-0.160095	-1.32657	-0.407699	1.18723	0.247604
NDUBB_HUMAN	NADH dehydrogenase [ubiquinone] 1 beta subcomplex subunit 11_ mitochondrial	NDUFB11	Q9NX14	8	2	59.415	0.0648423	1.18814	0.227731	2.17401	0.70379	1;2;3	3	CTRL	EOAD	17373.7	2011.8	829.091	1036.72	987.364	1650.27	1229.4	578.242	906.651	1153.69	761.062	1506.62	222.321	830.001	2159.51	2178.48	1389.14	1490.58	1804.43	-1.56404	-0.645282	1.38999	0.475074	-2.17401	-1.12036
ADRO_HUMAN	NADPH:adrenodoxin oxidoreductase_ mitochondrial	FDXR	P22570	7	2	39.3006	0.0649367	1.18751	0.227731	1.28844	0.52105	2;3;4	3	AD-DS	CTRL	54293.1	2511.18	2673.74	3883.16	3048.67	3288.1	2275.04	2837.28	3141.24	2957.3	2337.22	2526.79	3291.69	2718.57	2473.25	2182.23	2184.99	2340.57	2295.26	1.28844	0.365625	1.08782	0.121436	1.18443	0.244189
ISOC2_HUMAN	Isochorismatase domain-containing protein 2	ISOC2	Q96AB3	8	2	99.531	0.0649426	1.18747	0.227731	1.49782	0.613201	2;3	2	AD-DS	EOAD	22622.4	19451.1	14971.3	12519.3	17405.3	23537.4	19998.4	22677.4	28091.8	19831.5	12076.5	16228.1	11416	13240.2	17029.7	19477.8	16243.7	15590.2	17085.3	1.16073	0.215035	1.49782	0.582868	-1.29041	-0.367833
PRKRA_HUMAN	Interferon-inducible double-stranded RNA-dependent protein kinase activator A	PRKRA	O75569	15	5	109.496	0.065085	1.18652	0.227882	1.43943	0.601371	1;3	2	EOAD	CTRL	34860.5	20638.1	19810	23114.4	24751	29383.8	24130.4	27096.2	21371.7	23786.9	22570	16638.4	36612.3	25273.6	16603.1	16148.2	18191.2	19289.5	17558	1.35476	0.438041	-1.0625	-0.0874596	1.43943	0.525501
ANXA5_HUMAN	Annexin A5	ANXA5	P08758	49	30	359.122	0.065301	1.18508	0.228289	1.49216	0.658201	1;2;3;4	4	EOAD	CTRL	35993.9	54496.6	77062.4	103096	83305.2	79020.9	91939.5	98136	71710.3	82345.9	75510.1	76065.9	127516	93030.8	62774	66710.3	61898.2	58003.4	62346.5	1.32078	0.401388	-1.12976	-0.176011	1.49216	0.5774
HNRPM_HUMAN	Heterogeneous nuclear ribonucleoprotein M	HNRNPM	P52272	94	27	622.531	0.0656512	1.18276	0.228806	1.3691	0.705551	1;2;3;4	4	CTRL	EOAD	77801.1	27538.1	20772.2	19082.2	23843.5	24374.5	27829.3	23323	22270.5	23629.2	18573.4	20660.8	16233.1	18489.1	28478.3	31815.6	20848.6	20111	25313.4	-1.07128	-0.0993306	1.27801	0.353895	-1.3691	-0.453226
ANKH1_HUMAN	Ankyrin repeat and KH domain-containing protein 1	ANKHD1	Q8IWZ3	11	2	68.269	0.0657488	1.18211	0.228806	1.79293	0.684225	1;3	2	EOAD	AD-DS	271454	9429.78	11401	15460.6	8496.17	6422.17	7187.45	10877.3	9765.86	9880.04	23152.2	11854.7	18135.6	17714.2	8188.62	5337.53	11173.9	16245.6	10236.4	-1.03607	-0.0511204	-1.79293	-0.842316	1.73051	0.791195
DTD1_HUMAN	D-tyrosyl-tRNA(Tyr) deacylase 1	DTD1	Q8TEA8	9	3	67.4459	0.0661255	1.17963	0.229416	1.24559	0.680851	3	1	CTRL	EOAD	23594.7	1842.83	2060.6	2094.44	1992.72	2566.41	2127.4	1869.67	2060.92	2076.87	1565.7	2157.23	1279.5	1667.48	1793.23	2159.98	2201.31	2153.46	2077	-1.00006	-8.62268e-05	1.24552	0.316747	-1.24559	-0.316833
FERM2_HUMAN	Fermitin family homolog 2	FERMT2	Q96AC1	36	14	231.082	0.0661674	1.17936	0.229416	1.82932	0.707497	1;2;3	3	EOAD	CTRL	78488	21478.3	41556.5	47616.5	27946.3	21961.6	28754.1	28563.4	28467.2	30793	34994.7	31921.6	65188.6	44035	20324.1	20791.2	31543.2	23628.6	24071.7	1.27922	0.355261	-1.43003	-0.516047	1.82932	0.871308
ACADS_HUMAN	Short-chain specific acyl-CoA dehydrogenase_ mitochondrial	ACADS	P16219	17	6	123.629	0.0663247	1.17832	0.229416	1.36376	0.648242	1;3;4	3	AD-DS	EOAD	44639.5	20145.1	17714.3	15155.9	14901.7	22092.7	14964.3	17297	17698	17496.1	13315.9	16832.1	8340.02	12829.3	16569.1	19682.6	14760.2	15021.7	16508.4	1.05983	0.0838358	1.36376	0.447588	-1.28677	-0.363753
RLA0_HUMAN	60S acidic ribosomal protein P0	RPLP0	P05388	23	4	138.806	0.0670192	1.1738	0.230045	1.38605	0.59672	1;2;3;4	4	AD-DS	EOAD	34444.7	4659.19	6856.73	7413.82	5705.42	5836.07	4903.38	5802.23	5566.43	5842.91	4124.35	5972.45	2549.74	4215.51	5107.34	4853.83	4780.85	5525.58	5066.9	1.15315	0.205584	1.38605	0.470978	-1.20196	-0.265394
ABI2_HUMAN	Abl interactor 2	ABI2	Q9NYB9	11	5	63.8539	0.0672789	1.17212	0.230045	2.14352	0.704247	1;2	2	EOAD	CTRL	55720.4	14477.3	22009.5	23292.6	19830.9	15768.8	14600.8	18742.2	18461.1	18397.9	18741	19841.1	62489.1	33690.4	14765.5	16166.3	15227.7	16709.9	15717.4	1.17055	0.227183	-1.83121	-0.872796	2.14352	1.09998
ZHX3_HUMAN	Zinc fingers and homeoboxes protein 3	ZHX3	Q9H4I2	4	2	23.79	0.0673154	1.17189	0.230045	1.71429	0.669063	2;3	2	AD-DS	EOAD	105513	8827.78	4030.99	5906.74	7838.48	9987.6	7854.77	8986.44	6399.59	7479.05	4923.89	6037.92	2126.46	4362.76	6255.1	8053.14	5042.55	9678.64	7257.36	1.03055	0.0434106	1.71429	0.777614	-1.66348	-0.734203
GAS7_HUMAN	Growth arrest-specific protein 7	GAS7	O60861	30	11	193.525	0.0673158	1.17188	0.230045	1.22593	0.473411	1;2;3	3	CTRL	AD-DS	54713.7	16119.3	15040.8	13503.5	13372.3	13135.9	11063	13219.5	12631.8	13510.8	15625.5	12898.3	19072.3	15865.4	18465.9	14762.1	18621.6	14403.5	16563.3	-1.22593	-0.29388	-1.17428	-0.231771	-1.04399	-0.0621086
S4A10_HUMAN	Sodium-driven chloride bicarbonate exchanger	SLC4A10	Q6U841	42	11	268.171	0.0676086	1.17	0.230045	1.32566	0.527838	1;2;3	3	EOAD	AD-DS	127144	43457.6	45880.1	44320.2	40199.6	40265.6	31474.8	40303.5	40193.9	40761.9	41938.2	46771.9	73398.7	54036.3	48483.9	41758.7	48104.4	52686.3	47758.4	-1.17164	-0.228532	-1.32566	-0.406707	1.13145	0.178175
VATH_HUMAN	V-type proton ATPase subunit H	ATP6V1H	Q9UI12	65	31	522.947	0.0676228	1.16991	0.230045	1.33665	0.704831	1;2;3;4	4	CTRL	EOAD	56453.5	88983.6	81039.5	67555.5	86638.3	78757.9	81670.6	76957.6	80188.7	80224	78691	79771.4	44019.2	67493.9	94744.5	101197	78644.9	86277.1	90215.8	-1.12455	-0.169347	1.18861	0.249277	-1.33665	-0.418623
CCD78_HUMAN	Coiled-coil domain-containing protein 78	CCDC78	A2IDD5	5	2	22.3939	0.0679155	1.16803	0.230045	3.66556	0.703587	1;3	2	EOAD	CTRL	48806.5	14371.8	24863	28926.2	24607.9	15175.9	30858.3	20452.5	22863	22764.8	23951.5	20675.1	128684	57770.2	12116.6	18643.9	14741.6	17539	15760.3	1.44444	0.530515	-2.5377	-1.34352	3.66556	1.87403
STXB1_HUMAN	Syntaxin-binding protein 1	STXBP1	P61764;O14925	209	102	1269.26	0.0679712	1.16768	0.230045	1.20191	0.562647	1;2;3;4	4	CTRL	AD-DS	67968	641932	511062	512339	545674	620733	403460	583832	558377	547176	565700	574878	517130	552569	652666	593775	644505	739684	657657	-1.20191	-0.265331	-1.00986	-0.0141498	-1.19018	-0.251181
HS12A_HUMAN	Heat shock 70 kDa protein 12A	HSPA12A	O43301	119	44	834.499	0.0680332	1.16728	0.230045	1.17046	0.644061	1;2;3;4	4	AD-DS	EOAD	75263.6	123360	126058	135089	121962	134178	157475	137032	126735	132736	125641	118811	95763.2	113405	139699	127066	130806	119334	129226	1.02716	0.0386632	1.17046	0.227076	-1.13951	-0.188413
C8AP2_HUMAN	CASP8-associated protein 2	CASP8AP2	Q9UKL3	17	3	97.7487	0.0680564	1.16713	0.230045	1.64796	0.686994	1;2;3	3	EOAD	CTRL	224996	976.805	1299.51	1142.68	1095.38	1024.03	965.982	1160.81	1204.28	1108.68	1282.86	1106.35	2882.1	1757.1	1054.35	1159.94	1107.88	942.74	1066.23	1.03982	0.0563341	-1.58485	-0.664349	1.64796	0.720683
SATT_HUMAN	Neutral amino acid transporter A	SLC1A4	P43007	25	11	156.752	0.0681898	1.16628	0.230045	1.352	0.50812	1;2;4	3	AD-DS	EOAD	56122.4	87992.7	54842	64506.7	79966.6	85412.3	78711.8	95318.7	78298	78131.1	55058.2	65631.1	52678.7	57789.3	68062.5	84169.7	50830.5	52174.1	63809.2	1.22445	0.292132	1.352	0.435094	-1.10417	-0.142962
RBGP1_HUMAN	Rab GTPase-activating protein 1	RABGAP1	Q9Y3P9	51	13	284.023	0.0681973	1.16623	0.230045	1.34773	0.629284	1	1	EOAD	AD-DS	122992	37747.2	36618.3	37339.9	34084.6	34169.4	32823.8	35330.5	36505.1	35577.3	36908.6	38817	68120.8	47948.8	37954.1	34424.5	39605.2	38632.5	37654.1	-1.05837	-0.0818467	-1.34773	-0.430536	1.2734	0.348689
SDHA_HUMAN	Succinate dehydrogenase [ubiquinone] flavoprotein subunit_ mitochondrial	SDHA	P31040	78	39	568.674	0.0683389	1.16533	0.230045	1.67996	0.696566	1;2;3;4	4	EOAD	CTRL	73718.1	38798.6	37255.7	34293.9	41130.7	35869	33854.6	41514.8	42118.7	38104.5	37295	42380.9	97786	59153.9	34857	32841.5	34304.7	38842.8	35211.5	1.08216	0.113915	-1.55241	-0.634513	1.67996	0.748428
PUF60_HUMAN	Poly(U)-binding-splicing factor PUF60	PUF60	Q9UHX1	7	3	43.5699	0.0687431	1.16277	0.23047	1.69841	0.536676	4	1	AD-DS	CTRL	60046.7	11794.4	30757.2	21726.7	14824.6	14000.7	17226	12238.6	14958.5	17190.8	15990.1	12698.1	15317.6	14668.6	11816.7	4383.18	12512.3	11774.7	10121.7	1.69841	0.764183	1.17195	0.228909	1.44922	0.535273
KIF3C_HUMAN	Kinesin-like protein KIF3C	KIF3C	O14782	37	12	193.549	0.0700904	1.15434	0.231536	1.36614	0.696806	1;2;4	3	EOAD	CTRL	89654.5	5234.19	7268.88	7271.86	6479.43	5613.16	6483.73	8111.97	6029.62	6561.61	6820.45	7218.42	10636.1	8224.98	5876.9	5621.9	5948.13	6635.52	6020.61	1.08986	0.124138	-1.2535	-0.325964	1.36614	0.450102
FR1L6_HUMAN	Fer-1-like protein 6	FER1L6	Q2WGJ9	26	4	148.373	0.0701533	1.15395	0.231536	1.40177	0.465659	1;4	2	AD-DS	CTRL	210563	32844.8	20570.3	24894.7	18529	28447.2	28236.7	33302.2	21525	26043.7	14156.8	24409.3	22187.8	20251.3	16403.9	22832.3	14851.7	20229	18579.2	1.40177	0.487246	1.28603	0.362923	1.09	0.124323
ODPA_HUMAN	Pyruvate dehydrogenase E1 component subunit alpha_ somatic form_ mitochondrial	PDHA1	P08559	62	29	489.154	0.070281	1.15316	0.231536	1.16611	0.655774	1;2;3;4	4	CTRL	EOAD	43980.1	134329	113328	109140	125852	121448	120899	134528	138800	124791	133892	105453	115617	118321	138808	131740	136300	145051	137975	-1.10565	-0.144895	1.05468	0.0768038	-1.16611	-0.221699
AKAP9_HUMAN	A-kinase anchor protein 9	AKAP9	Q99996	34	7	196.081	0.0703185	1.15293	0.231536	1.37528	0.585748	1	1	AD-DS	CTRL	456006	3095.79	2665.09	3278.53	2511.69	4654.17	3140.5	4449.14	3899.34	3461.78	3278.79	3304.13	3770.08	3451	3458.9	2357.33	1885.57	2366.76	2517.14	1.37528	0.459728	1.00312	0.00449828	1.371	0.45523
SPTB2_HUMAN	Spectrin beta chain_ non-erythrocytic 1	SPTBN1	Q01082	547	238	4172.23	0.0703331	1.15284	0.231536	1.29854	0.692991	1;2;3;4	4	CTRL	EOAD	275408	454092	323906	333537	365206	360349	303059	312440	336689	348660	289625	361484	248619	299909	377532	444178	338583	397480	389443	-1.11697	-0.159593	1.16255	0.217293	-1.29854	-0.376886
GNAQ_HUMAN	Guanine nucleotide-binding protein G(q) subunit alpha	GNAQ	P50148	63	11	526.703	0.0703695	1.15262	0.231536	1.25765	0.465078	1;2;3;4	4	AD-DS	CTRL	42427.3	62065	88479.6	103226	80443.5	74688.8	69800.7	83644.8	89402.4	81468.9	57149.8	71858.8	74832.5	67947	70865.5	51069	66639.6	70539.9	64778.5	1.25765	0.330734	1.19901	0.261838	1.04891	0.0688956
EGFR_HUMAN	Epidermal growth factor receptor	EGFR	P00533	9	3	54.9298	0.070488	1.15188	0.231573	2.2218	0.676101	1	1	EOAD	CTRL	137699	2380.61	3761.13	2106.79	1629.45	2011.09	1318.83	1634.99	1759.35	2075.28	1728.46	4789.21	6431.98	4316.55	2404.56	1623.11	1388.2	2355.41	1942.82	1.06818	0.095155	-2.07999	-1.05657	2.2218	1.15173
PRKDC_HUMAN	DNA-dependent protein kinase catalytic subunit	PRKDC	P78527	53	12	283.889	0.0715908	1.14514	0.232812	1.32432	0.475188	2;3;4	3	AD-DS	CTRL	474051	18279.4	23100.1	21604.5	26575.4	24375.8	26228.8	34095.9	32643	25862.9	21078.7	20607.5	24681.2	22122.5	20874.6	20369.7	20480.8	16391.7	19529.2	1.32432	0.405248	1.16908	0.225369	1.13279	0.17988
SODM_HUMAN	Superoxide dismutase [Mn]_ mitochondrial	SOD2	P04179	42	21	305.363	0.0716239	1.14494	0.232812	1.2631	0.567226	1;2;3;4	4	EOAD	AD-DS	24893.2	200770	186158	172462	169543	187583	216142	190013	211755	191803	210358	226581	289861	242267	201809	270322	174951	203946	212757	-1.10925	-0.149581	-1.2631	-0.33697	1.1387	0.187389
WFS1_HUMAN	Wolframin	WFS1	O76024	23	6	160.219	0.0717369	1.14426	0.232812	1.18284	0.545917	1;2	2	AD-DS	CTRL	101432	15477.2	16603	17467.3	14848.2	15641	19683.5	15505.5	14889	16264.3	13144	18049.1	16877.1	16023.4	12705.8	15302.3	13241.8	13751.1	13750.2	1.18284	0.242255	1.01503	0.0215292	1.16532	0.220726
2A5D_HUMAN	Serine/threonine-protein phosphatase 2A 56 kDa regulatory subunit delta isoform	PPP2R5D	Q14738	35	8	237.432	0.0721081	1.14202	0.232812	1.19423	0.478864	2;3;4	3	CTRL	AD-DS	70334.1	7434.94	6048.97	5523.88	5936.93	6734.04	6326.95	6993.85	6512.99	6439.07	6307.82	6380.43	8477.92	7055.39	7811.31	8606.27	6620.02	7721.27	7689.72	-1.19423	-0.256077	-1.09572	-0.131873	-1.08991	-0.124204
ZNT9_HUMAN	Zinc transporter 9	SLC30A9	Q6PML9	11	3	66.0103	0.0721798	1.14158	0.232812	1.61795	0.683169	1;3	2	EOAD	CTRL	64142.5	17146.7	19516.6	22592	19275.6	17845.3	19620.3	20089.3	18136.7	19277.8	21324.6	18892.1	47265.3	29160.7	17013.2	17467.9	18016.3	19595.6	18023.3	1.06961	0.0970824	-1.51265	-0.597083	1.61795	0.694165
NIN_HUMAN	Ninein	NIN	Q8N4C6	48	10	266.167	0.0724506	1.13996	0.232812	1.45023	0.580675	1;3;4	3	EOAD	AD-DS	245359	4890.54	2855.84	5171.06	4380.77	5055.6	4362.94	5230.89	5755.12	4712.84	6786.18	5520.13	8197.83	6834.71	5940.72	6265.76	3735.22	5634.27	5394	-1.14453	-0.194756	-1.45023	-0.536282	1.2671	0.341526
MARCS_HUMAN	Myristoylated alanine-rich C-kinase substrate	MARCKS	P29966	29	14	227.069	0.0725822	1.13917	0.232812	1.34509	0.635145	1;2;3;4	4	EOAD	AD-DS	31725.8	121657	121170	109767	131927	114845	134030	118316	135049	123345	131443	132844	233445	165911	118287	143837	126418	122593	127784	-1.03598	-0.0510029	-1.34509	-0.427704	1.29837	0.376701
TCAL3_HUMAN	Transcription elongation factor A protein-like 3	TCEAL3	Q969E4	11	2	75.7185	0.0726651	1.13867	0.232812	1.36007	0.550938	1;2	2	AD-DS	EOAD	22616.3	3256.24	3826.83	3300.73	3280.33	3710.53	4664.32	3193.72	3554.98	3598.46	2321.55	1953.69	3662.12	2645.79	2631.41	3858.94	3530.65	2428.52	3112.38	1.15618	0.209361	1.36007	0.443682	-1.17635	-0.234321
IGHG1_HUMAN	Immunoglobulin heavy constant gamma 1	IGHG1	P01857	37	12	406.992	0.0726658	1.13867	0.232812	4.07693	0.460248	1;2;3;4	4	AD-DS	CTRL	36619.2	184559	172184	244080	62722.8	211554	1.53812e+06	224211	166872	350538	72114.3	60486.3	159512	97371	56780.5	161469	72115.4	53558.2	85980.8	4.07693	2.02748	3.60002	1.84801	1.13247	0.179478
HERC2_HUMAN	E3 ubiquitin-protein ligase HERC2	HERC2	O95714	58	18	306.695	0.0727375	1.13824	0.232812	1.67908	0.625511	1	1	EOAD	AD-DS	533844	6199.75	6399.57	8289.11	6008.07	6450.77	4093.79	6263.95	8220.45	6490.68	7022.06	8409.72	17263.3	10898.4	6467.15	5877.78	7311.33	8140.14	6949.1	-1.07063	-0.0984554	-1.67908	-0.747671	1.56831	0.649215
PPP5_HUMAN	Serine/threonine-protein phosphatase 5	PPP5C	P53041	47	13	301.713	0.0728869	1.13735	0.232812	1.59413	0.677369	1;2;3;4	4	EOAD	CTRL	57449	13310.9	21786.6	27583.3	15120.7	16171.6	21562	13829.1	13407.9	17846.5	19654.2	18719.9	27790.9	22055	14925.9	11784.4	14619.5	14010.7	13835.1	1.28994	0.367307	-1.23582	-0.305464	1.59413	0.67277
TAGL3_HUMAN	Transgelin-3	TAGLN3	Q9UI15	40	16	356.815	0.0729528	1.13696	0.232812	1.34404	0.540523	1;2;3;4	4	CTRL	AD-DS	22643.8	99441.2	71109.2	58907.4	79148.1	63736.9	57478.4	63964.1	55742	68690.9	88173.4	55756.1	70262.7	71397.4	104598	106522	83630.4	74541.1	92323	-1.34404	-0.426571	-1.0394	-0.0557525	-1.29309	-0.370819
RADI_HUMAN	Radixin	RDX	P35241	81	12	576.187	0.0731031	1.13606	0.232812	1.30891	0.680623	1;2;3;4	4	EOAD	CTRL	68678.1	22601.9	23355.8	29032.1	21384	21873.2	24653.4	18459.2	20162	22690.2	23170.6	24265.5	31116.5	26184.2	17560.8	19196.2	23385.6	19875.6	20004.5	1.13425	0.181741	-1.15399	-0.206628	1.30891	0.388369
RAB10_HUMAN	Ras-related protein Rab-10	RAB10	P61026	50	13	334.918	0.0733465	1.13462	0.232812	1.207	0.68414	1;2;3;4	4	EOAD	CTRL	22769.1	52350.2	59863.4	58115.5	55523	53817.9	65578.7	57234.5	54172.9	57082	62635.1	56623.1	79432.1	66230.1	49918.4	53966	57486.3	58116.5	54871.8	1.04028	0.0569721	-1.16026	-0.214451	1.207	0.271423
CHDH_HUMAN	Choline dehydrogenase_ mitochondrial	CHDH	Q8NE62	5	2	31.7104	0.0734563	1.13397	0.232812	1.27234	0.473295	2;3	2	AD-DS	CTRL	66099.9	3144.12	4261.55	3900.45	3957.71	4713.23	3160.09	3809.69	3241.46	3773.54	2808.1	3235.52	4005.26	3349.63	2493.08	3172.26	3494.51	2703.43	2965.82	1.27234	0.347486	1.12655	0.171916	1.12941	0.175569
RA1L2_HUMAN	Heterogeneous nuclear ribonucleoprotein A1-like 2	HNRNPA1L2	Q32P51	35	4	255.669	0.0734649	1.13392	0.232812	1.4329	0.576142	1;2;4	3	AD-DS	EOAD	34396.5	8256.38	9341.47	8544.52	8444.94	8885.63	16104.8	11637.8	9099.22	10039.3	5758.63	7659.65	7600.72	7006.33	9329.7	9927.32	8379.55	7208.95	8711.38	1.15244	0.204692	1.4329	0.518934	-1.24336	-0.314242
NPM_HUMAN	Nucleophosmin	NPM1	P06748	45	15	336.173	0.0735249	1.13357	0.232812	1.15921	0.500657	1;2;3;4	4	AD-DS	CTRL	32746.2	44504.4	41989.2	44175.9	41535.1	43157.6	54829.6	43606.3	48855.4	45331.7	42782.5	38486.4	48608.5	43292.5	37698.4	43657.8	37716.7	37349.6	39105.6	1.15921	0.213143	1.0471	0.0664035	1.10706	0.14674
AT8A1_HUMAN	Phospholipid-transporting ATPase IA	ATP8A1	Q9Y2Q0	86	23	556.951	0.0735371	1.13349	0.232812	1.45253	0.647508	1;2;3;4	4	EOAD	AD-DS	132681	43840.8	37892.5	32695	40162.4	36687.8	45525.2	48327	41963.6	40886.8	42625	48145.4	87397.8	59389.4	39269	46071.8	35242.6	45980.7	41641	-1.01845	-0.0263712	-1.45253	-0.53857	1.42622	0.512199
OSBL8_HUMAN	Oxysterol-binding protein-related protein 8	OSBPL8	Q9BZF1	12	3	68.6674	0.0736471	1.13284	0.232812	1.37368	0.548199	2	1	AD-DS	EOAD	101823	2254.76	1639.12	1278.56	1742.13	2163.94	1974.56	1644.8	1992.61	1836.31	1382.77	1179.26	1448.3	1336.78	1346.27	2147.43	1438.51	1458.84	1597.76	1.1493	0.200755	1.37368	0.458048	-1.19523	-0.257294
KCD16_HUMAN	BTB/POZ domain-containing protein KCTD16	KCTD16	Q68DU8	34	12	226.906	0.0739151	1.13127	0.232812	1.6477	0.68582	1;4	2	EOAD	CTRL	49993.1	7873.99	11404.3	20921.6	11611.8	9288.15	7519.96	11033.9	11973	11453.3	15113.2	13534.2	16827.2	15158.2	11017.3	9682.92	8620.59	7477.75	9199.64	1.24498	0.316119	-1.32348	-0.404333	1.6477	0.720452
LSAMP_HUMAN	Limbic system-associated membrane protein	LSAMP	Q13449	45	21	354.226	0.074141	1.12994	0.233203	1.15305	0.573723	1;2;3;4	4	EOAD	AD-DS	37906.8	97361.1	95103.4	94961.9	89945.4	92995.7	72827.2	96244.5	97346.1	92098.2	108499	100263	109821	106194	92858.4	90164.6	106028	98566.9	96904.5	-1.05219	-0.073392	-1.15305	-0.205461	1.09586	0.132069
SERC_HUMAN	Phosphoserine aminotransferase	PSAT1	Q9Y617	67	27	471.843	0.0744865	1.12792	0.233648	2.1963	0.66379	1;2;3;4	4	EOAD	CTRL	40821.9	112958	227471	271477	118338	128580	122255	156589	137385	159382	142999	156383	399044	232809	75798.7	97918.8	142304	107979	106000	1.50359	0.588416	-1.4607	-0.54666	2.1963	1.13508
RRAS_HUMAN	Ras-related protein R-Ras	RRAS	P10301	10	3	71.1204	0.0747668	1.12629	0.233778	1.36244	0.456705	1;3;4	3	AD-DS	CTRL	23651.6	4224.4	5192.98	5222.87	4893.29	5023.3	8824.13	6364.11	4662.29	5550.92	4002.59	4129.18	5425.76	4519.17	4049.37	3887.99	4588.5	3771.15	4074.26	1.36244	0.446191	1.2283	0.296668	1.1092	0.149523
CART_HUMAN	Cocaine- and amphetamine-regulated transcript protein	CARTPT	Q16568	9	2	67.3646	0.0747735	1.12625	0.233778	2.94714	0.560936	1	1	AD-DS	EOAD	13171.3	2478.82	1184	1418.72	1364.29	5624.98	3065.84	4089.76	1258.82	2560.65	1486.41	1038.84	81.3349	868.859	738.734	2176.85	606.354	2140.93	1415.72	1.80873	0.854979	2.94714	1.55932	-1.6294	-0.704338
XRP2_HUMAN	Protein XRP2	RP2	O75695	8	4	52.8356	0.0748344	1.1259	0.233778	1.18532	0.62285	1;3;4	3	EOAD	AD-DS	40496.5	2000.9	1920.37	1860.2	1840.54	1778.18	1834.29	1614.08	1865.56	1839.26	1948.62	1970.23	2621.49	2180.11	1855.47	1849.69	1723.73	2131.57	1890.12	-1.02765	-0.039348	-1.18532	-0.245275	1.15343	0.205927
PKP1_HUMAN	Plakophilin-1	PKP1	Q13835	7	3	35.0233	0.0750898	1.12442	0.234138	1.98431	0.625519	1;4	2	EOAD	AD-DS	84172.4	48876.6	51868.8	54576.4	50194.4	44598.2	49828.1	53954.8	45343	49905	52962.5	56649.6	187469	99027	50578.7	53069.8	53935.4	56878.2	53615.5	-1.07435	-0.103465	-1.98431	-0.988637	1.84698	0.885172
ST134_HUMAN	Putative protein FAM10A4	ST13P4	Q8IZP2	21	2	170.159	0.0752068	1.12374	0.234138	1.29688	0.646773	1;2;4	3	AD-DS	EOAD	27577.9	1765.34	1391.11	1224.62	1298.12	1479.57	1042.43	1317.17	1467.87	1373.28	1105.82	1238.29	832.623	1058.91	1280.53	1146.17	1475.55	1520.65	1355.72	1.01295	0.01856	1.29688	0.375042	-1.2803	-0.356482
AAK1_HUMAN	AP2-associated protein kinase 1	AAK1	Q2M2I8	74	33	497.556	0.0754394	1.1224	0.234138	1.69173	0.666896	1;2;3;4	4	EOAD	CTRL	104626	23492	37105.3	48831.7	34367.3	25573.5	37826.4	36852.8	30286.5	34291.9	34020.5	32867.2	66704	44530.6	23793.6	26708.8	27509.2	27278.5	26322.5	1.30276	0.381571	-1.29857	-0.376928	1.69173	0.758499
ELOC_HUMAN	Elongin-C	ELOC	Q15369	6	3	48.708	0.0755231	1.12192	0.234138	2.16667	0.649637	1;2;4	3	EOAD	AD-DS	12644.3	34465	42908.1	48676.7	34563.9	35250.9	42486	36133.1	37797	39035.1	43725.8	42704.7	167298	84576	38890	32199.5	42933.7	42969.2	39248.1	-1.00546	-0.00785167	-2.16667	-1.11548	2.15491	1.10763
EAA2_HUMAN	Excitatory amino acid transporter 2	SLC1A2	P43004	50	25	366.737	0.0756625	1.12112	0.234138	1.59452	0.650634	1;2;3;4	4	CTRL	EOAD	62617.7	226278	129445	120961	212960	180439	98342.4	178268	162930	163703	126738	151332	118763	132277	177608	262786	183665	219620	210920	-1.28843	-0.365614	1.23757	0.307513	-1.59452	-0.673126
IMPA1_HUMAN	Inositol monophosphatase 1	IMPA1	P29218	24	13	222.462	0.0761476	1.11834	0.234138	1.31866	0.673928	1;2;3;4	4	EOAD	CTRL	30588.1	41152.9	49298.7	43889.3	37448.7	37280.1	30483.6	44249.2	41789.2	40699	45410.6	50793	57198.6	51134	33014.8	32452.8	50187	39454.3	38777.2	1.04956	0.0697835	-1.2564	-0.329292	1.31866	0.399075
ESYT1_HUMAN	Extended synaptotagmin-1	ESYT1	Q9BSJ8	55	13	389.918	0.0762897	1.11753	0.234138	1.65839	0.628696	1;2;3;4	4	EOAD	AD-DS	123370	11507.6	14838.1	15418.4	10176.2	8533.23	9162.58	7374.36	9986.4	10874.6	18164.5	23894.1	12044.5	18034.4	10952.4	17921.3	9604.5	8253.18	11682.9	-1.07432	-0.10343	-1.65839	-0.729787	1.54366	0.626357
MIC19_HUMAN	MICOS complex subunit MIC19	CHCHD3	Q9NX63	23	5	178.178	0.0763701	1.11708	0.234138	1.50254	0.484425	1;4	2	EOAD	AD-DS	26437.5	16194.8	13282.9	9672.68	14558.8	11812.8	16230.2	12422.1	13451.5	13453.2	14280.3	15087.8	31274	20214.1	17369	19705.9	14201.1	17916.1	17298	-1.28579	-0.362654	-1.50254	-0.587405	1.16858	0.224751
RUFY2_HUMAN	RUN and FYVE domain-containing protein 2	RUFY2	Q8WXA3	39	9	233.623	0.0763812	1.11701	0.234138	1.3746	0.640489	1;2	2	EOAD	AD-DS	75853.5	3701.19	3382.83	4084.63	3616.6	3344.75	3303.63	3558.36	3525.34	3564.67	3822.84	3794.22	7082.88	4899.98	4096.71	3463.65	3142.07	3795.44	3624.47	-1.01678	-0.0240023	-1.3746	-0.45901	1.35192	0.435007
CTNA1_HUMAN	Catenin alpha-1	CTNNA1	P35221	91	23	602.598	0.0765328	1.11615	0.234289	1.41364	0.676609	1;2;4	3	CTRL	EOAD	100756	36861.2	28780.2	21648.1	33250.5	39308.8	33079	34210.9	36254.1	32924.1	33023.9	20689.6	22156.5	25290	40543.5	38744	34998	28718.4	35751	-1.08586	-0.118838	1.30186	0.380578	-1.41364	-0.499416
CBPC2_HUMAN	Cytosolic carboxypeptidase 2	AGBL2	Q5U5Z8	9	2	47.4398	0.0769086	1.11403	0.234709	1.45416	0.451133	2	1	AD-DS	CTRL	105335	486.788	585.644	623.676	876.608	700.365	912.944	881.124	847.168	739.29	825.662	515.413	334.151	558.408	429.149	519.619	544.286	540.535	508.397	1.45416	0.540184	1.32392	0.404819	1.09837	0.135365
DPP6_HUMAN	Dipeptidyl aminopeptidase-like protein 6	DPP6	P42658	112	30	774.002	0.0772064	1.11235	0.234709	1.43216	0.652756	1;2;3;4	4	CTRL	EOAD	98215.6	61890.4	37847.5	31564.1	47910.7	46278.7	45248.6	51999.7	44012.1	45844	44192.1	45938.4	27512.7	39214.4	54503.7	64338.8	49012.6	56789.8	56161.3	-1.22505	-0.292843	1.16906	0.225349	-1.43216	-0.518192
ATPK_HUMAN	ATP synthase subunit f_ mitochondrial	ATP5J2	P56134	15	9	100.394	0.0775439	1.11045	0.234709	1.20773	0.658216	2;3;4	3	CTRL	EOAD	11031.9	195058	146625	145677	162423	189239	183443	191440	178144	174006	164430	164157	146988	158525	179778	208157	188756	189130	191455	-1.10028	-0.13787	1.09766	0.134426	-1.20773	-0.272296
PGAM1_HUMAN	Phosphoglycerate mutase 1	PGAM1	P18669	67	19	544.08	0.0778757	1.1086	0.234709	1.14168	0.656961	1;2;3;4	4	EOAD	CTRL	28918	192198	188850	186317	170138	174175	210685	170565	196347	186159	200494	194955	234287	209912	184497	171802	197594	181556	183862	1.0125	0.0179148	-1.12759	-0.173248	1.14168	0.191162
CUL1_HUMAN	Cullin-1	CUL1	Q13616	38	3	231.538	0.078254	1.10649	0.234709	1.19426	0.610512	1;3	2	AD-DS	EOAD	90363	3111.2	3310.62	2670.31	3179.04	3064.43	3521.51	3044.27	3229.69	3141.38	3216.37	2590.78	2084.03	2630.39	3144.8	3229.54	2987.22	2786.16	3036.93	1.03439	0.0487857	1.19426	0.256122	-1.15455	-0.207336
CACB2_HUMAN	Voltage-dependent L-type calcium channel subunit beta-2	CACNB2	Q08289;Q02641;P54284	15	3	92.4667	0.0784876	1.1052	0.234709	1.40304	0.597827	3;4	2	CTRL	EOAD	73865.8	8014.92	5419.51	5680.18	7673.47	7219.58	5877.01	6801.79	5820.94	6563.43	6694.74	7121.42	4699.24	6171.8	6322.54	11494.4	7596.51	9223.77	8659.29	-1.31933	-0.3998	1.06345	0.0887579	-1.40304	-0.488558
TBCC_HUMAN	Tubulin-specific chaperone C	TBCC	Q15814	5	2	27.2872	0.0785333	1.10495	0.234709	1.39318	0.557754	1;3	2	EOAD	AD-DS	39761.4	4038.97	5024.15	5490.01	3790.81	3618.78	4547.38	5311.69	3674.16	4436.99	5027.51	5159.81	8357.27	6181.53	4864.54	4198.06	5035.97	5764.46	4965.76	-1.11917	-0.162431	-1.39318	-0.478381	1.24483	0.315951
ARPC4_HUMAN	Actin-related protein 2/3 complex subunit 4	ARPC4	P59998	20	8	149.988	0.0788303	1.10331	0.234709	1.19573	0.672169	1;2;3	3	EOAD	CTRL	19781.1	29298.4	30147.5	29873.8	29472.6	30770	25974.2	31858.5	31390.2	29848.2	30766.2	30911.3	39862.2	33846.6	26628.2	25836.7	28267.2	32493	28306.3	1.05447	0.0765206	-1.13396	-0.181367	1.19573	0.257887
ATAD1_HUMAN	ATPase family AAA domain-containing protein 1	ATAD1	Q8NBU5	15	4	90.8146	0.0788593	1.10315	0.234709	1.32733	0.67076	2;4	2	CTRL	EOAD	41086.3	3137.27	2620.18	2814.76	3543.29	2885.4	2430.42	3110.72	2585.58	2890.95	2334.81	2861.31	1876.73	2357.62	3476.74	2554.53	2811.9	3674.16	3129.33	-1.08246	-0.11431	1.22622	0.294215	-1.32733	-0.408525
KIF15_HUMAN	Kinesin-like protein KIF15	KIF15	Q9NS87	11	5	58.2568	0.0790285	1.10222	0.234709	1.32353	0.614337	1	1	AD-DS	EOAD	161130	1298.65	1456.32	1497.79	1553.58	1208.16	1744.04	1269.93	1269.18	1412.21	962.6	1419.28	819.115	1067	1379.69	1589.34	1019.6	1453.52	1360.54	1.03798	0.053775	1.32353	0.404393	-1.27511	-0.350618
PHS_HUMAN	Pterin-4-alpha-carbinolamine dehydratase	PCBD1	P61457	6	3	43.6351	0.0798081	1.09795	0.235559	1.32438	0.669394	2	1	EOAD	CTRL	12056.7	8594.02	9037.81	9890.77	9429.63	10121.8	9720.89	9186.92	9256.74	9404.82	9219.53	10182.7	15127	11509.7	7473.64	7455.23	10234.7	9598.95	8690.63	1.08218	0.113939	-1.22381	-0.291382	1.32438	0.405322
EVL_HUMAN	Ena/VASP-like protein	EVL	Q9UI08	9	2	47.1471	0.080084	1.09645	0.235559	1.4528	0.620311	1	1	EOAD	AD-DS	44734	5282.91	5219.81	4646.21	5260.33	5097.06	3817.77	5067.73	5409.3	4975.14	5248.21	5546.53	10888.9	7227.87	5455.09	5278.42	4484.07	5290.18	5126.94	-1.03051	-0.04336	-1.4528	-0.538833	1.40978	0.495472
APOA5_HUMAN	Apolipoprotein A-V	APOA5	Q6Q788	4	2	21.5165	0.0801137	1.09629	0.235559	2.02538	0.633339	3	1	CTRL	EOAD	41269.7	1181.61	1199.18	628.115	900.078	587.13	371.26	1055.81	959.115	860.287	255.58	934.28	99.4757	429.779	990.043	324.504	1220.4	946.908	870.465	-1.01183	-0.0169685	2.0017	1.00122	-2.02538	-1.01819
DLG2_HUMAN	Disks large homolog 2	DLG2	Q15700	61	16	420.807	0.0801365	1.09617	0.235559	1.33338	0.661169	1;2	2	EOAD	CTRL	98008.6	13472.2	16323.3	16506	12377.2	13812	12702.3	14929	14385.8	14313.5	14886.8	16637.3	23377.6	18300.6	13181.1	10539.4	16168.1	15011.4	13725	1.04288	0.0605693	-1.27856	-0.354515	1.33338	0.415085
DIDO1_HUMAN	Death-inducer obliterator 1	DIDO1	Q9BTC0	12	3	57.3444	0.0804453	1.0945	0.235861	3.27394	0.658103	4	1	EOAD	CTRL	245584	893.651	1721.11	1820.6	1258.13	1281.15	1602.52	643.416	1572.65	1349.15	1864.37	1434.24	8352.1	3883.57	1134.34	591.386	1630.43	1388.68	1186.21	1.13737	0.185699	-2.87852	-1.52533	3.27394	1.71103
SPN90_HUMAN	NCK-interacting protein with SH3 domain	NCKIPSD	Q9NZQ3	30	5	186.145	0.081251	1.09017	0.236708	1.28854	0.596737	1;2	2	EOAD	CTRL	79701.7	4215.07	3990.18	4947.82	4482.82	5406.77	3816.86	5549.57	3773.61	4522.84	4150.82	4407.01	5814.82	4790.89	3940.98	3308.1	3719.09	3904.07	3718.06	1.21645	0.282678	-1.05927	-0.0830637	1.28854	0.365741
MAT2B_HUMAN	Methionine adenosyltransferase 2 subunit beta	MAT2B	Q9NZL9	31	7	204.752	0.0817172	1.08769	0.237069	1.29904	0.641558	1;2;3;4	4	EOAD	CTRL	37894	3903.69	4590.89	4290.83	3637.7	4105.21	3644.7	4082.01	3811.27	4008.29	4233.65	4569.86	6768.46	5190.66	3607.15	3203.27	4886.7	4285.87	3995.75	1.00314	0.00451969	-1.29498	-0.372932	1.29904	0.377451
PCDH1_HUMAN	Protocadherin-1	PCDH1	Q08174	14	3	78.6282	0.0817937	1.08728	0.237069	2.00679	0.621987	1;3	2	AD-DS	EOAD	115086	2802.87	1010.48	948.285	2603.28	2274.21	1387	1890.89	2558.4	1934.43	1641.75	979.271	270.794	963.939	1841.22	2389.19	1202.07	1544.03	1744.13	1.10911	0.149399	2.00679	1.00489	-1.80938	-0.855492
RGS8_HUMAN	Regulator of G-protein signaling 8	RGS8	P57771	6	3	32.9125	0.0819142	1.08664	0.237069	1.29238	0.463944	1;2	2	CTRL	AD-DS	21145.1	12120.5	10123.7	8949.55	10763.1	11837.2	8412.67	9690.84	9954.36	10231.5	12467.6	7804.35	14911	11727.7	12378.9	14716.4	13178.7	12618	13223	-1.29238	-0.37003	-1.14623	-0.1969	-1.1275	-0.173131
FGOP2_HUMAN	FGFR1 oncogene partner 2	FGFR1OP2	Q9NVK5	5	2	25.064	0.0819359	1.08653	0.237069	1.19048	0.533318	3	1	AD-DS	EOAD	29540.5	9125.8	8327.13	9205.4	8612.21	10236.3	11868.3	9747.03	10952.5	9759.33	8616.3	7428.97	8548.1	8197.79	8617.81	9326.51	9596.47	8518.57	9014.84	1.08258	0.11448	1.19048	0.251546	-1.09967	-0.137066
AP2B1_HUMAN	AP-2 complex subunit beta	AP2B1	P63010	131	39	1097.39	0.0820495	1.08592	0.237069	1.60626	0.663046	1;2;3;4	4	CTRL	EOAD	105465	271599	182805	156557	219337	235268	133517	230313	263130	211566	148298	222298	94527.5	155041	225058	266213	200537	304334	249036	-1.17711	-0.235246	1.36458	0.448457	-1.60626	-0.683703
AT1A2_HUMAN	Sodium/potassium-transporting ATPase subunit alpha-2	ATP1A2	P50993	189	63	1603.97	0.0821804	1.08523	0.237069	1.32035	0.546656	1;2;3;4	4	EOAD	AD-DS	113577	133123	122923	130754	139314	127921	127887	141064	133925	132114	134303	147255	241749	174436	151218	137103	127533	166678	145633	-1.10233	-0.140557	-1.32035	-0.400916	1.19778	0.260359
AFG32_HUMAN	AFG3-like protein 2	AFG3L2	Q9Y4W6	96	25	667.817	0.082279	1.08471	0.237069	1.20818	0.443586	1;2;3	3	AD-DS	CTRL	89040	25180.2	28485.3	27269.5	34397.7	24547.8	30065	28862.8	32049.4	28857.2	20882.4	25582.8	32012	26159.1	23431.5	23848	23657.3	24602.8	23884.9	1.20818	0.272832	1.10314	0.141621	1.09521	0.131211
EP15R_HUMAN	Epidermal growth factor receptor substrate 15-like 1	EPS15L1	Q9UBC2	51	15	326.49	0.0824835	1.08363	0.237069	2.16006	0.661207	1;2;3;4	4	EOAD	CTRL	94369.3	21496.5	19843.3	23750.4	20562.5	22923.5	15196.5	24951.4	20747.5	21184	19256.7	25364.3	72823	39148	15380.2	13264.5	21358.2	22491.4	18123.6	1.16886	0.225105	-1.848	-0.885967	2.16006	1.11107
SSBP_HUMAN	Single-stranded DNA-binding protein_ mitochondrial	SSBP1	Q04837	17	6	116.121	0.0825137	1.08347	0.237069	1.38369	0.558864	1;2;4	3	EOAD	AD-DS	17259.7	12046.2	10642	10571.9	11255.4	11242.7	8875.05	10472.7	10507.1	10701.6	11317.1	11615	21491.2	14807.7	12334.4	12618.6	10594.4	11412.9	11740.1	-1.09704	-0.13361	-1.38369	-0.468519	1.2613	0.334909
F210B_HUMAN	Protein FAM210B	FAM210B	Q96KR6	9	5	52.0594	0.0826223	1.0829	0.237083	1.1813	0.645738	1;4	2	CTRL	EOAD	20595.4	53216.6	43030.1	48637.9	42149.4	40713.4	44434.2	49399.6	42422.2	45500.4	34892.5	45274.8	37227.4	39131.6	43021.6	43909.6	46382.4	51590.2	46225.9	-1.01595	-0.0228227	1.16276	0.217548	-1.1813	-0.24037
CUL2_HUMAN	Cullin-2	CUL2	Q13617	20	6	106.179	0.0829202	1.08134	0.23764	2.16916	0.495716	1;2;3;4	4	AD-DS	CTRL	87610.6	3921.35	4448.42	19269	8437.51	10924.4	9796.92	10269.8	4848.88	8989.52	8335.58	6834.78	5599.59	6923.32	4033.3	3081.48	4703.97	4758.22	4144.24	2.16916	1.11714	1.29844	0.376781	1.67059	0.740356
AP3S1_HUMAN	AP-3 complex subunit sigma-1	AP3S1	Q92572	5	2	27.3378	0.0831612	1.08008	0.237905	1.70835	0.639271	1;2	2	CTRL	EOAD	21960.3	2670.55	3364.72	3358.05	2588.39	2038.6	5096.02	2435.75	2574.74	3015.85	2371.52	2556.64	514.051	1814.07	3535.24	2529.05	2544.93	3787.02	3099.06	-1.02759	-0.0392659	1.66248	0.733335	-1.70835	-0.772601
RTN1_HUMAN	Reticulon-1	RTN1	Q16799	88	35	637.241	0.0833096	1.0793	0.237905	1.15097	0.474271	1;2;3;4	4	CTRL	AD-DS	83902.8	89428	62576.1	67056.7	78215.6	78890.9	73060.2	76684.9	82724.3	76079.6	82852.6	83277.1	72454	79527.9	85347.9	93848.9	85363	85701.6	87565.3	-1.15097	-0.202851	-1.04533	-0.063952	-1.10106	-0.138899
SYT7_HUMAN	Synaptotagmin-7	SYT7	O43581	62	21	431.949	0.0835366	1.07812	0.237905	1.40345	0.526064	1;2;3;4	4	EOAD	CTRL	45843.6	27789.2	27370.5	27971.7	29400.1	24949.7	31376.4	28343.9	27481.5	28085.4	20853.5	21541.4	46528.2	29641.1	21320.9	21290.4	20027.9	21841	21120.1	1.3298	0.411205	-1.05539	-0.0777773	1.40345	0.488982
SE1L1_HUMAN	Protein sel-1 homolog 1	SEL1L	Q9UBV2	14	3	92.2005	0.0835416	1.0781	0.237905	1.66589	0.523731	1;3;4	3	EOAD	AD-DS	89268.2	7854.42	7067.91	5827.34	6843.1	5756.91	2832.88	7569.07	7703.16	6431.85	8238.12	8057.12	15849.1	10714.8	7985.39	6932.22	7648.82	8545.1	7777.88	-1.20928	-0.274144	-1.66589	-0.736297	1.3776	0.462152
SYNPO_HUMAN	Synaptopodin	SYNPO	Q8N3V7	28	6	226.032	0.0835422	1.07809	0.237905	1.5779	0.509322	1	1	CTRL	AD-DS	99976.8	16692.9	8890.61	7331.25	12630.8	12971.1	8606.28	8589.52	9609.2	10665.2	11418.2	7447.72	15634.8	11500.3	20097.2	21994.1	11166.6	14056.7	16828.7	-1.5779	-0.658009	-1.0783	-0.108756	-1.46333	-0.549252
RL10A_HUMAN	60S ribosomal protein L10a	RPL10A	P62906	16	4	119.726	0.0837401	1.07707	0.237905	1.19272	0.491226	1;2;4	3	AD-DS	CTRL	25002.4	9786.12	8657.73	8780.8	11126.2	11078.9	11034	10187.6	11174.9	10228.3	8523.67	9043.78	12136.7	9901.4	8464.56	8247.76	8627.58	8962.32	8575.55	1.19272	0.254259	1.03301	0.0468567	1.15461	0.207402
M3K9_HUMAN	Mitogen-activated protein kinase kinase kinase 9	MAP3K9	P80192	25	7	125.482	0.0838955	1.07626	0.237905	1.48648	0.456954	1;2	2	AD-DS	EOAD	122921	8715.01	12722.8	18159.1	10251.2	11491.1	14806.3	10128.9	8743.9	11877.3	9448.27	8180.18	6342.22	7990.23	10102.8	5327.47	9799.49	9996.71	8806.62	1.34868	0.431545	1.48648	0.571896	-1.10217	-0.140351
NNTM_HUMAN	NAD(P) transhydrogenase_ mitochondrial	NNT	Q13423	107	50	773.141	0.0841208	1.0751	0.237905	1.27684	0.507317	1;2;3;4	4	CTRL	AD-DS	114637	104919	59138.7	59448.6	95694.6	76093.6	68881.4	85473.9	78985.9	78579.5	89158.7	82522.7	69847.1	80509.5	90386.1	111672	94110.8	105165	100334	-1.27684	-0.35258	-1.02456	-0.0350062	-1.24623	-0.317574
NLRP3_HUMAN	NACHT_ LRR and PYD domains-containing protein 3	NLRP3	Q96P20	7	3	35.5584	0.0841553	1.07492	0.237905	1.71346	0.651268	1	1	EOAD	CTRL	120739	2657.55	3205.16	2702.87	2771.55	2014.08	2756.49	2115.9	2738.7	2620.29	2830.76	2644.32	6812.3	4095.79	2410.61	2496.45	2480.87	2173.53	2390.37	1.09619	0.132495	-1.56311	-0.644416	1.71346	0.776912
RAP2A_HUMAN	Ras-related protein Rap-2a	RAP2A	P10114	20	4	187.221	0.0846861	1.07219	0.238135	1.28487	0.655968	1;2;3;4	4	CTRL	EOAD	20843.6	9775.14	8759.6	9603.34	9121.14	11109	11248	13230.9	11644.3	10561.4	9684.79	9495.2	7524.71	8901.57	10368.5	11547.7	13345.1	10488	11437.3	-1.08293	-0.114944	1.18647	0.246674	-1.28487	-0.361618
PXL2B_HUMAN	Prostamide/prostaglandin F synthase	FAM213B	Q8TBF2	8	2	57.5994	0.0847906	1.07165	0.238135	1.36321	0.652887	2;3	2	EOAD	CTRL	21564.7	12139.9	10774.2	10868	11539.4	11875	11512.9	13501.5	13264.6	11934.4	12972.1	11546	21225.8	15248	11286.7	9931.82	12127.7	11395.1	11185.3	1.06697	0.0935224	-1.27765	-0.353488	1.36321	0.44701
PGPI_HUMAN	Pyroglutamyl-peptidase 1	PGPEP1	Q9NXJ5	3	2	25.102	0.0849964	1.0706	0.238135	1.59372	0.650371	1	1	CTRL	EOAD	23594.6	342.707	291.827	198.749	353.774	283.305	241.901	321.338	401.913	304.439	207.591	319.246	111.792	212.876	272.908	373.022	277.117	434.016	339.266	-1.11439	-0.15626	1.43012	0.51614	-1.59372	-0.6724
PP6R2_HUMAN	Serine/threonine-protein phosphatase 6 regulatory subunit 2	PPP6R2	O75170	15	4	94.8367	0.0850159	1.0705	0.238135	1.55263	0.632412	1	1	CTRL	EOAD	106425	2019.6	2436.68	1896.12	1790.71	1776.28	1930.41	1635.71	1854.38	1917.49	1478.25	2016.05	364.238	1286.18	2369.56	1507	1970.28	2141.02	1996.96	-1.04145	-0.0585915	1.49084	0.576127	-1.55263	-0.634718
VP13A_HUMAN	Vacuolar protein sorting-associated protein 13A	VPS13A	Q96RL7	79	24	442.996	0.085294	1.06908	0.238135	1.19686	0.454297	1;3;4	3	CTRL	AD-DS	362102	250610	180250	188589	233234	217498	157805	216662	201818	205809	218158	231710	212706	220858	224248	268928	230683	261435	246324	-1.19686	-0.259253	-1.07313	-0.101818	-1.1153	-0.157434
K0513_HUMAN	Uncharacterized protein KIAA0513	KIAA0513	O60268	45	13	357.952	0.08539	1.06859	0.238135	1.27495	0.591784	1;2;4	3	EOAD	AD-DS	47094.9	16865.5	16933.3	15922.2	16591.1	16395.4	12170.5	18521.2	16180.7	16197.5	17176.1	18583.1	26193.8	20651	17667.7	15032.8	15821.8	18682.8	16801.3	-1.03728	-0.0528008	-1.27495	-0.350443	1.22913	0.297642
IF6_HUMAN	Eukaryotic translation initiation factor 6	EIF6	P56537	4	2	23.2191	0.08554	1.06783	0.238135	1.16453	0.509507	2	1	EOAD	AD-DS	27112.4	16172.6	16856.9	16921.1	14720.7	15929.4	15536.8	15630.9	18405.7	16271.8	17976.6	17739.6	21130.8	18949	16669.2	15381.6	21080.4	17350.6	17620.4	-1.08288	-0.114879	-1.16453	-0.219751	1.0754	0.104871
KLHL9_HUMAN	Kelch-like protein 9	KLHL9	Q9P2J3	7	2	52.3205	0.0855639	1.06771	0.238135	3.37376	0.644982	1;4	2	EOAD	CTRL	70284.3	3822.12	9314.2	13612.3	7272.48	10647.9	32907.9	9699.27	6458.88	11716.9	15747.6	15094.9	57626.3	29489.6	4153.54	8571.74	12435.9	9802.3	8740.87	1.34047	0.42274	-2.51685	-1.33162	3.37376	1.75436
QCR2_HUMAN	Cytochrome b-c1 complex subunit 2_ mitochondrial	UQCRC2	P22695	69	29	492.202	0.0855713	1.06767	0.238135	1.39003	0.618539	1;2;3;4	4	CTRL	EOAD	48614.2	465610	292162	275881	452159	416150	345275	417809	377304	380294	364105	392833	248514	335151	441940	526052	401297	494185	465868	-1.22502	-0.292807	1.1347	0.182305	-1.39003	-0.475112
NEST_HUMAN	Nestin	NES	P48681	47	16	260.296	0.0855888	1.06758	0.238135	1.18722	0.560385	1;2;3	3	CTRL	EOAD	177895	5664.51	6157.37	5448.44	5393.6	5193.38	4178.52	4813.91	5596.69	5305.8	5099.19	5837.89	4614.53	5183.87	6460.69	5461.61	6109.27	6586.1	6154.42	-1.15994	-0.214051	1.02352	0.0335416	-1.18722	-0.247592
CPPED_HUMAN	Serine/threonine-protein phosphatase CPPED1	CPPED1	Q9BRF8	8	3	39.4	0.0860333	1.06533	0.23857	2.102	0.652018	1;3;4	3	EOAD	CTRL	35890.5	984.029	1608.35	1811.63	1115.12	1102.06	1645.12	1218.02	1144.39	1328.59	1394.09	1278.42	4022.25	2231.58	854.327	942.091	1254.57	1195.61	1061.65	1.25144	0.323591	-1.67966	-0.748172	2.102	1.07176
DCTN4_HUMAN	Dynactin subunit 4	DCTN4	Q9UJW0	26	4	162.561	0.0861872	1.06456	0.23857	1.36536	0.551255	1;3	2	EOAD	CTRL	53249.6	10869.4	12949.6	12767.3	13213.3	11325.9	16470.1	14448.1	17529.6	13696.7	11116.1	12221.4	19711.4	14349.6	10446.9	9797.93	11676.3	10117.9	10509.8	1.30323	0.382093	-1.04767	-0.0671898	1.36536	0.449283
RFA3_HUMAN	Replication protein A 14 kDa subunit	RPA3	P35244	8	3	75.6212	0.0862157	1.06441	0.23857	1.26132	0.501716	1;2	2	AD-DS	EOAD	13682.8	3094.32	2716.85	2886.08	3280.46	3411.85	3796.27	2422.31	3131.8	3092.49	2441.59	2283.85	2629.93	2451.79	2920.7	2216.58	3334.01	2562.36	2758.41	1.12111	0.164932	1.26132	0.334934	-1.12506	-0.170001
CPNS1_HUMAN	Calpain small subunit 1	CAPNS1	P04632	27	11	231.702	0.0865415	1.06278	0.23857	1.44667	0.631066	1;2;3;4	4	EOAD	CTRL	28486.9	27485.3	31936.3	34212.2	32229.2	32855.4	43639.9	34428.1	30776.1	33445.3	28932.6	34918.4	56753.2	40201.4	24872.5	27552.6	29745.8	28985.1	27789	1.20355	0.267291	-1.202	-0.265441	1.44667	0.532732
FRIL_HUMAN	Ferritin light chain	FTL	P02792	16	5	135.049	0.086637	1.0623	0.23857	1.53832	0.635753	1;2;3	3	EOAD	CTRL	20076.7	1635.31	1773.23	1979.31	1826.32	1555.91	1419.41	1788.95	1535.94	1689.3	1788.36	1864.12	3902.73	2518.4	1777.14	1205.19	1663.4	1902.73	1637.12	1.03187	0.0452673	-1.4908	-0.576086	1.53832	0.621353
CA2D2_HUMAN	Voltage-dependent calcium channel subunit alpha-2/delta-2	CACNA2D2	Q9NY47	14	4	68.7011	0.0868167	1.0614	0.23857	1.50351	0.604585	1;3	2	EOAD	AD-DS	131015	11601.9	12588.9	12883.1	11963	11709.8	9192.34	12019	11904.7	11732.9	12476.7	12643.5	27801.2	17640.4	12243	10727.9	13098.4	12206.8	12069	-1.02865	-0.0407533	-1.50351	-0.588332	1.46163	0.547579
MDHC_HUMAN	Malate dehydrogenase_ cytoplasmic	MDH1	P40925	91	42	529.727	0.0870392	1.06028	0.23857	1.1719	0.487067	1;2;3;4	4	EOAD	AD-DS	36654.3	407569	361308	342918	333350	393024	281144	412546	374174	363254	395637	459657	421796	425697	374554	420057	392239	400475	396831	-1.09243	-0.127546	-1.1719	-0.228847	1.07274	0.101301
WDR13_HUMAN	WD repeat-containing protein 13	WDR13	Q9H1Z4	9	2	47.824	0.0871704	1.05963	0.23857	4.02631	0.634583	3;4	2	EOAD	CTRL	54323.4	753.867	1142.67	924.143	778.578	626.803	2358.03	467.244	589.449	955.099	434.321	1957.08	3495.08	1962.16	467.787	415.868	421.598	644.088	487.335	1.95984	0.970736	-2.05441	-1.03872	4.02631	2.00946
DYHC1_HUMAN	Cytoplasmic dynein 1 heavy chain 1	DYNC1H1	Q14204;P17032	683	299	5207.19	0.0872035	1.05947	0.23857	1.16024	0.425387	1;2;3;4	4	AD-DS	CTRL	535146	117160	114884	123751	114812	106219	153584	128977	114637	121753	100919	116924	106233	108025	100109	123092	95142.5	101406	104937	1.16024	0.214428	1.12708	0.172587	1.02943	0.0418412
PNPO_HUMAN	Pyridoxine-5'-phosphate oxidase	PNPO	Q9NVS9	29	11	191.162	0.0874967	1.05801	0.238801	2.37947	0.466858	1;2;3;4	4	AD-DS	CTRL	30330.2	12039.5	12132	32030.3	17708.5	20590.7	60860.1	23636	9842.32	23604.9	14351.3	14751.6	18862	15988.3	7856.42	9608.86	9391.32	12824.4	9920.24	2.37947	1.25064	1.47639	0.56207	1.61169	0.68857
SCG2_HUMAN	Secretogranin-2	SCG2	P13521	80	21	553.861	0.0879264	1.05588	0.239455	1.19892	0.527085	1;2;3;4	4	AD-DS	CTRL	70940.9	41245.5	42323.1	46333.4	47535.4	44507.8	64159	47342.9	51063.7	48063.9	53574.7	41913.5	48106.8	47865	36671.4	40096.2	43465	40124.6	40089.3	1.19892	0.261735	1.00415	0.00598109	1.19396	0.255754
AAKB2_HUMAN	5'-AMP-activated protein kinase subunit beta-2	PRKAB2	O43741	7	3	40.0801	0.0879454	1.05579	0.239455	1.40547	0.552413	1;3	2	AD-DS	EOAD	30416.3	3949.41	4745.79	4658.62	4155.66	3143.09	5868.45	3727.93	4030.96	4284.99	3925.53	3508.79	1712.06	3048.79	3748.57	3752.14	3970.3	3553.81	3756.21	1.14078	0.190015	1.40547	0.491053	-1.23203	-0.301038
GOGA4_HUMAN	Golgin subfamily A member 4	GOLGA4	Q13439	27	4	157.934	0.0881787	1.05464	0.239805	2.17367	0.62169	1;2	2	EOAD	CTRL	262053	9157.96	12458.8	10169.1	11806.6	7471.7	14567.6	9571.71	11294.2	10812.2	11273.2	12586.6	44448.1	22769.3	8885.24	12074	9817	11124	10475.1	1.03219	0.0457023	-2.10589	-1.07443	2.17367	1.12013
XPO2_HUMAN	Exportin-2	CSE1L	P55060	50	16	342.791	0.0884563	1.05327	0.23999	1.47058	0.433866	1;2;3;4	4	CTRL	AD-DS	111215	44239	37841.6	34007.3	35156.9	38009.4	44937.8	39006.5	39037.5	39029.5	33588.3	56036.3	54017.3	47880.6	62146.1	85861.1	37734	43842.7	57396	-1.47058	-0.556384	-1.22678	-0.294877	-1.19873	-0.261507
ZSA5D_HUMAN	Putative zinc finger and SCAN domain-containing protein 5D	ZSCAN5DP	P0CG00	10	3	51.9159	0.0887883	1.05164	0.240122	1.31504	0.630215	1;2;3	3	EOAD	CTRL	57384.5	2229.51	2381.04	1915.87	2851.42	2880.67	3100.89	2411.61	2281.36	2506.54	3168.26	2726.22	3710.93	3201.8	2832.65	1971.23	2153.09	2782.08	2434.76	1.02948	0.0419187	-1.27738	-0.353184	1.31504	0.395103
PLXA2_HUMAN	Plexin-A2	PLXNA2	O75051	56	14	344.656	0.0889299	1.05095	0.240122	1.50688	0.639225	1;3;4	3	CTRL	EOAD	214355	28727.4	19237.6	20874.1	27651.2	27685.3	20923.2	34867.2	29659.5	26203.2	28225.3	16097.9	12616.8	18980	29162.6	23673.6	24101.5	37464.8	28600.6	-1.09149	-0.126305	1.38057	0.465262	-1.50688	-0.591567
RL7A_HUMAN	60S ribosomal protein L7a	RPL7A	P62424	38	18	256.13	0.089174	1.04976	0.240122	1.23951	0.587038	1;2;3;4	4	EOAD	AD-DS	30166.7	19991.3	23835.6	24842.9	25905.3	28935.5	26635.7	27797	31767.3	26213.8	28644.5	30932.7	37899.8	32492.3	30581.5	27089.6	26298.1	23773.1	26935.6	-1.02753	-0.0391846	-1.23951	-0.30977	1.2063	0.270586
RL18A_HUMAN	60S ribosomal protein L18a	RPL18A	Q02543	15	8	95.9462	0.0892822	1.04924	0.240122	1.50823	0.511049	1;2;4	3	AD-DS	CTRL	21047.5	3400.89	4259.34	3982.8	5036.76	5189.82	5963.59	5005.77	8942.92	5222.74	4177.87	6846.73	4100.34	5041.65	3701.3	3725.07	2859.87	3565.03	3462.82	1.50823	0.59286	1.03592	0.0509103	1.45594	0.54195
GSHR_HUMAN	Glutathione reductase_ mitochondrial	GSR	P00390	27	5	216.584	0.0893687	1.04881	0.240122	2.10111	0.430127	1;2;3;4	4	CTRL	AD-DS	56827.4	3179.29	2229.22	2764.38	3202.73	1873.38	291.285	2135.27	2068.94	2218.06	3645.45	2948.68	2734.51	3109.55	5483.17	4059.82	3423.64	5674.94	4660.39	-2.10111	-1.07115	-1.40192	-0.487405	-1.49874	-0.583747
IGHG3_HUMAN	Immunoglobulin heavy constant gamma 3	IGHG3	P01860	41	9	386.947	0.0894338	1.0485	0.240122	3.69826	0.420721	1;2;3;4	4	AD-DS	CTRL	42313.5	92587.2	92640.6	117596	47749.1	105276	839971	123292	87278.4	188299	43019.8	41691.2	96473.8	60394.9	35443.6	98497.4	39519.2	30201.9	50915.5	3.69826	1.88685	3.11779	1.64053	1.18618	0.246321
SYNPR_HUMAN	Synaptoporin	SYNPR	Q8TBG9	9	5	54.4938	0.0894679	1.04833	0.240122	1.35295	0.447792	1;2;3	3	AD-DS	CTRL	29508.4	10212.3	8148.05	6651.12	10179.8	9200.59	6121.46	11372.9	10468	9044.27	7394.6	7832.24	8375.51	7867.45	6733.24	7862.52	5115.13	7028.52	6684.85	1.35295	0.436109	1.14958	0.201108	1.17691	0.235
UBXN6_HUMAN	UBX domain-containing protein 6	UBXN6	Q9BZV1	35	9	248.906	0.0895988	1.0477	0.240122	1.20321	0.430034	1;2;3	3	EOAD	AD-DS	50038.9	8378.46	11555.2	11918	7816.71	8632.55	9900.68	7436.05	8404.87	9255.32	12277.8	11234.9	9895.54	11136.1	12243.5	11213.5	10948.9	9645.21	11012.8	-1.18989	-0.250826	-1.20321	-0.266885	1.01119	0.0160595
MARE2_HUMAN	Microtubule-associated protein RP/EB family member 2	MAPRE2	Q15555	53	19	410.912	0.089686	1.04728	0.240122	1.27721	0.51519	1;2;3;4	4	AD-DS	EOAD	37259.5	39284.8	42139	38878.1	44509.9	47590.3	65865.9	44826.5	50693.5	46723.5	38799.1	37626.4	33322.1	36582.6	36348	46373.6	40762	43945.3	41857.3	1.11626	0.158671	1.27721	0.352992	-1.14419	-0.194321
CKAP5_HUMAN	Cytoskeleton-associated protein 5	CKAP5	Q14008	122	34	767.134	0.0897633	1.0469	0.240122	1.22174	0.420044	1;3;4	3	CTRL	AD-DS	227206	14073.2	14865.7	13657.3	13524.9	15045.5	10464.2	12574.2	13045	13406.3	18142	16625.6	12455.6	15741.1	19447.6	17462.6	15008.9	13596.4	16378.9	-1.22174	-0.288932	-1.17416	-0.231628	-1.04052	-0.057304
NDKA_HUMAN	Nucleoside diphosphate kinase A	NME1	P15531	32	9	217.027	0.0900972	1.04529	0.240333	1.1377	0.597909	1;2;3;4	4	EOAD	CTRL	17319.8	82680.5	73804.5	78546.2	84094.2	75810.6	94256	76524.3	82726	81055.3	83414.2	80307.2	89911.3	84544.2	69822.1	82285.3	74454	70683.5	74311.2	1.09075	0.125326	-1.04304	-0.0607999	1.1377	0.186126
DPYL5_HUMAN	Dihydropyrimidinase-related protein 5	DPYSL5	Q9BPU6	79	32	605.404	0.0904576	1.04356	0.240333	1.35323	0.622044	1;2;3;4	4	CTRL	EOAD	61991.7	61719.3	67551.9	62687.2	59489.8	54794	50931.1	52894.9	52493.7	57820.2	50347.5	59399	22061.1	43935.8	65910.2	56538.1	58609.2	56764.6	59455.5	-1.02828	-0.0402358	1.31602	0.396176	-1.35323	-0.436412
SBP1_HUMAN	Selenium-binding protein 1	SELENBP1	Q13228	67	30	460.002	0.0905302	1.04321	0.240333	1.31742	0.542373	1;2;3;4	4	EOAD	CTRL	52961.3	91604.8	102129	108030	103890	86813.4	127322	85943.7	81406.1	98392.4	97409.3	90201.1	115646	101086	53330.3	105821	87257.5	60511	76729.9	1.28232	0.358759	-1.02737	-0.0389584	1.31742	0.397717
SCAM5_HUMAN	Secretory carrier-associated membrane protein 5	SCAMP5	Q8TAC9	9	3	72.9727	0.0906898	1.04244	0.240333	1.29807	0.639209	1;3;4	3	CTRL	EOAD	26389.7	68054.8	43979.7	44805.1	55646.5	59190.3	44734.5	59558.6	54827.6	53849.6	49765	48106.9	38211	45360.9	56606.7	63241.7	53004.8	62674	58881.8	-1.09345	-0.128885	1.18714	0.247486	-1.29807	-0.376371
KRT83_HUMAN	Keratin_ type II cuticular Hb3	KRT83	P78385	13	2	75.6662	0.0907921	1.04195	0.240333	1.98508	0.6259	1	1	CTRL	EOAD	55963.3	574.076	294.294	524.59	309.418	691.436	462.703	388.642	580.705	478.233	441.415	358.946	27.2273	275.863	536.779	774.7	344.464	534.49	547.608	-1.14507	-0.195431	1.73359	0.793764	-1.98508	-0.989195
ABLM2_HUMAN	Actin-binding LIM protein 2	ABLIM2	Q6H8Q1	29	10	169.509	0.0910409	1.04076	0.240333	1.43262	0.437254	1;2;4	3	EOAD	AD-DS	69523.2	3025.43	2728.93	3279.94	3806.47	1921.93	2039.88	1932.8	2191.33	2615.84	3440.38	3192.1	4610.06	3747.52	2703.71	5536.97	2751.68	3512.71	3626.27	-1.38627	-0.47121	-1.43262	-0.51866	1.03344	0.0474498
RAB4A_HUMAN	Ras-related protein Rab-4A	RAB4A	P20338	26	7	221.924	0.0911938	1.04003	0.240333	1.32122	0.565003	1;2;3;4	4	AD-DS	EOAD	24674.8	4856.29	5476.78	5707.59	6176.32	5612.02	4188.46	6563.65	6136.37	5589.69	5014.8	3967.73	3709.57	4230.7	5719.68	3790.23	5393.46	6307.9	5302.82	1.0541	0.0760087	1.32122	0.401871	-1.25341	-0.325863
PPCE_HUMAN	Prolyl endopeptidase	PREP	P48147	86	32	622.207	0.0912892	1.03958	0.240333	1.20999	0.547843	1;2;3;4	4	CTRL	EOAD	81612.1	27389.1	27810.5	24765.5	27011.2	25455.1	24649.7	23822.5	19921.3	25103.1	27008.9	27613.3	19291.7	24638	29353.2	32692.1	31612.4	25588.7	29811.6	-1.18757	-0.248008	1.01888	0.026983	-1.20999	-0.274991
SFXN1_HUMAN	Sideroflexin-1	SFXN1	Q9H9B4	44	19	370.245	0.0912954	1.03955	0.240333	1.34194	0.634762	1;2;3;4	4	CTRL	EOAD	35904.6	148449	106177	101890	146040	124500	96715.3	136671	132156	124075	121415	112236	79169.2	104273	155984	125842	130930	146958	139928	-1.12778	-0.17348	1.1899	0.250841	-1.34194	-0.424321
PELI1_HUMAN	E3 ubiquitin-protein ligase pellino homolog 1	PELI1	Q96FA3	4	2	26.5505	0.0913058	1.0395	0.240333	1.31545	0.601565	2	1	EOAD	CTRL	47084.7	745.357	497.08	467.926	796.267	523.883	584.002	522.732	640.427	597.209	711.115	671.736	967.876	783.576	559.171	665.986	599.975	557.547	595.67	1.00259	0.00372473	-1.31206	-0.391836	1.31545	0.395561
CLH1_HUMAN	Clathrin heavy chain 1	CLTC	Q00610;O60449;O75190;O94921;Q14781;Q9BQ61	341	159	2317.34	0.0914978	1.03859	0.240333	1.14838	0.592349	1;2;3;4	4	CTRL	EOAD	193383	468083	412644	361207	416673	412343	442297	436734	454458	425555	416202	435106	368314	406541	431139	511335	449115	475872	466865	-1.09707	-0.13366	1.04677	0.0659455	-1.14838	-0.199606
PFD6_HUMAN	Prefoldin subunit 6	PFDN6	O15212	13	5	106.781	0.0915736	1.03823	0.240333	1.35192	0.631465	1;4	2	EOAD	CTRL	14582.7	15872.4	18140.8	16555.8	17061.5	16570	22995.5	16413.2	17693.9	17662.9	20450.9	17100.2	30342.1	22631.1	15840	14749.2	18370.7	17999.8	16739.9	1.05514	0.0774297	-1.28128	-0.357583	1.35192	0.435012
NDUA9_HUMAN	NADH dehydrogenase [ubiquinone] 1 alpha subcomplex subunit 9_ mitochondrial	NDUFA9	Q16795	66	27	534.597	0.0916232	1.03799	0.240333	1.20858	0.582285	1;2;3;4	4	CTRL	EOAD	42680.7	60105.3	49752.2	45318.8	63120.3	62626.9	52903.1	62348.8	55895.5	56508.9	53067.6	58180.2	48780	53342.6	66072.3	66829.4	55985.5	68988.9	64469	-1.14087	-0.190128	1.05936	0.0831895	-1.20858	-0.273318
ASML_HUMAN	N-acetylserotonin O-methyltransferase-like protein	ASMTL	O95671	11	6	59.2462	0.091724	1.03752	0.240333	1.46345	0.594199	1;2	2	EOAD	CTRL	69598.2	9118.36	10500.9	11595.3	12117.6	14249.1	9936.28	14710.9	14368.1	12074.6	11419.3	10948	19290.3	13885.9	8931.8	7988.18	10190.7	10843.1	9488.45	1.27255	0.347726	-1.15001	-0.201647	1.46345	0.549372
ADAP2_HUMAN	Arf-GAP with dual PH domain-containing protein 2	ADAP2	Q9NPF8	10	6	53.2573	0.0917923	1.03719	0.240333	1.20639	0.631972	3;4	2	CTRL	EOAD	44805.1	38020.2	34646.8	34287.4	42874.8	36220.6	35134.2	42590.2	41235.4	38126.2	35117.7	35524.7	32253	34298.5	41567	47326.4	34668.9	41946.4	41377.2	-1.08527	-0.118053	1.1116	0.152639	-1.20639	-0.270692
2AAB_HUMAN	Serine/threonine-protein phosphatase 2A 65 kDa regulatory subunit A beta isoform	PPP2R1B	P30154	66	20	447.335	0.0918364	1.03699	0.240333	1.36933	0.601922	1;2;3;4	4	EOAD	AD-DS	66840.9	21276.3	16199.2	14881	19233.8	17431.9	12972.7	16133.4	18426.7	17069.4	18268.9	19295.3	32556.6	23373.6	18502	14996.1	16514.9	18447.3	17115.1	-1.00268	-0.00385849	-1.36933	-0.453472	1.36567	0.449613
IPYR_HUMAN	Inorganic pyrophosphatase	PPA1	Q15181	50	18	431.583	0.0925227	1.03375	0.241007	1.10793	0.536193	1;2;3;4	4	EOAD	AD-DS	33116.3	32450.7	31018.6	28200.2	32480.2	29777	30184.8	31007.7	30642.3	30720.2	31691.8	31583.3	38832.7	34035.9	31397.8	31945.7	31108.1	32303.4	31688.8	-1.03153	-0.0447828	-1.10793	-0.14787	1.07407	0.103087
DNPH1_HUMAN	2'-deoxynucleoside 5'-phosphate N-hydrolase 1	DNPH1	O43598	8	3	49.8117	0.0928306	1.03231	0.241007	1.28274	0.474258	1;2	2	AD-DS	EOAD	19222.5	6835.24	8097.73	8365.79	7719.48	8345.53	10389.7	7896.42	7565.5	8151.93	7051.29	7753.01	4260.92	6355.07	6149.88	8474.25	6081.81	7213.25	6979.79	1.16793	0.223957	1.28274	0.359232	-1.0983	-0.135276
VDAC1_HUMAN	Voltage-dependent anion-selective channel protein 1	VDAC1	P21796;Q2KHT4	70	34	462.69	0.0931587	1.03078	0.241461	1.19656	0.438503	1;2;3;4	4	CTRL	AD-DS	30886.7	347215	241914	235296	304092	289878	261496	293588	277343	281353	305270	298043	299704	301006	293009	406775	307658	339176	336655	-1.19656	-0.258889	-1.06985	-0.0974104	-1.11843	-0.161479
FAS_HUMAN	Fatty acid synthase	FASN	P49327;Q9H6V9	210	88	1461.75	0.0934246	1.02954	0.241461	1.57659	0.5979	1;2;3;4	4	EOAD	CTRL	276050	90889.9	115674	100099	94650.1	75090	82391.2	84503.6	89492.1	91598.8	75236.3	90494.5	173332	113021	54411.6	77843.7	85507.5	68985.4	71687.1	1.27776	0.353616	-1.23387	-0.303191	1.57659	0.656807
CLIP2_HUMAN	CAP-Gly domain-containing linker protein 2	CLIP2	Q9UDT6	76	20	479.627	0.0935264	1.02907	0.241461	1.16707	0.473739	1;2	2	EOAD	AD-DS	116294	95774.3	99265.4	85354.9	94120.7	83962.4	88325.5	89228.3	86174.3	90275.7	89044.6	98931.1	128098	105358	105265	91948.2	98133.1	96547.6	97973.5	-1.08527	-0.118053	-1.16707	-0.222889	1.07537	0.104836
SYFB_HUMAN	Phenylalanine--tRNA ligase beta subunit	FARSB	Q9NSD9	65	12	389.353	0.0942907	1.02553	0.241461	1.23023	0.503098	1;2;3;4	4	CTRL	AD-DS	66743	21890.2	22304.5	19428.8	26145.8	20681	24207.8	18528.2	19117	21537.9	25538.6	24650.1	16042.4	22077	23184.9	28818.7	26243.3	27739.1	26496.5	-1.23023	-0.298924	-1.02503	-0.0356686	-1.20018	-0.263256
ANR16_HUMAN	Ankyrin repeat domain-containing protein 16	ANKRD16	Q6P6B7	4	2	26.3815	0.0945388	1.02439	0.241461	1.3616	0.414043	2;3	2	AD-DS	CTRL	40025.3	979.079	1459.47	963.854	983.448	1195.23	1866.48	1066.71	1046.47	1195.09	923.75	1001.7	952.42	959.291	710.444	701.552	1044.48	1054.37	877.712	1.3616	0.445302	1.24581	0.317082	1.09294	0.12822
PREP_HUMAN	Presequence protease_ mitochondrial	PITRM1	Q5JRX3	36	9	213.3	0.0945481	1.02435	0.241461	2.35002	0.530618	1;3;4	3	EOAD	AD-DS	118439	4980.02	5721.5	3896.79	4155.5	4669.38	4761.23	4144.04	4216.16	4568.08	4206.94	7737.9	20260.3	10735.1	7628.08	3098.89	5312.07	7887.57	5981.65	-1.30945	-0.388957	-2.35002	-1.23267	1.79466	0.843714
DYH8_HUMAN	Dynein heavy chain 8_ axonemal	DNAH8	Q96JB1	89	26	458.039	0.0945763	1.02422	0.241461	1.33307	0.56922	1;2	2	EOAD	AD-DS	518315	38536.9	49724.4	43992.6	34524.6	31334.4	28295.8	32316.5	34716	36680.1	42749.6	42435.4	61506.2	48897	41271.1	31508.9	41331.9	38292.3	38101.1	-1.03874	-0.0548326	-1.33307	-0.414748	1.28335	0.359915
CP8B1_HUMAN	7-alpha-hydroxycholest-4-en-3-one 12-alpha-hydroxylase	CYP8B1	Q9UNU6	13	2	70.4698	0.0946841	1.02372	0.241461	1.33575	0.425502	1;3;4	3	EOAD	AD-DS	58296.7	1429.8	1288.06	1310.44	1233.4	1203.33	1140.24	1373.24	1397.33	1296.98	1160.16	1777.12	2260.05	1732.44	1749.08	1970.98	1146.7	1726.12	1648.22	-1.27081	-0.345753	-1.33575	-0.417652	1.0511	0.0718989
UQCC1_HUMAN	Ubiquinol-cytochrome-c reductase complex assembly factor 1	UQCC1	Q9NVA1	14	8	84.6408	0.0947943	1.02322	0.241461	1.25325	0.547786	1	1	EOAD	AD-DS	34999.4	9198.6	10014.6	8756.42	9706.72	9632.31	11699.2	8860.48	9213.1	9635.17	10435	9948.65	15842.2	12075.3	10619	9776.06	10132.5	9964.59	10123	-1.05063	-0.0712603	-1.25325	-0.325674	1.19285	0.254414
KMT2A_HUMAN	Histone-lysine N-methyltransferase 2A	KMT2A	Q03164	18	5	91.7323	0.0947959	1.02321	0.241461	1.28006	0.532309	4	1	CTRL	EOAD	436327	24373	16903.4	14821.2	22357.5	19325.4	24958.9	22136.7	23718.9	21074.4	19374.3	23376.6	18325.2	20358.7	24273.8	30565.5	23457.7	25944.1	26060.3	-1.23659	-0.306363	1.03515	0.0498463	-1.28006	-0.35621
AK1BF_HUMAN	Aldo-keto reductase family 1 member B15	AKR1B15	C9JRZ8	7	2	27.5749	0.0948604	1.02292	0.241461	1.15682	0.489753	3;4	2	AD-DS	CTRL	36708.2	6800.94	7226.13	7557.81	6704.59	7048.61	8664.15	7414.1	7600.91	7377.16	7063.69	6110.6	8798.22	7324.17	6052.97	6255.94	6764.36	6435.12	6377.1	1.15682	0.210164	1.00723	0.0103996	1.14851	0.199765
PERI_HUMAN	Peripherin	PRPH	P41219	41	4	303.897	0.0948951	1.02276	0.241461	1.59235	0.548038	1;2;3	3	EOAD	CTRL	53765	1759.39	1923.36	4720.62	2440.4	3684.88	2657.88	3420.35	1956.66	2820.44	2833.06	2394.27	3548.72	2925.35	1681.84	1576.23	2157.25	1933.2	1837.13	1.53524	0.618467	-1.0372	-0.052688	1.59235	0.671155
PTPRZ_HUMAN	Receptor-type tyrosine-protein phosphatase zeta	PTPRZ1	P23471	96	35	680.276	0.0950181	1.02219	0.241461	1.39236	0.623346	1;2;3	3	EOAD	CTRL	255842	41845.9	49039.6	49668	45509.8	39752.2	36341.5	42349.9	48956.9	44183	47376	43723.3	82624.6	57908	39354.6	41510.7	43777.2	41717.3	41590	1.06235	0.087255	-1.31064	-0.390272	1.39236	0.477527
AT12A_HUMAN	Potassium-transporting ATPase alpha chain 2	ATP12A	P54707	118	30	836.589	0.0951144	1.02175	0.241461	1.59934	0.624256	1;2;3;4	4	EOAD	CTRL	116366	20534.8	18558.5	23657.2	19823.5	19695.8	22712.8	24675.4	18511.1	21021.1	19911.3	23639.5	49616.7	31055.9	16474.1	22861.7	18367.1	19968.9	19418	1.08256	0.114449	-1.47736	-0.563025	1.59934	0.677474
PCDBI_HUMAN	Putative protocadherin beta-18	PCDHB18P	Q96TA0	4	2	28.1105	0.0954314	1.02031	0.241471	1.8705	0.440089	4	1	CTRL	AD-DS	80905.3	9588.29	5357.61	3666.61	6343.43	8801.19	1590.93	8600.12	7163.38	6388.94	5778.84	10972.2	6427.75	7726.27	13716.7	11519.8	8207.2	14358.3	11950.5	-1.8705	-0.903422	-1.20932	-0.274195	-1.54674	-0.629228
CSKI1_HUMAN	Caskin-1	CASKIN1	Q8WXD9	45	14	242.385	0.0955175	1.01992	0.241471	1.48206	0.615511	1;3;4	3	CTRL	EOAD	150384	7043.63	5420.09	5015.17	6662.76	6820.94	9372.94	6270.64	7385.17	6748.92	5749.17	5174.49	3656.09	4859.92	6074.17	10618.4	5696.8	6421.41	7202.7	-1.06724	-0.0938825	1.38869	0.473725	-1.48206	-0.567607
ACTBM_HUMAN	Putative beta-actin-like protein 3	POTEKP	Q9BYX7	40	14	290.902	0.0955405	1.01981	0.241471	1.39308	0.627547	1;2;3;4	4	EOAD	CTRL	42358.5	5406.81	5335.01	7202.42	6237.88	6083.84	7388.99	5556.62	5796.02	6125.95	6862.91	5688.11	10394.2	7648.42	4745.13	5828.97	6026.04	5361.05	5490.3	1.11578	0.158048	-1.24853	-0.320229	1.39308	0.478277
PRRT2_HUMAN	Proline-rich transmembrane protein 2	PRRT2	Q7Z6L0	12	9	101.46	0.0958718	1.01831	0.241572	1.44223	0.40996	1	1	CTRL	AD-DS	35230.1	42863.5	39746.2	33658.1	33059.7	37555.4	15566.1	30098.2	34629.1	33397	36971	40857.7	62027.9	46618.9	52788.4	31962.9	53151.9	54761.2	48166.1	-1.44223	-0.528297	-1.3959	-0.481193	-1.03319	-0.0471038
NB5R1_HUMAN	NADH-cytochrome b5 reductase 1	CYB5R1	Q9UHQ9	24	8	187.388	0.0960434	1.01753	0.241572	1.1656	0.415201	1;2;3;4	4	AD-DS	EOAD	34266	22673.8	20412.9	18883.8	23228.9	18080.6	25350.8	19889.3	21727.9	21281	18160.3	18225.2	18387.2	18257.6	15961.9	22988.8	17946.8	17150	18511.9	1.14959	0.201116	1.1656	0.221072	-1.01393	-0.0199559
RN3P2_HUMAN	Putative RRN3-like protein RRN3P2	RRN3P2	A6NIE6	4	2	27.0261	0.0961297	1.01714	0.241572	1.56485	0.449747	1;3	2	AD-DS	CTRL	38376.8	14455.4	23451.4	21633.9	28449.4	20786.1	31188.3	15498.1	24489.7	22494	28748.9	20096.3	11953.2	20266.1	12551.3	10705.9	19771.8	14469.4	14374.6	1.56485	0.646021	1.10993	0.150472	1.40986	0.495549
ARP2_HUMAN	Actin-related protein 2	ACTR2	P61160	45	16	297.962	0.0962208	1.01673	0.241572	1.61138	0.620744	1;2;3;4	4	EOAD	CTRL	45046	34290.3	77182	65321.7	49477.7	33048.1	37640.2	51118.9	58125.1	50775.5	67704.5	59581.2	91409.2	72898.3	45477.3	39028.9	60736.5	35716.6	45239.8	1.12236	0.166539	-1.4357	-0.521753	1.61138	0.688292
PI51B_HUMAN	Phosphatidylinositol 4-phosphate 5-kinase type-1 beta	PIP5K1B	O14986	12	3	68.2532	0.0969518	1.01344	0.242628	1.63429	0.598067	4	1	CTRL	EOAD	61264.6	6613.91	4580.22	4237.76	5817.06	6217.75	2208.82	4507.14	4155.78	4792.3	4136.9	4400.1	2778.66	3771.89	6365.32	6316.37	5428.13	6547.66	6164.37	-1.28631	-0.363234	1.27053	0.345434	-1.63429	-0.708667
PLCX3_HUMAN	PI-PLC X domain-containing protein 3	PLCXD3	Q63HM9	11	3	69.116	0.0978149	1.0096	0.243463	1.24153	0.622095	1;3	2	EOAD	CTRL	36369.8	18160.3	17699.8	17722.5	19065.4	18938.5	20991.4	19532.3	19048.6	18894.9	19868.1	17956	28537.8	22120.7	17344.5	17897.2	17267.1	18760.5	17817.3	1.06048	0.0847139	-1.17072	-0.2274	1.24153	0.312114
CASP2_HUMAN	Caspase-2	CASP2	P42575	4	2	32.5992	0.0978861	1.00928	0.243463	1.32834	0.548206	1	1	AD-DS	EOAD	51711.9	1552.71	1694.98	1276.44	1660.13	1474.45	1335.11	1627.95	1636.41	1532.27	1206.38	1516.46	737.731	1153.52	1373.32	1892.95	1149.77	1357.4	1443.36	1.0616	0.0862432	1.32834	0.409625	-1.25126	-0.323382
G3PT_HUMAN	Glyceraldehyde-3-phosphate dehydrogenase_ testis-specific	GAPDHS	O14556	32	8	183.154	0.0979414	1.00903	0.243463	1.4779	0.442234	3;4	2	EOAD	AD-DS	44843.4	5161.16	3283.91	3438.33	3766.38	5209.19	5331.67	5315.15	4929.55	4554.42	5108.54	4966.88	10117.5	6730.96	4609.72	6649.41	5833.91	5884.15	5744.3	-1.26126	-0.334864	-1.4779	-0.563545	1.17176	0.228682
CAPS2_HUMAN	Calcium-dependent secretion activator 2	CADPS2	Q86UW7	50	17	297.19	0.098354	1.00721	0.243463	1.17373	0.55854	1;2;4	3	EOAD	CTRL	148989	11803.9	12691.2	12525.6	12798.1	13054.3	11898.2	12900.2	14927.2	12824.8	14268.6	11728.8	14169.7	13389	11872.3	9983.18	13469.1	10304.2	11407.2	1.12428	0.168997	-1.04399	-0.0621092	1.17373	0.231106
ITSN1_HUMAN	Intersectin-1	ITSN1	Q15811	93	26	551.732	0.0987724	1.00536	0.243463	1.21291	0.44379	1;2;3;4	4	AD-DS	EOAD	196277	7525.68	9526.9	9233.28	7678.72	8195	10243.8	9089.82	8718.63	8776.48	8180.68	7343.64	6183.34	7235.89	7083.71	6500.6	9767.17	7682.99	7758.62	1.13119	0.177843	1.21291	0.278473	-1.07224	-0.10063
SYQ_HUMAN	Glutamine--tRNA ligase	QARS	P47897	18	8	98.8286	0.0988801	1.00489	0.243463	1.16549	0.475779	1;2;3	3	CTRL	AD-DS	88711.3	16409	15505	12723.1	15436.9	14744.4	11987.9	14826.8	15743.2	14672	14060.7	16732.5	14074.8	14956	18720.1	15943.9	15145.4	18591.2	17100.1	-1.16549	-0.220937	-1.01935	-0.0276548	-1.14336	-0.193283
ECT2_HUMAN	Protein ECT2	ECT2	Q9H8V3	16	6	71.9527	0.0990633	1.00409	0.243652	1.30171	0.467117	1;2	2	EOAD	AD-DS	104532	17291.4	18907.7	16965.6	17892.4	16815.4	10022.8	16250.9	15974	16265	19084.2	18227.4	26205.2	21172.3	19514.1	17374.1	17905.2	19375.4	18542.2	-1.14	-0.189039	-1.30171	-0.380403	1.14184	0.191364
PP1A_HUMAN	Serine/threonine-protein phosphatase PP1-alpha catalytic subunit	PPP1CA	P62136	31	4	267.487	0.0992703	1.00318	0.243899	1.57584	0.512306	1;2;3	3	EOAD	AD-DS	38253.5	724.568	736.602	575.486	763.369	569.252	429.834	756.31	614.294	646.214	778.996	751.035	1524.96	1018.33	992.428	626.694	558.924	847.76	756.452	-1.17059	-0.227235	-1.57584	-0.656122	1.34619	0.428887
CASL_HUMAN	Enhancer of filamentation 1	NEDD9	Q14511	5	2	35.5384	0.0995385	1.00201	0.243931	2.36811	0.615004	1;3	2	CTRL	EOAD	93659.3	514.364	648.091	446.38	503.489	559.604	336.794	265.493	454.842	466.132	354.925	556.843	9.20117	306.99	626.844	1314.73	499.864	466.504	726.985	-1.55961	-0.641186	1.5184	0.602548	-2.36811	-1.24373
SAHH3_HUMAN	Adenosylhomocysteinase 3	AHCYL2	Q96HN2	84	20	614.871	0.0996029	1.00173	0.243931	1.25078	0.476571	1;2;3;4	4	AD-DS	EOAD	67747.7	54603.1	49136.8	43437.3	60103.9	48170.4	42974.2	62033.9	53193.5	51706.6	43244.7	43243.3	37530.3	41339.4	52356.5	35885	46292.8	51504.9	46509.8	1.11174	0.152814	1.25078	0.322831	-1.12507	-0.170017
PSD12_HUMAN	26S proteasome non-ATPase regulatory subunit 12	PSMD12	O00232	35	10	235.765	0.100218	0.999054	0.245175	1.29121	0.506977	1;2;3	3	EOAD	AD-DS	53303.7	21169.9	17446.4	22822.7	23264.3	21784.1	21005.8	20367.6	22438.7	21287.4	23524.2	23162.4	35773.3	27486.6	22807.9	25868.4	18280.5	26666.2	23405.7	-1.09951	-0.13686	-1.29121	-0.368728	1.17435	0.231868
MMP10_HUMAN	Stromelysin-2	MMP10	P09238	14	3	83.0762	0.100755	0.996735	0.245914	1.18979	0.450533	1;2	2	EOAD	AD-DS	54436.5	4035.84	3085.63	3823.86	4304.94	3932.58	3496.43	3898.39	3845.83	3802.94	5157	4104.4	4312.71	4524.7	4093.32	5025.48	3549.22	4296.02	4241.01	-1.11519	-0.157295	-1.18979	-0.25071	1.06689	0.0934147
SF3B2_HUMAN	Splicing factor 3B subunit 2	SF3B2	Q13435	36	13	188.022	0.100872	0.996228	0.245914	1.39909	0.490296	1;2	2	EOAD	AD-DS	100342	26474.3	22671.4	21674.7	21362.6	23861.3	14084.3	23412.8	21829.7	21921.4	24146.3	24997.9	42865.7	30670	25052.1	21748.7	25507.6	26948.7	24814.3	-1.13197	-0.178831	-1.39909	-0.484488	1.23598	0.305657
EIF1_HUMAN	Eukaryotic translation initiation factor 1	EIF1	P41567;O60739	7	2	36.3966	0.10095	0.995896	0.245914	1.18293	0.540221	1;4	2	AD-DS	EOAD	12846.6	1346.12	1286.18	1201.67	1412.26	1416.87	1430.16	1468.24	1625.02	1398.31	1302.05	1317.07	927.117	1182.08	1398.27	1413.94	1244.71	1303.9	1340.2	1.04336	0.0612359	1.18293	0.242363	-1.13377	-0.181127
LUZP4_HUMAN	Leucine zipper protein 4	LUZP4	Q9P127	6	4	29.2439	0.101914	0.991766	0.24799	1.42932	0.579763	2;4	2	EOAD	AD-DS	36050.9	30330.5	27855.1	37341.6	27118.1	25846.6	27235.9	31201.6	28445.3	29421.8	29456.5	32519.4	64183.9	42053.3	27864.3	30389.8	28705.6	30753.5	29428.3	-1.00022	-0.000316971	-1.42932	-0.51533	1.42901	0.515013
DIP2A_HUMAN	Disco-interacting protein 2 homolog A	DIP2A	Q14689	26	2	177.952	0.102148	0.990769	0.24799	2.09028	0.510775	1;4	2	AD-DS	EOAD	172480	227.461	177.388	274.386	126.757	427.278	162.441	214.037	311.646	240.174	236.627	86.9101	21.1647	114.901	297.815	286.063	94.5158	73.2905	187.921	1.27806	0.353954	2.09028	1.06369	-1.63551	-0.709739
UB2L3_HUMAN	Ubiquitin-conjugating enzyme E2 L3	UBE2L3	P68036	27	6	246.166	0.102235	0.9904	0.24799	1.37528	0.61174	1;2;3;4	4	EOAD	CTRL	18032.7	26440.4	27358.1	34706.1	26599.6	21249.4	39839	27765.6	28315	29034.1	37230.8	27739.5	42277	35749.1	23731.2	26402.6	26889.2	26953	25994	1.11695	0.159571	-1.23128	-0.300157	1.37528	0.459728
BEST2_HUMAN	Bestrophin-2	BEST2	Q8NFU1	4	2	27.4365	0.102412	0.989649	0.248157	1.23506	0.512583	1;2	2	EOAD	CTRL	57880.4	29858.5	40058.3	42915.7	31978.1	34695.4	45609	34821.3	41038.5	37621.8	34911.5	41608.1	37816.3	38112	28591.3	26011.8	39721.7	29108.9	30858.4	1.21918	0.285906	-1.01303	-0.018674	1.23506	0.30458
CASP8_HUMAN	Caspase-8	CASP8	Q14790	6	4	43.437	0.10292	0.9875	0.248811	1.2798	0.584525	3;4	2	CTRL	EOAD	56132.6	19827.4	17037.7	15148.3	17998.9	15468.5	21329.1	16104.9	18843.9	17719.8	13806.6	16328.8	12147.2	14094.2	15489.7	24226.6	16468.4	15966.1	18037.7	-1.01794	-0.0256504	1.25724	0.330265	-1.2798	-0.355915
KKCC1_HUMAN	Calcium/calmodulin-dependent protein kinase kinase 1	CAMKK1	Q8N5S9	19	3	120.668	0.103054	0.986933	0.248811	1.33804	0.608116	1;3;4	3	EOAD	CTRL	56191.8	2081.76	2386.56	2277.71	2151.15	2084.99	2104.71	2586.48	2370.8	2255.52	2500.4	2161.66	3841.08	2834.38	1927.26	1792.54	2359.32	2394.13	2118.31	1.06477	0.0905434	-1.25664	-0.329574	1.33804	0.420117
KCD15_HUMAN	BTB/POZ domain-containing protein KCTD15	KCTD15	Q96SI1	8	2	51.4439	0.103167	0.98646	0.248811	2.00311	0.533838	1;3	2	AD-DS	EOAD	32284.4	2975.49	3411.28	5140.71	2068.21	2699.61	3783.87	2126.49	1134.42	2917.51	1775.91	1436.18	1157.37	1456.49	3376.15	1936.72	1681.83	2618.58	2403.32	1.21395	0.279708	2.00311	1.00224	-1.65008	-0.722536
SNX3_HUMAN	Sorting nexin-3	SNX3	O60493	12	3	86.326	0.103334	0.985756	0.248811	1.47963	0.574547	1;2;4	3	AD-DS	EOAD	18819.4	1655.33	1850.61	1468.77	1394.34	1557.85	1159.08	1346.88	1388.86	1477.72	1207.86	1530.01	258.229	998.703	1451.85	1370.29	1571.67	1363.43	1439.31	1.02668	0.037989	1.47963	0.565241	-1.44118	-0.527252
6PGD_HUMAN	6-phosphogluconate dehydrogenase_ decarboxylating	PGD	P52209	73	27	580.431	0.103657	0.984401	0.248866	1.20331	0.590305	1;2;3;4	4	EOAD	CTRL	53653.3	61349.7	51175	47701.1	47623.4	46623.9	42014	49777.6	48243.7	49313.6	51818.4	53314.5	69709.3	58280.7	44155.9	49318.8	52233.4	48026.1	48433.5	1.01817	0.0259786	-1.18184	-0.241034	1.20331	0.267013
PDC6I_HUMAN	Programmed cell death 6-interacting protein	PDCD6IP	Q8WUM4	109	36	703.996	0.103924	0.983283	0.248866	2.09511	0.607781	1;2;3;4	4	EOAD	CTRL	96650.6	27650.4	32989	36610.2	34563.4	31819.6	45902.5	33421.7	30076.6	34129.2	32208.9	33195.7	112850	59418.2	27465	27296.8	28734.2	29945.9	28360.5	1.20341	0.267124	-1.74098	-0.7999	2.09511	1.06702
PDE1B_HUMAN	Calcium/calmodulin-dependent 3'_5'-cyclic nucleotide phosphodiesterase 1B	PDE1B	Q01064	36	10	241.001	0.103977	0.983062	0.248866	1.30696	0.579444	1;2;3;4	4	EOAD	CTRL	61893.2	8312.48	8861.3	9549.21	7590.91	9333.93	12466.6	8356.22	8965.43	9179.51	10121.1	9787.59	15725.9	11878.2	8190.49	9126.2	10049.3	8987.72	9088.43	1.01002	0.0143857	-1.29399	-0.371826	1.30696	0.386212
KIF1B_HUMAN	Kinesin-like protein KIF1B	KIF1B	O60333	18	3	99.6137	0.104381	0.981378	0.248866	2.09723	0.429241	1	1	AD-DS	CTRL	205902	2254.48	5404.61	11643.8	3491.21	3153.29	5568.5	3531.82	2460.11	4688.47	3095.43	2815.53	4196.31	3369.09	1925.13	1775.36	2431.46	2810.26	2235.55	2.09723	1.06849	1.39161	0.476759	1.50705	0.591728
CP21A_HUMAN	Steroid 21-hydroxylase	CYP21A2	P08686	4	2	20.983	0.104505	0.980862	0.248866	1.56438	0.605866	2	1	EOAD	CTRL	56286.6	2391.46	1812.51	2102.37	2390.87	2641.66	4753.99	3046.48	2965.64	2763.12	2811.01	4105.62	3807.98	3574.87	2093.52	2578.74	1890.01	2578.38	2285.16	1.20916	0.274003	-1.29378	-0.371591	1.56438	0.645594
CLCB_HUMAN	Clathrin light chain B	CLTB	P09497	19	9	164.228	0.104641	0.980299	0.248866	1.3499	0.519262	1;2;3;4	4	EOAD	AD-DS	25304.6	49235.3	51120.8	44921.9	45819.9	48935.9	31903.4	52504.8	47253.3	46461.9	51978.5	51447.4	84731.3	62719.1	53658.6	41569.2	52188.2	52768.2	50046.1	-1.07714	-0.107207	-1.3499	-0.432856	1.25323	0.325648
RALB_HUMAN	Ras-related protein Ral-B	RALB	P11234	36	7	306.547	0.104723	0.979957	0.248866	1.26906	0.588489	1;2;3;4	4	EOAD	CTRL	23522.6	19403.8	20993.4	20507	22833.6	22868.9	22498.7	22454.5	23874.2	21929.3	24169.2	21215.2	36583.3	27322.6	22299.3	20581.3	23449.1	19789.5	21529.8	1.01855	0.0265213	-1.24594	-0.317237	1.26906	0.343758
KCC2D_HUMAN	Calcium/calmodulin-dependent protein kinase type II subunit delta	CAMK2D	Q13557	56	8	496.988	0.104977	0.978904	0.248866	1.27388	0.507949	1;2;3;4	4	EOAD	AD-DS	56996.8	56515.1	48365.2	51130.7	50500.1	57383.7	63497.3	55522.6	53818.8	54591.7	59465.4	55346.5	93818	69543.3	56871	63245.3	55322.6	58320.5	58439.9	-1.07049	-0.0982715	-1.27388	-0.34923	1.19	0.250958
KCC2B_HUMAN	Calcium/calmodulin-dependent protein kinase type II subunit beta	CAMK2B	Q13554	68	19	659.375	0.105102	0.978389	0.248866	1.25182	0.416095	1;2;3;4	4	CTRL	AD-DS	73590.3	160719	122673	125794	106838	155548	127931	151169	146311	137123	149640	181768	121710	151039	157901	210486	146526	171702	171654	-1.25182	-0.324031	-1.10149	-0.139453	-1.13648	-0.184577
FN3K_HUMAN	Fructosamine-3-kinase	FN3K	Q9H479	18	6	108.006	0.105137	0.978243	0.248866	1.35786	0.604694	2;3;4	3	EOAD	CTRL	35399.4	7316.51	9483.63	9617.94	9227.73	7963.59	6800.71	7634.28	7978.16	8252.82	8359.96	8484.13	13550.6	10131.6	7481.82	6304.35	7620.92	8438.46	7461.39	1.10607	0.145443	-1.22765	-0.295897	1.35786	0.44134
FILA_HUMAN	Filaggrin	FLG	P20930	29	10	150.071	0.105204	0.977966	0.248866	1.58499	0.515584	1	1	EOAD	AD-DS	435284	1971.88	1974.63	1769.92	1953.65	1948.14	1589.16	1927.37	1955.05	1886.23	2250.13	1801.47	4917.38	2989.66	2010.42	1906.18	2488.5	2009.08	2103.54	-1.11521	-0.15732	-1.58499	-0.664478	1.42125	0.507159
RAP2C_HUMAN	Ras-related protein Rap-2c	RAP2C	Q9Y3L5	22	2	203.244	0.105426	0.977051	0.249133	1.25282	0.594163	1;2;3;4	4	CTRL	EOAD	20972.9	6000.15	5030.2	5268.75	5342.3	5737.92	6809.74	7479.13	6703.71	6046.49	6010.14	5380.2	4668.76	5353.04	6473.01	7627.44	6478.37	6246.74	6706.39	-1.10914	-0.149439	1.12954	0.17574	-1.25282	-0.325179
RELCH_HUMAN	LisH domain and HEAT repeat-containing protein KIAA1468	KIAA1468	Q9P260	41	17	254.702	0.105562	0.976493	0.249156	1.4121	0.416895	3;4	2	AD-DS	EOAD	135542	19054.5	13267.1	17252.5	17524.8	15062.1	32083.1	15960.1	16292.2	18312.1	14169.9	15278.5	9455.58	12968	15799.4	13651.1	10993.6	15058.7	13875.7	1.31972	0.400235	1.4121	0.497842	-1.07	-0.0976069
M3K3_HUMAN	Mitogen-activated protein kinase kinase kinase 3	MAP3K3	Q99759	21	5	131.689	0.105653	0.976116	0.249156	1.22043	0.442875	1;3;4	3	AD-DS	CTRL	71297	47960.4	46436.2	51438.9	52245.3	49872.9	73420.6	53351.7	54688.4	53676.8	49716.2	45266.2	58076.6	51019.7	35719.8	46316.7	49096.5	44793.9	43981.7	1.22043	0.287394	1.05208	0.0732459	1.16002	0.214148
NAC2_HUMAN	Sodium/calcium exchanger 2	SLC8A2	Q9UPR5	70	26	465.829	0.105783	0.975585	0.249204	1.20812	0.593094	1;2;3;4	4	CTRL	EOAD	101451	53508.2	53538.3	52409.5	48329.6	61700.3	64506.3	48389.2	54766.8	54643.5	40691.8	52698.5	55346.7	49579	54684	57929.2	64341.2	62635.9	59897.6	-1.09615	-0.132446	1.10215	0.140322	-1.20812	-0.272768
BTF3_HUMAN	Transcription factor BTF3	BTF3	P20290	7	4	36.9397	0.106097	0.974297	0.24964	1.48003	0.400863	1;3	2	AD-DS	EOAD	22225	5745.68	3792.45	3291.31	6550.14	5324.36	2969.45	3852.47	7059.89	4823.22	3475.25	2662.74	3638.58	3258.86	3700.22	4226.39	2733.41	2897.11	3389.28	1.42308	0.509016	1.48003	0.565629	-1.04002	-0.056613
SERB_HUMAN	Phosphoserine phosphatase	PSPH	P78330	3	2	20.3821	0.106508	0.97262	0.24964	1.40595	0.579434	4	1	CTRL	EOAD	25178.8	4859.44	3703.54	2912.26	4549.71	3727.7	4010.57	3328.08	6120.34	4151.46	3609.3	3361.64	1905.81	2958.92	3889.98	5088.64	3890.14	3771.64	4160.1	-1.00208	-0.0030005	1.40303	0.488547	-1.40595	-0.491547
PABP4_HUMAN	Polyadenylate-binding protein 4	PABPC4	Q13310	30	3	192.051	0.106692	0.971869	0.24964	1.37738	0.508844	1;2;4	3	EOAD	AD-DS	71125.2	8892.84	8651.18	9468.74	10020.9	8432.81	7282.86	9396.73	9209.39	8919.44	9488.07	9268.28	18100	12285.5	10344.3	9394.97	9536.63	9379.99	9663.98	-1.08347	-0.115665	-1.37738	-0.461927	1.27126	0.346262
CADH2_HUMAN	Cadherin-2	CDH2	P19022;Q9HBM1;Q9NZJ6	31	11	219.125	0.106731	0.97171	0.24964	1.60192	0.597892	1;2;3	3	EOAD	CTRL	100266	36816.5	49465	51063.8	49911.7	41462.6	46268.2	44228.7	43423	45329.9	43881.8	42275.4	98943	61700.1	32852.8	37673.6	43864.5	39674.8	38516.4	1.1769	0.23499	-1.36113	-0.444808	1.60192	0.679798
CDK5_HUMAN	Cyclin-dependent-like kinase 5	CDK5	Q00535	18	5	117.698	0.106982	0.970688	0.249886	1.31656	0.566293	1;2;3;4	4	CTRL	EOAD	33760.7	18191.6	12545.3	11653	14065.3	15190.3	16882.3	13888.2	15387.5	14725.4	14787	15088.6	10117.1	13330.9	17230	20512.9	14101.3	18359.5	17550.9	-1.19188	-0.253236	1.10461	0.143535	-1.31656	-0.396771
COF1_HUMAN	Cofilin-1	CFL1	P23528	61	21	465.145	0.107066	0.970349	0.249886	1.21598	0.424566	1;2;3;4	4	EOAD	AD-DS	18730.6	243873	251754	233498	214739	209129	163246	194268	195669	213272	241291	219657	317055	259334	237748	254710	242774	230492	241431	-1.13203	-0.178914	-1.21598	-0.282118	1.07416	0.103204
HEM2_HUMAN	Delta-aminolevulinic acid dehydratase	ALAD	P13716	48	23	349.824	0.107429	0.96888	0.25009	1.39142	0.582035	1;2;3;4	4	EOAD	CTRL	36751.2	26967.2	35237.4	42942.7	29266.1	30319	41217.2	32061.6	33824.3	33979.4	33517.7	31968.6	53924.8	39803.7	27811	28053.8	29641.7	28919.7	28606.6	1.18782	0.248315	-1.17141	-0.228241	1.39142	0.476557
TXD17_HUMAN	Thioredoxin domain-containing protein 17	TXNDC17	Q9BRA2	8	3	56.354	0.10747	0.968715	0.25009	1.34843	0.453259	1;4	2	AD-DS	EOAD	14226	3895.03	3940.43	4358.72	4493.44	4049.08	4931.22	7286.99	4444.93	4674.98	2555.65	3427.85	4417.47	3466.99	3528.37	4653.73	3592.34	3919.2	3923.41	1.19156	0.252852	1.34843	0.431277	-1.13165	-0.178425
SET_HUMAN	Protein SET	SET	Q01105;P0DME0	13	4	104.725	0.107685	0.967846	0.250337	1.16325	0.542076	1	1	AD-DS	EOAD	33488.9	8300.56	10591.5	9956.69	9424.06	9235.1	8687.76	7864.39	9319.64	9172.46	7962.7	8829.31	6863.59	7885.2	9892.72	8279.72	8573.91	9040.92	8946.82	1.02522	0.0359338	1.16325	0.218162	-1.13463	-0.182228
MADD_HUMAN	MAP kinase-activating death domain protein	MADD	Q8WXG6	35	12	223.284	0.108095	0.966196	0.25078	1.41216	0.395167	1;3	2	CTRL	AD-DS	184615	11669.7	10949.5	9971.43	10920.1	10520.2	5169.8	12015.9	10638.1	10231.8	16913.7	11383.8	9314.64	12537.4	16214.4	10926.9	14482.1	16172.6	14449	-1.41216	-0.497902	-1.22533	-0.293169	-1.15247	-0.204733
LMAN2_HUMAN	Vesicular integral-membrane protein VIP36	LMAN2	Q12907	6	2	35.4858	0.108299	0.965375	0.251001	1.84241	0.520909	1	1	AD-DS	EOAD	40570.9	226.157	487.924	341.685	306.186	210.107	558.985	320.648	434.24	360.741	315.642	248.303	23.4503	195.799	188.556	321.765	289.875	290.5	272.674	1.32298	0.403787	1.84241	0.881595	-1.39263	-0.477808
TRI68_HUMAN	E3 ubiquitin-protein ligase TRIM68	TRIM68	Q6AZZ1	9	2	46.4338	0.108864	0.963115	0.2518	1.62933	0.515237	2;3	2	AD-DS	EOAD	57228.9	1100.03	1312.86	1265.59	1359.04	1219.71	1701.33	1399.69	1558.8	1364.63	1242.9	1157.64	112.077	837.54	853.889	960.286	1477.47	1075.1	1091.69	1.25002	0.321951	1.62933	0.70428	-1.30344	-0.382329
SV2A_HUMAN	Synaptic vesicle glycoprotein 2A	SV2A	Q7L0J3	62	24	416.802	0.109005	0.962555	0.251871	1.20861	0.505922	1;2;4	3	EOAD	AD-DS	83493.9	53550.7	41022.9	39649	44573.9	44089.9	48328.2	35913.3	49904.8	44629.1	48137.2	50010.7	63669.3	53939.1	45433.5	47401.6	44525.7	50271.3	46908	-1.05106	-0.0718507	-1.20861	-0.273347	1.14989	0.201496
CHD6_HUMAN	Chromodomain-helicase-DNA-binding protein 6	CHD6	Q8TD26	18	2	90.5869	0.109716	0.959729	0.25326	1.26749	0.594508	4	1	CTRL	EOAD	308264	13638.8	16953.5	14448.5	18786.3	13766.6	19107.9	20298.7	19180.4	17022.6	15358	14055.3	13771.2	14394.8	19224.2	17256.2	16586.4	19914.3	18245.3	-1.07183	-0.100071	1.18255	0.241903	-1.26749	-0.341974
TTC27_HUMAN	Tetratricopeptide repeat protein 27	TTC27	Q6P3X3	4	2	22.7323	0.109995	0.958625	0.253648	2.04317	0.575897	2	1	EOAD	CTRL	97944.2	4992.95	6112.99	9436.92	8451.94	8900.45	10136.5	9258.63	6660.13	7993.82	7384.28	6748.75	21192.7	11775.3	6256.53	5431.88	6616.02	4748.53	5763.24	1.38703	0.472004	-1.47305	-0.558802	2.04317	1.03081
ZN763_HUMAN	Zinc finger protein 763	ZNF763	Q0D2J5	4	2	26.4394	0.110253	0.957611	0.253957	1.42832	0.562245	1	1	EOAD	AD-DS	47467.8	9994.77	11067.7	8618.91	9183.03	9877.96	10199.6	10343.4	10602.3	9985.96	9030.1	12011.3	21748.1	14263.2	9461.83	9889.3	10205.2	10424	9995.08	-1.00091	-0.00131788	-1.42832	-0.51432	1.42702	0.513003
FHL1_HUMAN	Four and a half LIM domains protein 1	FHL1	Q13642	37	14	253.3	0.110351	0.957223	0.253957	1.29995	0.584569	1;2;3;4	4	EOAD	CTRL	38030.9	37353	35808.7	32422.9	34307.6	32860.9	45953.8	41174.3	35377.7	36907.4	34788.8	41222.1	52020.5	42677.1	29761.7	41260.8	31518	28779.3	32830	1.1242	0.168896	-1.15633	-0.209555	1.29995	0.378451
EFHD2_HUMAN	EF-hand domain-containing protein D2	EFHD2	Q96C19	47	17	332.012	0.11121	0.953854	0.255163	1.16122	0.468595	1;2;3;4	4	EOAD	AD-DS	26811.4	18074.5	21427.5	21486.7	17470.3	18412.9	19296.1	17886.2	25092.5	19893.3	23122.7	22353.4	23825.4	23100.5	19571.1	21307.8	22982.2	20812.8	21168.5	-1.0641	-0.0896331	-1.16122	-0.215638	1.09127	0.126005
ACS2L_HUMAN	Acetyl-coenzyme A synthetase 2-like_ mitochondrial	ACSS1	Q9NUB1	45	15	305.84	0.111306	0.95348	0.255163	1.33282	0.474866	1;2;3;4	4	EOAD	AD-DS	75712.3	10471.4	6675.53	8682.82	10674.4	9950.09	5788.46	8092.09	9127.43	8682.78	9784.06	11567.5	13366.2	11572.6	9002.55	10112.9	8111.34	11544.9	9692.92	-1.11634	-0.158775	-1.33282	-0.414482	1.19392	0.255707
ESYT3_HUMAN	Extended synaptotagmin-3	ESYT3	A0FGR9	18	5	107.844	0.111362	0.953263	0.255163	1.7848	0.584955	1	1	CTRL	EOAD	101233	4643.38	4269.13	3712.38	4192.59	4141.7	4254.11	3987.91	4523.36	4215.57	4513.33	4326.96	179.055	3006.45	5750.73	5113.07	4774.06	5825.74	5365.9	-1.27288	-0.348092	1.40218	0.487668	-1.7848	-0.83576
HDGF_HUMAN	Hepatoma-derived growth factor	HDGF	P51858	21	4	129.473	0.11154	0.952569	0.255163	1.27833	0.412112	1;4	2	AD-DS	CTRL	26902.4	5000.88	5680.7	6851.82	4789.89	5253.89	7558.66	7062.96	4986.39	5898.15	4533.6	5621.97	5953.82	5369.8	5161.52	4733.78	4964.39	3596.06	4613.94	1.27833	0.354264	1.09839	0.135395	1.16382	0.218869
K1C10_HUMAN	Keratin_ type I cytoskeletal 10	KRT10	P13645	42	14	325.742	0.111544	0.952554	0.255163	1.62377	0.585886	1;2;3;4	4	EOAD	CTRL	59055.3	27461.1	37729.7	30904.3	21449.6	34837.6	28860.2	37189.9	26238	30583.8	29491.8	37935	69527.1	45651.3	23439.5	21232.8	32131.7	35653.7	28114.4	1.08783	0.121457	-1.49266	-0.577889	1.62377	0.699346
BAG3_HUMAN	BAG family molecular chaperone regulator 3	BAG3	O95817	13	3	72.0374	0.111913	0.951118	0.255456	1.466	0.588408	1;3	2	EOAD	CTRL	61765.9	6916.94	7874.62	8933.42	7800.59	7744.48	10467.8	7449.44	7505.74	8086.63	7918.84	7860.27	15419.2	10399.4	6692.93	6661.58	7502.7	7517.76	7093.74	1.13997	0.188991	-1.28601	-0.362897	1.466	0.551888
SNAA_HUMAN	Alpha-soluble NSF attachment protein	NAPA	P54920	61	25	452.66	0.112308	0.94959	0.255456	1.14942	0.581814	1;2;3;4	4	CTRL	EOAD	33689	117312	114279	112692	112050	120031	94642.5	119961	123059	114253	101262	115932	88254.7	101816	124649	114965	110070	118434	117030	-1.0243	-0.0346355	1.12215	0.166271	-1.14942	-0.200907
TSN7_HUMAN	Tetraspanin-7	TSPAN7	P41732	8	3	56.6174	0.11234	0.949467	0.255456	1.43827	0.445045	1;2;3;4	4	CTRL	AD-DS	28201.6	23765.8	10388.2	7853.79	15267.1	15765.2	21426.7	12988	13610.7	15133.2	15046.8	13950.9	16922.5	15306.7	22557.1	26032.5	16715.7	21757.1	21765.6	-1.43827	-0.524335	-1.01147	-0.0164523	-1.42196	-0.507882
PSB3_HUMAN	Proteasome subunit beta type-3	PSMB3	P49720	11	6	88.8348	0.112348	0.949435	0.255456	1.16718	0.448223	2;3;4	3	EOAD	AD-DS	23234.1	7931.74	7961.92	7506.97	7374.83	7000.67	8498.16	7881.8	8570.24	7840.79	9743.18	7464.36	10247.3	9151.61	8261.23	9645.65	7937.14	8013.12	8464.29	-1.07952	-0.110389	-1.16718	-0.223027	1.0812	0.112638
TBCD1_HUMAN	TBC1 domain family member 1	TBC1D1	Q86TI0	11	2	63.2042	0.112453	0.949031	0.255456	1.7342	0.464503	1;3	2	AD-DS	EOAD	134396	236.044	453.286	340.183	334.344	265.09	239.486	285.735	256.154	301.29	170.263	260.282	90.658	173.734	182.73	107.052	384.507	338.278	253.142	1.1902	0.251209	1.7342	0.794272	-1.45706	-0.543063
GDS1_HUMAN	Rap1 GTPase-GDP dissociation stimulator 1	RAP1GDS1	P52306	73	30	587.375	0.112916	0.947246	0.255778	1.22937	0.436687	1;2;3;4	4	AD-DS	EOAD	67115.4	70766.9	84771.3	64172.6	72065.4	68211.4	59095.6	78120.9	86392.4	72949.6	59330.7	63089.9	55595.8	59338.8	80112.7	52928.9	60809.9	67941.6	65448.3	1.11461	0.156544	1.22937	0.297924	-1.10296	-0.14138
DYH7_HUMAN	Dynein heavy chain 7_ axonemal	DNAH7	Q8WXX0	28	11	142.664	0.113011	0.946881	0.255778	1.20471	0.495776	1;4	2	AD-DS	EOAD	464696	8548.77	7550.27	9411.37	9226.49	8787.38	8389.17	9955.58	7549.99	8677.38	6181.84	6068.07	9358.79	7202.9	8803.63	7709.6	8457.55	7579.5	8137.57	1.06634	0.0926609	1.20471	0.268681	-1.12976	-0.176021
IGS21_HUMAN	Immunoglobulin superfamily member 21	IGSF21	Q96ID5	33	10	191.018	0.11351	0.944967	0.256584	1.80304	0.579341	1;2;3;4	4	EOAD	CTRL	52234.6	12605.8	21222.5	27725.9	19005.8	9672.12	7237.2	10156.3	19387	15876.6	24266.7	23722.5	23065	23684.8	15706.4	10777.7	13895.2	12164.6	13136	1.20863	0.273375	-1.4918	-0.577059	1.80304	0.850434
WDR87_HUMAN	WD repeat-containing protein 87	WDR87	Q6ZQQ6	55	12	311.006	0.113882	0.943546	0.257172	1.23594	0.571615	1;2	2	CTRL	EOAD	335467	19753.8	19334	15395.1	16275.4	15931.2	24479.3	16519.1	19221.8	18363.7	16729.8	15172.4	13413.2	15105.2	19526	20467.7	17837.7	16845.2	18669.2	-1.01663	-0.0238003	1.21572	0.281814	-1.23594	-0.305614
TIM13_HUMAN	Mitochondrial import inner membrane translocase subunit Tim13	TIMM13	Q9Y5L4	8	4	67.7417	0.114331	0.941836	0.257931	1.30788	0.529687	1;2;3	3	AD-DS	EOAD	10728.2	10060.6	8185.74	7383.18	11295.6	10076.9	14119.6	10760.6	10449	10291.4	8398.16	7057.88	8150.2	7868.75	9580.47	9275.27	8820.75	11558.6	9808.78	1.0492	0.069292	1.30788	0.387232	-1.24655	-0.31794
ML12B_HUMAN	Myosin regulatory light chain 12B	MYL12B	O14950;P19105;P24844	13	2	82.694	0.114592	0.940845	0.258267	1.27123	0.537305	1;2	2	EOAD	AD-DS	19836.2	12183.3	13923	14503.7	15166.7	12938.4	14000.5	14271.7	13836.1	13852.9	14303.8	14679.2	23847.6	17610.2	16523.2	14054.8	12651.3	13562.1	14197.8	-1.0249	-0.0354802	-1.27123	-0.346223	1.24035	0.310742
GCC2_HUMAN	GRIP and coiled-coil domain-containing protein 2	GCC2	Q8IWJ2	33	9	180.422	0.115393	0.937821	0.259134	1.47697	0.573188	3;4	2	CTRL	EOAD	196993	24460.8	25676.9	26471.8	26851.8	23415.5	18537.4	20258.4	38484.2	25519.6	27269.8	24055	11657.2	20994	28684	34683.4	27067.3	33595.1	31007.5	-1.21504	-0.281008	1.21557	0.281629	-1.47697	-0.562637
DNA2_HUMAN	DNA replication ATP-dependent helicase/nuclease DNA2	DNA2	P51530	21	2	122.398	0.115481	0.93749	0.259134	1.90349	0.515599	1;2;3	3	EOAD	AD-DS	122126	2577.96	8043.81	6167.83	2721.9	2061.56	2306.05	2388.6	2610.91	3609.83	5386.33	4929.51	10297.9	6871.26	5199.76	2218.96	4968.87	3126.45	3878.51	-1.07443	-0.103572	-1.90349	-0.928644	1.77162	0.825072
ACACB_HUMAN	Acetyl-CoA carboxylase 2	ACACB	O00763	16	4	78.7416	0.115582	0.93711	0.259134	1.14359	0.581677	2	1	EOAD	CTRL	278537	3383.45	3431.32	3570.8	3696.38	3754.87	4046.48	3877.65	3610.98	3671.49	3753.02	3722	4612.89	4029.3	3684.44	3728.45	3487.78	3192.79	3523.37	1.04204	0.0594116	-1.09746	-0.134165	1.14359	0.193576
RS12_HUMAN	40S ribosomal protein S12	RPS12	P25398	13	5	107.368	0.115656	0.936831	0.259134	1.34358	0.560795	1;2;3	3	EOAD	CTRL	14914.2	7724.24	8098.51	8157.49	8075.66	9286.3	10638	5994.44	6925.16	8112.47	9703.12	7287.04	10705.5	9231.88	6325.57	6293.19	8328.95	6536.79	6871.13	1.18066	0.239595	-1.13799	-0.186484	1.34358	0.426078
PSMD3_HUMAN	26S proteasome non-ATPase regulatory subunit 3	PSMD3	O43242	66	28	423.701	0.116136	0.935033	0.259501	1.16845	0.474006	1;2;3;4	4	EOAD	AD-DS	61091.7	35600.8	36687.4	30670.1	38028.1	34580.8	44334.6	36437.5	38870.1	36901.2	39329.5	39512.8	50509.1	43117.1	39561.4	40103.4	37592.5	38270.8	38882	-1.05368	-0.0754353	-1.16845	-0.224594	1.10892	0.149159
IGHG4_HUMAN	Immunoglobulin heavy constant gamma 4	IGHG4	P01861	30	8	279.175	0.11616	0.934943	0.259501	3.8779	0.372842	1;2;3;4	4	AD-DS	CTRL	36453.8	63314.8	69513.2	89403.8	28988.5	76498.3	656720	83643.3	62543.4	141328	32344.3	31058.7	65408.3	42937.1	27605.6	61064.8	32451.5	24656.2	36444.5	3.8779	1.95527	3.29152	1.71875	1.17815	0.236522
PP6R3_HUMAN	Serine/threonine-protein phosphatase 6 regulatory subunit 3	PPP6R3	Q5H9R7	9	3	50.8874	0.116393	0.934072	0.259637	1.28746	0.577018	1	1	CTRL	EOAD	98638.7	1116.63	1015.91	886.365	1178.72	1129.55	1623.72	1103.84	1212.61	1158.42	924.802	795.293	1115.51	945.201	1224.27	1171.56	1104.59	1367.23	1216.91	-1.0505	-0.0710708	1.22558	0.293461	-1.28746	-0.364532
PPIL1_HUMAN	Peptidyl-prolyl cis-trans isomerase-like 1	PPIL1	Q9Y3C6	15	5	100.39	0.116728	0.932824	0.259949	1.43953	0.566366	1;3	2	EOAD	CTRL	18350.9	10169.4	11631.9	11911.2	9786.34	8797.43	9509.02	8930.58	9639.04	10046.9	10072.9	10562.1	21053.5	13896.2	8966.24	8933.43	10819.9	9893.43	9653.26	1.04078	0.0576585	-1.38313	-0.467942	1.43953	0.5256
CE112_HUMAN	Centrosomal protein of 112 kDa	CEP112	Q8N8E3	6	2	32.7072	0.117566	0.929717	0.261295	1.84171	0.560124	3	1	EOAD	CTRL	113262	2149.91	2064.65	2360.68	2359.11	2864.34	2352.06	2689.22	2936.52	2472.06	3053.63	2307.65	7986.4	4449.23	1565.23	2679.41	2548.11	2870.52	2415.82	1.02328	0.0332039	-1.79981	-0.847841	1.84171	0.881045
ADA23_HUMAN	Disintegrin and metalloproteinase domain-containing protein 23	ADAM23	O75077	14	9	86.0907	0.117648	0.929417	0.261295	1.69463	0.476643	1;2;3	3	EOAD	AD-DS	94492.4	6392.64	5770.49	6180.72	3897.91	5623.69	7713.98	4730.32	3786.54	5512.04	7462.89	5396.48	15163.3	9340.89	5677.05	8101.89	5884.15	5793.7	6364.2	-1.1546	-0.207393	-1.69463	-0.760974	1.46772	0.553581
DDAH2_HUMAN	N(G)_N(G)-dimethylarginine dimethylaminohydrolase 2	DDAH2	O95865	30	13	236.403	0.117862	0.928626	0.261352	1.82059	0.490258	1;2;3;4	4	EOAD	CTRL	29929	11538.4	15397.8	16683.9	16009.9	12334.7	19924.3	16856.5	16871.4	15702.1	10541.7	12002.8	35198.9	19247.8	10169.9	12064.9	10047.7	10006.8	10572.3	1.48521	0.570669	-1.22581	-0.293734	1.82059	0.864404
CCHL_HUMAN	Cytochrome c-type heme lyase	HCCS	P53701	6	2	34.09	0.118021	0.92804	0.261352	1.11366	0.371446	1	1	CTRL	AD-DS	31000.8	80578.4	81419.9	86315.5	87418.1	77431.1	95755.1	81188.2	83100.5	84150.8	81485.2	88847.5	109297	93210.1	95771.1	97654.3	83613	97824.1	93715.6	-1.11366	-0.155312	-1.10765	-0.147508	-1.00542	-0.00780422
IGS10_HUMAN	Immunoglobulin superfamily member 10	IGSF10	Q6WRI0	9	3	48.1344	0.118115	0.927695	0.261352	1.67477	0.561795	1	1	CTRL	EOAD	293119	633.417	492.005	1117.79	943.831	868.105	526.489	1057.5	791.738	803.859	685.821	677.14	160.359	507.773	943.53	1062.04	806.684	589.349	850.401	-1.0579	-0.0812014	1.58311	0.662758	-1.67477	-0.743959
NPTN_HUMAN	Neuroplastin	NPTN	Q9Y639	46	16	335.95	0.118263	0.927152	0.261352	1.29222	0.388279	1;2;3;4	4	EOAD	AD-DS	44729.4	40927.6	39360.3	44236.3	39018.7	39422.6	22472.3	43401	40577.9	38677.1	40337.4	49123.5	60477.7	49979.5	49631.1	38507.8	45701.9	56011.6	47463.1	-1.22716	-0.295326	-1.29222	-0.369857	1.05302	0.0745313
CALR_HUMAN	Calreticulin	CALR	P27797	49	18	385.91	0.118358	0.926803	0.261352	1.24698	0.495369	1;2;3;4	4	EOAD	CTRL	48312.7	31406.5	31442.6	30568.2	37567.2	34856.8	39810.5	32480.6	37930.6	34507.9	30810.6	30587.2	47477.4	36291.8	25965.5	31518.9	28264.1	30666	29103.6	1.18569	0.245727	-1.05169	-0.0727161	1.24698	0.318443
ATPO_HUMAN	ATP synthase subunit O_ mitochondrial	ATP5O	P48047	48	27	378.393	0.11885	0.925002	0.261658	1.20705	0.558563	1;2;3;4	4	CTRL	EOAD	23391.4	343977	316427	292845	313624	332006	348852	416342	346524	338825	355182	313932	261349	310154	374752	423060	334450	365218	374370	-1.10491	-0.143926	1.09244	0.127553	-1.20705	-0.27148
TBB3_HUMAN	Tubulin beta-3 chain	TUBB3	Q13509	178	64	947.843	0.119059	0.924237	0.261658	1.18002	0.369475	1;2;3;4	4	CTRL	AD-DS	50889	265365	174235	191911	203129	204518	222236	197904	173631	204116	227746	260251	216709	234902	209778	295093	238327	220245	240861	-1.18002	-0.238809	-1.15083	-0.202669	-1.02537	-0.0361406
ELOB_HUMAN	Elongin-B	ELOB	Q15370	13	7	82.6436	0.119068	0.924205	0.261658	1.29448	0.523568	1;2;3	3	EOAD	AD-DS	13246.9	9881.21	11180.3	10899.8	9400.2	10488	9145.27	9655.14	9535.28	10023.1	10291.2	10476.1	18157.1	12974.8	10201.6	10052.7	11469	9512.07	10308.9	-1.02851	-0.04055	-1.29448	-0.372376	1.25861	0.331826
BPTF_HUMAN	Nucleosome-remodeling factor subunit BPTF	BPTF	Q12830	14	3	74.0219	0.119678	0.921985	0.262244	1.6729	0.554929	4	1	EOAD	CTRL	341000	8827.18	18673.4	16881	14105	15112	11938.4	10092.2	15554.8	13898	15940.6	11486.1	25972.3	17799.7	11215.3	8826.68	13476.2	9041.92	10640	1.3062	0.385377	-1.28074	-0.356974	1.6729	0.742351
RM28_HUMAN	39S ribosomal protein L28_ mitochondrial	MRPL28	Q13084	10	2	56.7049	0.120012	0.920775	0.262669	2.65662	0.571507	1;4	2	CTRL	EOAD	30270.9	531.935	595.694	288.872	472.762	493.52	69.7133	261.679	745.336	432.439	201.924	251.174	97.4677	183.522	581.593	406.195	561.86	400.542	487.548	-1.12744	-0.173047	2.35634	1.23655	-2.65662	-1.40959
UBC12_HUMAN	NEDD8-conjugating enzyme Ubc12	UBE2M	P61081	11	5	84.3659	0.12018	0.920168	0.262669	1.10457	0.366535	1;4	2	CTRL	AD-DS	21185.1	37019.1	37305.4	35975.2	32041.6	33914.9	28441.8	34462.3	33472.3	34079.1	34780	34953.1	40840.9	36858	38150.5	35674.6	37235.2	39510.3	37642.7	-1.10457	-0.143482	-1.08154	-0.113091	-1.02129	-0.0303906
T22D1_HUMAN	TSC22 domain family protein 1	TSC22D1	Q15714;O75157	6	4	39.7585	0.120216	0.920037	0.262669	1.84844	0.570393	1	1	CTRL	EOAD	109734	1078.28	889.577	949.359	822.948	1140.37	644.442	737.875	1136.12	924.872	882.541	1091.77	58.0939	677.467	950.223	1120.47	1687.02	1251.31	1252.26	-1.35398	-0.437204	1.36519	0.449103	-1.84844	-0.886307
KLC1_HUMAN	Kinesin light chain 1	KLC1	Q07866;Q9BZA5	38	11	226.207	0.120712	0.918249	0.262862	1.40386	0.461197	1;2;3;4	4	AD-DS	EOAD	65822.9	4202.45	4237.57	3498.08	4992.12	4464.79	3710.31	3376.55	4517.54	4124.93	3280.97	3937.16	1596.72	2938.28	2364.29	4249.78	3338.74	4492.76	3611.39	1.1422	0.191812	1.40386	0.489395	-1.22908	-0.297582
UBXN7_HUMAN	UBX domain-containing protein 7	UBXN7	O94888	10	2	62.567	0.120783	0.917994	0.262862	1.30878	0.411434	1;2	2	EOAD	AD-DS	55261.6	6281.21	5697.13	5524.08	6793.7	4578.21	6961.25	4901.79	6651.47	5923.6	6904.43	7228.19	9125.46	7752.7	7939.69	8411.45	4606.58	7554.25	7127.99	-1.20332	-0.267021	-1.30878	-0.388223	1.08764	0.121202
SYMC_HUMAN	Methionine--tRNA ligase_ cytoplasmic	MARS	P56192	34	11	219.313	0.120922	0.917493	0.262862	1.37786	0.570229	1;3;4	3	EOAD	CTRL	102313	6096.21	6008.37	6309.2	5995.28	5502.5	3602.55	5209.94	5673.09	5549.64	6026.22	5854.12	8923.64	6934.66	5297.7	4067.48	5706.05	5060.4	5032.91	1.10267	0.141003	-1.24957	-0.32143	1.37786	0.462433
CACB4_HUMAN	Voltage-dependent L-type calcium channel subunit beta-4	CACNB4	O00305	6	2	49.9778	0.120988	0.917259	0.262862	1.3106	0.463048	3;4	2	CTRL	AD-DS	58397.4	15958.3	10659.8	11802.5	15164	13570.1	11878.4	13280.2	11762.7	13009.5	14532.9	14759.7	9784.27	13025.6	12655.5	22957.6	14370.4	18217.3	17050.2	-1.3106	-0.390225	-1.00124	-0.00178656	-1.30898	-0.388438
HNRPC_HUMAN	Heterogeneous nuclear ribonucleoproteins C1/C2	HNRNPC	P07910	19	5	143.117	0.121331	0.916027	0.262862	1.36585	0.388484	1;2;3;4	4	EOAD	AD-DS	33727.1	5369.59	5907.84	4692.02	5180.51	5183.5	4678.16	5193.6	5679.55	5235.6	5319.19	5239.38	10894.6	7151.07	6838.05	7085.69	5386.01	6214.33	6381.02	-1.21878	-0.285433	-1.36585	-0.449804	1.12068	0.164371
T126A_HUMAN	Transmembrane protein 126A	TMEM126A	Q9H061	13	7	108.256	0.121436	0.915651	0.262862	1.26409	0.50552	4	1	CTRL	EOAD	21755.4	29479.1	17541	18510.3	20944.3	20808.4	21618.8	27996.1	24102	22625	20888.5	24817.4	17980.5	21228.8	27853.9	27900.7	26423.5	25162	26835	-1.18608	-0.2462	1.06577	0.0918976	-1.26409	-0.338097
CE120_HUMAN	Centrosomal protein of 120 kDa	CEP120	Q8N960	4	2	22.0931	0.121706	0.914688	0.263162	1.25992	0.510258	2	1	EOAD	AD-DS	113268	4385.1	4150.16	4377.31	3770.05	4013.23	6324.82	4285.22	4446.78	4469.08	5128.17	4719.62	7044.22	5630.67	4217.11	4468.45	4787.15	4910.81	4595.88	-1.02837	-0.0403617	-1.25992	-0.333327	1.22516	0.292965
FBX25_HUMAN	F-box only protein 25	FBXO25	Q8TCJ0	5	2	26.4651	0.122069	0.913394	0.263698	2.01158	0.404783	2	1	AD-DS	CTRL	43997	120.036	394.658	279.059	454.504	158.332	342.317	232.487	514.359	311.969	141.253	341.659	255.264	246.059	114.256	83.2884	177.514	245.289	155.087	2.01158	1.00833	1.26786	0.342398	1.58659	0.665929
TIM50_HUMAN	Mitochondrial import inner membrane translocase subunit TIM50	TIMM50	Q3ZCQ8	11	3	72.3302	0.122271	0.912678	0.263884	1.24295	0.563218	1;4	2	CTRL	EOAD	39874.4	5079.9	5692.8	6886.3	4296.05	4287.68	5596.69	5598.49	5394.76	5354.08	5056.4	4375.49	3986.52	4472.81	5640.34	5281.01	6159.47	5157.09	5559.48	-1.03836	-0.0543096	1.19703	0.25946	-1.24295	-0.313769
PLCB3_HUMAN	1-phosphatidylinositol 4_5-bisphosphate phosphodiesterase beta-3	PLCB3	Q01970	8	3	43.4571	0.122545	0.911705	0.264227	1.33859	0.388793	4	1	EOAD	AD-DS	139598	2799.53	2706.14	2098.56	2993.35	3338.83	1596.78	1701.05	3427.85	2582.76	4186.95	3118.26	3066.6	3457.27	3458.24	2957.7	3107.55	3153.84	3169.33	-1.22711	-0.295265	-1.33859	-0.420718	1.09085	0.125453
CHM4B_HUMAN	Charged multivesicular body protein 4b	CHMP4B	Q9H444	15	5	85.2577	0.122755	0.91096	0.264432	1.16669	0.409246	1;3;4	3	EOAD	AD-DS	24950.2	43422	35539.6	35522.6	35142	36620.4	28172.5	33319.2	31179.3	34864.7	40466.9	38743.7	42818.4	40676.3	38818.3	37334.1	33399.5	44070.3	38405.5	-1.10156	-0.139547	-1.16669	-0.222421	1.05913	0.082874
MX1_HUMAN	Interferon-induced GTP-binding protein Mx1	MX1	P20591	28	10	236.8	0.12323	0.909284	0.265156	1.86928	0.420591	1;2;3;4	4	AD-DS	CTRL	75919.6	3345.39	4632.23	4715.91	4373.76	11707.1	4547.52	4713.93	8882.83	5864.83	3405.01	3534.57	9632.12	5523.9	2992.94	3280.37	3329.89	2946.71	3137.48	1.86928	0.902485	1.06172	0.0864028	1.76062	0.816082
HSP13_HUMAN	Heat shock 70 kDa protein 13	HSPA13	P48723	23	9	138.876	0.123555	0.90814	0.265156	1.12741	0.539244	3;4	2	CTRL	EOAD	51984.6	37366.5	33749.2	31478.5	35769.4	36971.4	39563.5	35686.8	38251.9	36104.6	33302.4	28975.7	34160	32146	33360.7	41395.4	35290.8	34919.7	36241.6	-1.00379	-0.0054637	1.12314	0.167544	-1.12741	-0.173008
AT2A2_HUMAN	Sarcoplasmic/endoplasmic reticulum calcium ATPase 2	ATP2A2	P16615	132	47	1032.42	0.123752	0.907446	0.265212	1.14458	0.413432	1;2;3;4	4	CTRL	AD-DS	116411	127920	111072	110922	102857	116044	91691.6	122965	112290	111970	103329	121855	120346	115177	130682	122880	114832	144240	128158	-1.14458	-0.194813	-1.02864	-0.0407324	-1.11271	-0.154081
MINK1_HUMAN	Misshapen-like kinase 1	MINK1	Q8N4C8	14	2	76.8903	0.123857	0.907078	0.265212	2.70072	0.562796	1;2	2	CTRL	EOAD	150506	771.474	604.418	382.964	513.406	618.852	239.339	662.254	655.753	556.057	527.107	697.29	2.4864	408.961	569.688	505.345	2046.43	1296.5	1104.49	-1.98629	-0.990075	1.35968	0.44327	-2.70072	-1.43335
TPPP_HUMAN	Tubulin polymerization-promoting protein	TPPP	O94811	44	20	307.53	0.123928	0.90683	0.265212	1.33717	0.549571	1;2;3;4	4	CTRL	EOAD	23864.8	324993	314431	312088	277286	289410	177980	251136	248859	274523	269050	264009	178225	237095	293262	316636	346235	312006	317035	-1.15486	-0.207717	1.15786	0.211462	-1.33717	-0.419179
K1109_HUMAN	Uncharacterized protein KIAA1109	KIAA1109	Q2LD37	9	2	51.9019	0.124857	0.903586	0.266702	1.17413	0.450057	3	1	AD-DS	CTRL	559703	1684.12	1787.75	1603.33	1903.6	1370.37	1967.88	1382.91	1710.59	1676.32	1463.46	1676.47	1872.1	1670.68	1425.76	1336.04	1554.28	1394.79	1427.72	1.17413	0.231587	1.00338	0.00486145	1.17018	0.226725
UBE2N_HUMAN	Ubiquitin-conjugating enzyme E2 N	UBE2N	P61088	21	7	197.583	0.125121	0.902672	0.266788	1.18819	0.561584	1;2;3;4	4	CTRL	EOAD	17194.9	43209.3	41304.4	41517.6	44923.1	48303.1	31387.8	37980.2	43799	41553.1	37461.5	38390.3	33850.3	36567.4	43278.6	42262.8	43858.7	44395.2	43448.8	-1.04562	-0.064362	1.13634	0.184398	-1.18819	-0.24876
ARHGI_HUMAN	Rho guanine nucleotide exchange factor 18	ARHGEF18	Q6ZSZ5	16	4	83.9083	0.125131	0.902636	0.266788	1.61715	0.547313	2;4	2	EOAD	AD-DS	131237	1793.69	1565.35	1389.92	1360.63	1324.6	720.931	1555.81	1456.41	1395.92	2061	1949.83	2761.41	2257.42	1429.19	553.307	1775.38	1901.43	1414.83	-1.01355	-0.0194118	-1.61715	-0.693457	1.59554	0.674045
CF136_HUMAN	Uncharacterized protein C6orf136	C6orf136	Q5SQH8	5	3	35.5697	0.125706	0.900645	0.267439	1.88684	0.56014	4	1	EOAD	CTRL	36136.6	8841.37	5083.72	3954.59	8336.69	7800.69	6341.46	9187.53	7385.5	7116.44	9159.05	11342.1	14568.1	11689.7	7884.37	1545.87	7564.06	7787.3	6195.4	1.14867	0.199959	-1.64264	-0.716015	1.88684	0.915974
DPP2_HUMAN	Dipeptidyl peptidase 2	DPP7	Q9UHL4	16	2	103.485	0.125748	0.900499	0.267439	1.32578	0.371335	1;2;3	3	AD-DS	EOAD	54797.7	1241.84	1236.15	1235.1	1771.83	1519.17	797.187	1223.98	1659.18	1335.56	694.418	1070.4	1257.3	1007.37	933.767	1140.68	933.567	1057.12	1016.28	1.31416	0.394136	1.32578	0.406846	-1.00885	-0.0127093
PSME1_HUMAN	Proteasome activator complex subunit 1	PSME1	Q06323	17	2	116.079	0.126058	0.89943	0.267531	1.31799	0.498702	1;2;3	3	EOAD	AD-DS	28894.2	806.049	977.29	981.253	925.077	978.657	799.092	907.184	831.834	900.805	988.255	913.949	1659.55	1187.25	1086.7	819.445	866.698	1003.31	944.04	-1.048	-0.0676343	-1.31799	-0.39834	1.25763	0.330706
HCK_HUMAN	Tyrosine-protein kinase HCK	HCK	P08631	20	3	125.166	0.126096	0.899298	0.267531	1.43051	0.505572	3	1	AD-DS	EOAD	60113.2	1063.21	1049.6	1175.98	1293.64	1475.3	1474.8	1678.82	1252.75	1308.01	665.631	1375.32	702.145	914.365	1198.66	1454.44	755.673	1668.55	1269.33	1.03047	0.0433064	1.43051	0.516533	-1.38821	-0.473227
PGES2_HUMAN	Prostaglandin E synthase 2	PTGES2	Q9H7Z7	34	9	237.243	0.126393	0.898278	0.267531	1.13531	0.384031	2;3;4	3	CTRL	AD-DS	42114.3	23035.2	20482.7	16754.8	19850.7	20382.3	21356.9	21879.1	22609	20793.8	23208.1	22871.8	19400	21826.6	23334.4	24544.3	21216	25335.4	23607.5	-1.13531	-0.183092	-1.04967	-0.069933	-1.08159	-0.113159
PRDX5_HUMAN	Peroxiredoxin-5_ mitochondrial	PRDX5	P30044	49	25	323.153	0.126487	0.897954	0.267531	1.10319	0.484951	1;2;3;4	4	CTRL	EOAD	22314.6	166664	183527	168317	163792	158022	156544	162589	153576	164129	181463	163844	139762	161690	178503	170648	183442	180905	178374	-1.0868	-0.12008	1.01508	0.0216002	-1.10319	-0.14168
UB2V2_HUMAN	Ubiquitin-conjugating enzyme E2 variant 2	UBE2V2	Q15819	31	8	227.524	0.126655	0.897379	0.267531	1.26193	0.401138	1;2;3;4	4	EOAD	AD-DS	16419.8	31480	23836.1	25034.1	28670.8	26811.4	23679.5	29184.6	31696.8	27549.2	31366.4	27170.6	45758.2	34765.1	29441.9	27462.4	35819.7	33178.8	31475.7	-1.14253	-0.192229	-1.26193	-0.33563	1.10451	0.143401
SACS_HUMAN	Sacsin	SACS	Q9NZJ4;O43315;P11597;P19447;Q07812;Q32M84;Q52LC2;Q8N394;Q8WVF5;Q9UI36	129	27	717.165	0.12681	0.896848	0.267531	1.50892	0.54386	1;2;3;4	4	EOAD	CTRL	526830	43708.2	68046.8	86852	65266.4	48288.8	120426	58829.6	70079.5	70187.2	99344.4	81967	113453	98254.7	59951.9	57595.3	86754	56162.1	65115.8	1.07788	0.108199	-1.3999	-0.485319	1.50892	0.593518
NDRG3_HUMAN	Protein NDRG3	NDRG3	Q9UGV2	14	4	90.6728	0.127201	0.895511	0.267531	1.53337	0.51502	1;2;4	3	CTRL	EOAD	41922	2721.46	4219.27	2989.83	3666.2	3511.86	3184.21	1952.68	2768.68	3126.77	2573.53	2855.76	2637.88	2689.06	4600.17	5593.89	3706.07	2593.19	4123.33	-1.31872	-0.399136	1.16278	0.217574	-1.53337	-0.616709
K2C7_HUMAN	Keratin_ type II cytoskeletal 7	KRT7	P08729	33	2	249.256	0.127335	0.895053	0.267531	1.31317	0.434982	1;2;3	3	EOAD	AD-DS	51442.8	16966.3	18770.7	19231	16362.6	15736.7	17003.7	19019.9	15659	17343.7	16163.7	20188.6	31973.5	22775.2	20355.4	18633.6	17790.8	20202.2	19245.5	-1.10965	-0.150107	-1.31317	-0.393051	1.18341	0.242944
PDIA4_HUMAN	Protein disulfide-isomerase A4	PDIA4	P13667	11	2	57.9362	0.12739	0.894866	0.267531	1.14031	0.500768	1;2	2	AD-DS	EOAD	73274.7	25075.9	23715.4	24897.3	24577.8	23454	22682.6	24015.5	25354.1	24221.6	22136.6	23582.2	18005	21241.3	22558.3	20298.6	27583.5	24915.3	23838.9	1.01605	0.0229736	1.14031	0.189423	-1.12229	-0.166449
TRIPB_HUMAN	Thyroid receptor-interacting protein 11	TRIP11	Q15643	20	6	118.173	0.12777	0.893573	0.267531	1.30087	0.555081	1;2	2	EOAD	CTRL	228271	2557.93	3328.56	3740.95	2377.04	2407.62	3504.08	2494.22	3323.78	2966.77	3515.08	3514.56	3698.79	3576.14	2431.63	3030.87	3219.56	2314.08	2749.03	1.07921	0.10997	-1.2054	-0.26951	1.30087	0.37948
S4A7_HUMAN	Sodium bicarbonate cotransporter 3	SLC4A7	Q9Y6M7	22	3	123.097	0.127781	0.893534	0.267531	1.25014	0.547255	1;3	2	EOAD	CTRL	137185	1786.56	2260.95	2537.07	2246.06	2288.53	2262.8	2172.67	2342.83	2237.18	2230.77	2141.69	3209.07	2527.17	2010.98	1854.86	2054.31	2165.89	2021.51	1.10669	0.146249	-1.12962	-0.175842	1.25014	0.322091
KAD4_HUMAN	Adenylate kinase 4_ mitochondrial	AK4	P27144	17	5	107.076	0.128035	0.89267	0.267531	1.14887	0.410256	1;2;3;4	4	AD-DS	EOAD	25382.1	61779.7	53623.2	49610.6	63171.3	66150	63719.7	63760.3	65217.2	60879	50703.3	50856	57411.6	52990.3	55858.7	63551.1	51203.5	54612.5	56306.5	1.08121	0.112644	1.14887	0.200215	-1.06258	-0.0875713
FA8_HUMAN	Coagulation factor VIII	F8	P00451	35	4	184.806	0.128071	0.89255	0.267531	1.25079	0.431523	1	1	EOAD	AD-DS	268493	6093.69	6242.87	4600.46	6025.34	5846.12	5005.57	5908.32	6278.75	5750.14	5469.8	6931.52	9175.4	7192.24	6441.53	6725.58	5687.06	6357.85	6303.01	-1.09615	-0.132443	-1.25079	-0.322844	1.14108	0.190401
XRCC6_HUMAN	X-ray repair cross-complementing protein 6	XRCC6	P12956	80	24	544.629	0.128196	0.892127	0.267531	1.79761	0.48221	1;2;3;4	4	AD-DS	EOAD	70128.3	10219	10992.4	10999.2	11978.9	16168.2	29194	11099.9	15383.5	14504.4	7643.8	6862	9700.23	8068.68	9025.35	22083.3	12833	8103.11	13011.2	1.11476	0.156735	1.79761	0.846084	-1.61256	-0.689349
H2B1D_HUMAN	Histone H2B type 1-D	HIST1H2BD	P58876;Q93079;Q99877;Q99880;Q5QNW6;Q96A08	31	8	222.258	0.128199	0.892116	0.267531	1.39471	0.422306	1;2;3;4	4	EOAD	AD-DS	13936.2	10481.6	8722.24	8020.59	10766.7	9760.58	8617.04	9712.43	10140.1	9527.67	10626.7	10212.2	19026	13288.3	13406.7	13003.9	7893.88	10629.8	11233.6	-1.17905	-0.237621	-1.39471	-0.479963	1.18291	0.242342
HTRA1_HUMAN	Serine protease HTRA1	HTRA1	Q92743	10	4	63.3437	0.128492	0.891125	0.267531	1.54281	0.398493	1;4	2	AD-DS	CTRL	52199.5	8181.48	4267.61	7018.4	9953.71	3733.64	5789.3	6539	6466.46	6493.7	3948.91	6603.11	6515.42	5689.15	3104.87	6322.74	4360.76	3047.66	4209.01	1.54281	0.62556	1.14142	0.190828	1.35166	0.434732
FPPS_HUMAN	Farnesyl pyrophosphate synthase	FDPS	P14324	17	11	106.683	0.128754	0.89024	0.26759	1.74741	0.476879	3;4	2	EOAD	CTRL	48788.8	20795.2	30084.6	40585.8	24495.4	21011.9	62885.6	28765.8	26703.5	31916	24106.4	26199.1	54014.4	34773.3	17239.2	19786.7	21704.1	20869.8	19900	1.60382	0.681514	-1.08953	-0.123701	1.74741	0.805215
S10AB_HUMAN	Protein S100-A11	S100A11	P31949	11	4	86.1618	0.128779	0.890155	0.26759	1.73282	0.356539	2;3	2	AD-DS	CTRL	11854.5	7445.23	7670.54	10778.9	11372.3	13835.4	28513	12557.8	10655	12853.5	6625.08	7292.96	13475.1	9131.06	6346.8	7528.81	7333.71	8461.41	7417.68	1.73282	0.793125	1.40767	0.49331	1.23099	0.299814
CMAH_HUMAN	Inactive cytidine monophosphate-N-acetylneuraminic acid hydroxylase	CMAHP	Q9Y471	7	2	40.9135	0.128948	0.889586	0.267698	1.8434	0.450341	1;2	2	EOAD	AD-DS	58779.2	4004.8	3444.89	3264.16	2884.69	4034.44	632.065	2826.2	3228.89	3040.02	5498.69	4932.01	6381.17	5603.96	3654.72	2484.58	4512.59	3887.59	3634.87	-1.19567	-0.257823	-1.8434	-0.882366	1.54172	0.624543
HDGR3_HUMAN	Hepatoma-derived growth factor-related protein 3	HDGFL3	Q9Y3E1	15	4	115.982	0.129626	0.887308	0.268725	1.74786	0.49588	1;2;4	3	EOAD	AD-DS	22676.8	2257.37	4972.42	3685.91	3187.84	2640.13	4873	3295.07	2594.8	3438.32	3694.66	4086.27	10248.1	6009.69	3413.37	4073.67	3926.46	3018.21	3607.92	-1.04933	-0.0694658	-1.74786	-0.805588	1.66569	0.736122
MGST1_HUMAN	Microsomal glutathione S-transferase 1	MGST1	P10620	6	3	26.9724	0.130054	0.885876	0.268725	1.65307	0.530759	1;2;4	3	EOAD	CTRL	17655.7	25511	22408.1	23639.9	31569.9	25345.2	13668.7	27278.7	29421.8	24855.4	27965.8	26109.6	63566.1	39213.8	23728.1	22918.5	25571.3	22669.7	23721.9	1.04778	0.0673424	-1.57768	-0.657801	1.65307	0.725144
VP26A_HUMAN	Vacuolar protein sorting-associated protein 26A	VPS26A	O75436	13	6	70.0359	0.130459	0.884527	0.268725	1.39472	0.353455	1;3;4	3	AD-DS	CTRL	38284	31751.9	53025.2	37396.3	32647.6	23879.8	32734.6	29505.8	23078.9	33002.5	25243	31599.8	21170.7	26004.5	15640.4	25998.2	28753.1	24258.1	23662.5	1.39472	0.479976	1.26911	0.343814	1.09898	0.136162
UBA6_HUMAN	Ubiquitin-like modifier-activating enzyme 6	UBA6	A0AVT1	27	9	145.418	0.130499	0.884394	0.268725	1.92313	0.550581	1;2;3;4	4	EOAD	CTRL	119282	3581.23	3816.2	4752.51	3669.91	2865.36	2467.39	3702.34	3632.14	3560.88	4096.31	3294.92	10556.9	5982.72	3600.69	1853.34	3943.74	3045.94	3110.93	1.14464	0.194891	-1.68012	-0.748567	1.92313	0.943457
RET1_HUMAN	Retinol-binding protein 1	RBP1	P09455	9	2	72.5759	0.130795	0.883408	0.269094	1.51753	0.536937	1	1	EOAD	CTRL	16021.3	1375.44	1411.46	1931.71	1463.18	1670.71	2895.08	1744.59	1588.7	1760.11	2836.29	1491.06	2094.17	2140.5	1317.78	1461.23	1593.06	1270.01	1410.52	1.24784	0.319436	-1.21612	-0.282287	1.51753	0.601723
MGLL_HUMAN	Monoglyceride lipase	MGLL	Q99685	22	11	167.393	0.131083	0.882453	0.269399	1.2626	0.389521	1;2;3;4	4	CTRL	AD-DS	33489.6	43089.9	28937.4	24529.5	35252.4	25009	20063.7	31288.3	28587.6	29594.7	28829.2	35054.2	29893.5	31259	37910.1	38735	32875.2	39944.4	37366.2	-1.2626	-0.336393	-1.05623	-0.0789301	-1.19537	-0.257463
ROA1_HUMAN	Heterogeneous nuclear ribonucleoprotein A1	HNRNPA1	P09651	42	12	315.68	0.131179	0.882136	0.269399	1.16705	0.524456	1;2;3;4	4	CTRL	EOAD	38860.8	32877.9	42284.1	36948.7	32649.4	36397.1	29814.6	34080.8	36046	35137.3	25437.9	32265.8	32813.2	30172.3	38993.4	33284.2	36899.6	31673.1	35212.6	-1.00214	-0.00308787	1.16455	0.219777	-1.16705	-0.222865
PA1B2_HUMAN	Platelet-activating factor acetylhydrolase IB subunit beta	PAFAH1B2	P68402	25	15	163.975	0.132345	0.878291	0.270526	1.28775	0.494799	1;2;3;4	4	AD-DS	EOAD	25740.4	29372.6	34136.3	31741.2	28864.9	24639.1	33114.5	30951.9	28743.9	30195.5	28007.7	28354.2	13983.2	23448.4	28747.8	24325	26745.2	36829.1	29161.8	1.03545	0.0502579	1.28775	0.364848	-1.24366	-0.31459
NDUAC_HUMAN	NADH dehydrogenase [ubiquinone] 1 alpha subcomplex subunit 12	NDUFA12	Q9UI09	26	8	191.523	0.133074	0.875908	0.270526	1.22461	0.373483	2;3;4	3	CTRL	AD-DS	17114.5	48245.8	36290.2	34329.7	30685.1	34182	41176.6	35783.4	29069.6	36220.3	34364.1	38974	43516.4	38951.5	42079.6	50685.1	35900.1	48758	44355.7	-1.22461	-0.29232	-1.07541	-0.104881	-1.13874	-0.187439
NDUS8_HUMAN	NADH dehydrogenase [ubiquinone] iron-sulfur protein 8_ mitochondrial	NDUFS8	O00217	23	8	161.795	0.133172	0.875587	0.270526	1.16892	0.516264	1;2;3;4	4	EOAD	AD-DS	24218.4	47474	41106.6	39441.4	46467.1	43099.5	42889.8	45912.9	39316.5	43213.5	51690.1	41374.6	58474.8	50513.2	47967.9	38054.9	41430.7	45912.7	43341.5	-1.00296	-0.00426951	-1.16892	-0.225179	1.16547	0.22091
VPS52_HUMAN	Vacuolar protein sorting-associated protein 52 homolog	VPS52	Q8N1B4	23	6	130.098	0.133225	0.875413	0.270526	1.70479	0.494376	2;3	2	EOAD	AD-DS	82563.5	1999.95	2800.61	6595.22	3245.78	2059.23	2075.02	2577.71	2621.48	2996.87	5816.22	3079.87	6431.01	5109.03	5031.49	2619.52	2803.6	2166.68	3155.32	-1.05287	-0.0743278	-1.70479	-0.769592	1.61918	0.695264
KNTC1_HUMAN	Kinetochore-associated protein 1	KNTC1	P50748	23	4	120.559	0.13346	0.874649	0.270526	1.74237	0.359502	1;4	2	CTRL	AD-DS	253372	409.546	724.259	707.358	1029.15	559.293	383.538	862.902	431.075	638.391	725.414	608.851	1097.69	810.65	1120.26	1857.7	557.381	913.902	1112.31	-1.74237	-0.801049	-1.26983	-0.34464	-1.37212	-0.456409
GSTM2_HUMAN	Glutathione S-transferase Mu 2	GSTM2	P28161	40	13	319.433	0.133629	0.874099	0.270526	1.27753	0.543506	1;2;3;4	4	EOAD	CTRL	25915.8	84712.7	85851.8	107091	90482.3	77375.2	123924	86137	102066	94705	104997	96117.5	127815	109643	71977.6	93524.5	94177.4	83617.7	85824.3	1.10348	0.142054	-1.15773	-0.211304	1.27753	0.353358
NOE1_HUMAN	Noelin	OLFM1	Q99784	34	8	208.615	0.133744	0.873727	0.270526	1.13643	0.385452	1;2;3	3	AD-DS	EOAD	55684.9	12030.5	10747.4	12101.3	14977.7	13901.7	13828.4	13200.6	13097.6	12985.6	12069.7	10065.6	12144.7	11426.7	11501	11395	12674.5	12043.5	11903.5	1.09091	0.125528	1.13643	0.184509	-1.04173	-0.0589818
DCLK2_HUMAN	Serine/threonine-protein kinase DCLK2	DCLK2	Q8N568	42	11	267.95	0.133762	0.873668	0.270526	1.22883	0.439189	1;2;3;4	4	AD-DS	EOAD	84575.3	47956.8	44324.3	39807	45891.6	48655.6	45121	46082.7	46946.2	45598.2	47169.5	41382.5	22769.1	37107.1	36545.6	41884.6	44361.7	43003.3	41448.8	1.10011	0.137645	1.22883	0.297282	-1.11701	-0.159637
RYR2_HUMAN	Ryanodine receptor 2	RYR2	Q92736	47	14	253.212	0.134082	0.872631	0.270526	1.373	0.503782	1;3	2	EOAD	AD-DS	569701	17396.3	18737.2	18942.2	18048.4	18880.1	20752.9	19655.7	18797.1	18901.2	19064.4	19688.7	39100.9	25951.3	18230.5	16769.1	21539.2	20889.3	19357	-1.02411	-0.0343752	-1.373	-0.457328	1.34067	0.422953
DHB12_HUMAN	Very-long-chain 3-oxoacyl-CoA reductase	HSD17B12	Q53GQ0	22	3	126.513	0.134167	0.872354	0.270526	2.22552	0.3724	1;2;3;4	4	AD-DS	EOAD	34438.3	299.016	644.846	557.351	1126.14	480.2	195.04	775.034	762.892	605.065	256.301	230.652	328.675	271.876	518.536	132.779	383.088	399.315	358.429	1.6881	0.755402	2.22552	1.15414	-1.31836	-0.398741
RTTN_HUMAN	Rotatin	RTTN	Q86VV8	9	4	43.748	0.134252	0.87208	0.270526	2.06891	0.502636	4	1	EOAD	CTRL	252451	688.108	1603.62	1508.58	788.199	739.973	3574.47	591.712	993.15	1310.98	1559.84	1410.17	1417.08	1462.36	610.425	304.028	1337.71	575.142	706.826	1.85474	0.891216	-1.11547	-0.157656	2.06891	1.04887
TPPC4_HUMAN	Trafficking protein particle complex subunit 4	TRAPPC4	Q9Y296	4	2	21.9134	0.134569	0.871054	0.270526	1.27563	0.437679	3	1	AD-DS	EOAD	24454.1	10602.1	9231.35	9180.53	10284.5	11652.6	15691.7	12717.5	9930.33	11161.3	8332.99	9661.36	8254.57	8749.64	9928.16	10501	8461.79	11601.2	10123	1.10257	0.140864	1.27563	0.351211	-1.15697	-0.210347
SYT1_HUMAN	Synaptotagmin-1	SYT1	P21579	101	34	748.793	0.134881	0.870048	0.270526	1.12697	0.368024	1;2;3;4	4	CTRL	AD-DS	47915.4	270979	213950	183353	235682	242013	213276	230889	221608	226469	249553	231540	230307	237133	250562	273347	238763	258226	255225	-1.12697	-0.172455	-1.04709	-0.0663856	-1.07629	-0.10607
KAD1_HUMAN	Adenylate kinase isoenzyme 1	AK1	P00568	54	22	313.493	0.134981	0.869729	0.270526	1.46414	0.535255	1;2;3;4	4	EOAD	CTRL	21748.9	109708	115683	130283	115735	111740	123920	113795	117291	117269	107047	108661	230743	148817	94639.5	95531	115387	101006	101641	1.15376	0.206345	-1.26902	-0.343712	1.46414	0.550057
OX2G_HUMAN	OX-2 membrane glycoprotein	CD200	P41217	9	4	62.1018	0.135717	0.867366	0.270961	1.53422	0.465976	1;3;4	3	EOAD	AD-DS	31663.6	7815.77	4645.11	4257.12	6729.68	8380.53	7704.56	5075.19	7727.94	6541.99	11408.7	12063.1	6638.7	10036.9	6009.06	9563.63	8596.74	5036.01	7301.36	-1.11608	-0.158436	-1.53422	-0.617507	1.37466	0.459071
GSTO1_HUMAN	Glutathione S-transferase omega-1	GSTO1	P78417	35	14	265.215	0.136057	0.866279	0.270961	1.57955	0.531323	1;2;3;4	4	EOAD	CTRL	27851	23366.7	44055.8	41511.2	24012	22840.9	20886	20229.2	23486.7	27548.6	36328.3	25147.8	40634.6	34036.9	23399.9	16280.3	24876.4	21637.2	21548.4	1.27845	0.354394	-1.23552	-0.305122	1.57955	0.659516
MARK2_HUMAN	Serine/threonine-protein kinase MARK2	MARK2	Q7KZI7	23	4	131.933	0.13607	0.866236	0.270961	1.17986	0.540243	2;3	2	CTRL	EOAD	88310.1	7071.58	6450.15	6022.76	6631.1	7319.03	5063.19	6635.81	6083.04	6409.58	6000.92	5409.38	5660.92	5690.41	7312.85	6091.41	6343.49	7107.86	6713.9	-1.04748	-0.0669211	1.12638	0.171698	-1.17986	-0.238619
PROF1_HUMAN	Profilin-1	PFN1	P07737	32	9	263.13	0.136094	0.866162	0.270961	1.23343	0.349335	1;2;3;4	4	AD-DS	CTRL	15225.3	116594	113943	121373	124030	110576	194324	114043	112889	125972	114753	110459	105269	110161	89303.8	113531	106964	98727.4	102131	1.23343	0.302671	1.14353	0.193489	1.07862	0.109181
TOP1_HUMAN	DNA topoisomerase 1	TOP1	P11387	6	3	42.1239	0.136199	0.865825	0.270961	1.40213	0.461576	1	1	EOAD	AD-DS	91182.1	6236.94	5263.78	5399.11	7365.96	7146.13	7544.05	6846.08	6640.54	6555.32	7868.52	6338.91	13366.9	9191.44	7669.17	8031.71	5918.07	6731.19	7087.53	-1.08119	-0.112617	-1.40213	-0.487624	1.29685	0.375008
PARVA_HUMAN	Alpha-parvin	PARVA	Q9NVD7	4	2	21.0256	0.136373	0.865271	0.270961	1.46093	0.48276	1	1	EOAD	AD-DS	42300.8	4957.16	4627.25	4279.09	4958.03	4979.7	5982.92	5063.06	4731.01	4947.28	5241.24	4918.32	11523.3	7227.62	5173.75	5142.34	5011.72	5411.94	5184.94	-1.04804	-0.0676918	-1.46093	-0.546887	1.39397	0.479195
KAP0_HUMAN	cAMP-dependent protein kinase type I-alpha regulatory subunit	PRKAR1A	P10644	20	4	127.088	0.136428	0.865097	0.270961	1.28861	0.488856	1;2	2	EOAD	CTRL	43209.9	6467.84	9188.84	9666.2	7263.23	7813.46	7817.74	7060.65	7235.19	7814.14	7102.1	7162.16	11179.4	8481.23	6736.14	6057.43	6998.16	6534.95	6581.67	1.18726	0.247635	-1.08537	-0.118186	1.28861	0.36582
KRT84_HUMAN	Keratin_ type II cuticular Hb4	KRT84	Q9NSB2	9	2	53.8156	0.136431	0.865086	0.270961	1.69849	0.39723	1;2	2	EOAD	AD-DS	65983	74.5373	147.924	140.148	118.083	110.952	82.8687	66.2564	137.969	109.842	157.409	106.216	296.073	186.566	137.793	97.0226	181.957	150.118	141.723	-1.29024	-0.367638	-1.69849	-0.764253	1.31642	0.396615
RUVB1_HUMAN	RuvB-like 1	RUVBL1	Q9Y265	23	7	144.514	0.13651	0.864835	0.270961	1.33387	0.488397	1;3;4	3	EOAD	CTRL	50570.3	12563.8	14014.2	13739	13573.3	13510.7	19208.9	14897.6	14737.8	14530.7	13745.2	12183.1	22286.3	16071.5	11458.5	11918.1	13253.4	11565.1	12048.8	1.20598	0.270211	-1.10604	-0.145408	1.33387	0.415619
NB5R3_HUMAN	NADH-cytochrome b5 reductase 3	CYB5R3	P00387	31	19	257.81	0.136659	0.864363	0.270961	2.18675	0.345003	1;2;3;4	4	AD-DS	CTRL	34463	164159	107953	300829	264551	410804	786251	387432	161227	322901	142723	163786	215746	174085	108278	251608	118099	112663	147662	2.18675	1.12879	1.85485	0.891301	1.17894	0.23749
CH10_HUMAN	10 kDa heat shock protein_ mitochondrial	HSPE1	P61604	43	17	262.76	0.136713	0.864189	0.270961	1.44222	0.522163	1;2;3;4	4	EOAD	CTRL	10931.7	31499	33235.1	37746.5	34428	32893.9	49136.4	37764.4	41333.6	37254.6	40654.8	36339.4	78862.4	51952.2	35307.5	37245.8	38550	32986.3	36022.4	1.03421	0.0485248	-1.39452	-0.479766	1.44222	0.528291
IMA7_HUMAN	Importin subunit alpha-7	KPNA6	O60684	4	3	25.3943	0.137015	0.863232	0.271169	1.19551	0.464965	4	1	AD-DS	EOAD	60771	15635.2	16590.5	13443.7	14445.8	12179.6	18119.1	13630.2	14505.5	14818.7	10950.2	12744.9	13490.9	12395.4	14322.2	15517.3	12050.9	14730.4	14155.2	1.04688	0.0660895	1.19551	0.257621	-1.14197	-0.191531
SORCN_HUMAN	Sorcin	SRI	P30626	33	17	249.08	0.137222	0.862578	0.271344	1.34169	0.537735	1;2;3;4	4	EOAD	CTRL	21961.6	59163.3	63201.5	63300.5	52189.4	50267.7	54203.5	59957.4	57591.3	57484.3	50841.7	64344.9	96005	70397.2	45829.9	47385.6	56123.8	60536.8	52469.1	1.09559	0.131702	-1.22463	-0.292349	1.34169	0.424051
SYDC_HUMAN	Aspartate--tRNA ligase_ cytoplasmic	DARS	P14868	42	16	270.884	0.137533	0.861592	0.271405	1.20342	0.463046	1;2;3;4	4	CTRL	EOAD	57535.5	26282.3	20290.2	20506.7	27352.5	24475.6	16810.8	23254.6	23888.1	22857.6	22000.4	23272.9	20488.4	21920.5	26102.7	28439.7	24124.6	26851.1	26379.5	-1.15408	-0.206744	1.04275	0.0603908	-1.20342	-0.267135
MRP5_HUMAN	Multidrug resistance-associated protein 5	ABCC5	O15440	5	2	26.8544	0.137803	0.860742	0.271405	1.46053	0.462162	4	1	EOAD	AD-DS	161744	4762.21	5491.79	5016.86	4264.92	4867.95	6436.73	3642.17	4535.46	4877.26	8056.81	5531.99	7781.3	7123.37	4216.49	8223.85	6747.81	3368.96	5639.28	-1.15624	-0.20944	-1.46053	-0.546489	1.26317	0.337049
EHD3_HUMAN	EH domain-containing protein 3	EHD3	Q9NZN3;Q7Z7H8;Q9Y223	74	12	558.636	0.137845	0.860608	0.271405	1.20955	0.5174	1;2;3;4	4	CTRL	EOAD	60944.3	61859.1	49397.9	49265.2	53334.8	49591.4	49031.1	49919.2	60563.6	52870.3	52690.4	58448.1	35627.2	48921.9	58173.7	59893.3	58415.7	60212	59173.7	-1.11922	-0.162499	1.08071	0.111977	-1.20955	-0.274476
NU5M_HUMAN	NADH-ubiquinone oxidoreductase chain 5	MT-ND5	P03915	16	7	112.43	0.138233	0.859387	0.271702	1.36783	0.383038	4	1	CTRL	AD-DS	67368.9	68524.8	37562.8	38962.6	51672.8	47947.7	36393	55146.6	26816.1	45378.3	54973.2	52284.1	38212.8	48490.1	61199	79062.3	51887.2	56131.5	62070	-1.36783	-0.451894	-1.06857	-0.0956865	-1.28006	-0.356207
PRC1_HUMAN	Protein regulator of cytokinesis 1	PRC1	O43663	4	2	20.2556	0.138759	0.85774	0.271752	1.2077	0.360565	3	1	CTRL	AD-DS	72291	11046.7	8626.13	9336.38	7138.92	9306.1	7076.37	7032.17	9654.75	8652.19	10140.5	9874.83	8024.29	9346.55	9524.5	10955.3	9543.17	11774	10449.2	-1.2077	-0.27226	-1.08025	-0.111368	-1.11798	-0.160892
HINT1_HUMAN	Histidine triad nucleotide-binding protein 1	HINT1	P49773	18	5	162.816	0.138899	0.857301	0.271752	1.21564	0.396623	1;2;3	3	CTRL	AD-DS	13916	33009.8	27846.5	30458.7	42667.2	51992.6	32051.1	32394.4	34533.5	35619.2	36704.6	32302.2	40397.5	36468.1	45844.5	40535.8	42937.4	43883.1	43300.2	-1.21564	-0.281717	-1.02383	-0.0339794	-1.18734	-0.247738
OSBP1_HUMAN	Oxysterol-binding protein 1	OSBP	P22059	17	6	98.4255	0.139081	0.856732	0.271752	1.10932	0.38224	3;4	2	AD-DS	EOAD	90276.1	6798.69	6635.21	6973.54	6140.39	6770.86	7296.67	5921.98	6541.08	6634.8	6382.67	5390.69	6169.58	5980.98	5511.24	6170.45	6820.94	6379.66	6220.57	1.06659	0.0930064	1.10932	0.149672	-1.04006	-0.0566652
MAP6_HUMAN	Microtubule-associated protein 6	MAP6	Q96JE9	127	54	854.881	0.139166	0.856467	0.271752	1.13153	0.364361	1;2;3;4	4	EOAD	AD-DS	86733.5	76315.3	60874.5	61671.2	67048.5	51202.3	56091.7	60931.4	65467.4	62450.3	73213.5	69658.9	69120.3	70664.2	67044.4	77374.2	66413.5	63615.1	68611.8	-1.09866	-0.135749	-1.13153	-0.178271	1.02991	0.0425224
ERO1A_HUMAN	ERO1-like protein alpha	ERO1A	Q96HE7	15	3	89.2419	0.139327	0.855966	0.271752	1.92116	0.513911	1;3;4	3	EOAD	CTRL	55248.1	7136.24	2750.3	4037.56	3670.69	4195.62	1328.82	5360.74	3037.79	3939.72	5277.05	10191.7	5894.76	7121.17	4672.62	4990.96	1746.59	3416.66	3706.71	1.06286	0.0879541	-1.80753	-0.854021	1.92116	0.941976
ELAV4_HUMAN	ELAV-like protein 4	ELAVL4	P26378;Q12926	15	5	93.0796	0.139403	0.855727	0.271752	1.3021	0.533582	3;4	2	CTRL	EOAD	42054.8	58671.2	40402.1	32261.9	43672.8	39021.3	44135.3	43652.1	39888	42713.1	35056.9	37168.4	33355.7	35193.7	41486.8	57806.2	38522.5	45487.3	45825.7	-1.07287	-0.101479	1.21366	0.279363	-1.3021	-0.380842
SRC_HUMAN	Proto-oncogene tyrosine-protein kinase Src	SRC	P12931	19	6	132.49	0.139668	0.854903	0.271752	1.53351	0.519216	3	1	EOAD	CTRL	60348.1	2225.27	3363.78	4667.64	2404.92	2185.36	1972.05	2114.73	2162.06	2636.97	3061.06	4981.53	3767.19	3936.59	1843.9	4279.77	1828.85	2315.64	2567.04	1.02724	0.0387775	-1.49284	-0.578063	1.53351	0.616841
PAK3_HUMAN	Serine/threonine-protein kinase PAK 3	PAK3	O75914	36	7	260.121	0.139675	0.854881	0.271752	1.16309	0.509402	1;2;3;4	4	EOAD	CTRL	62651.9	14498.7	15911.5	15540.9	14974.1	14575.2	12127.2	13383.2	12829.2	14230	16073.7	14011.2	19234	16439.7	13418.8	13728.9	15220.7	14169.3	14134.4	1.00676	0.00972332	-1.15528	-0.208245	1.16309	0.217968
EXOC7_HUMAN	Exocyst complex component 7	EXOC7	Q9UPT5	4	2	20.4163	0.13969	0.854836	0.271752	2.54305	0.351286	2	1	AD-DS	CTRL	83781.2	1962.07	1185.52	3238.77	2095.5	5384.17	10646.6	3157.63	2273.83	3743.01	1691.53	1574.93	3415.72	2227.39	1458.99	1616.54	1447.13	1364.78	1471.86	2.54305	1.34656	1.68045	0.748843	1.51332	0.597716
PACR_HUMAN	Pituitary adenylate cyclase-activating polypeptide type I receptor	ADCYAP1R1	P41586	10	6	51.8199	0.139736	0.854692	0.271752	1.28587	0.355297	1;4	2	AD-DS	CTRL	54169.1	5624.04	5414.57	5202.48	5338.75	4037.64	3958.21	4111.8	3850.82	4692.29	3730.84	5827.67	3257.84	4272.11	3060.61	4140.65	3604.72	3790.51	3649.12	1.28587	0.362743	1.09835	0.135342	1.17072	0.227401
FIS1_HUMAN	Mitochondrial fission 1 protein	FIS1	Q9Y3D6	22	9	142.33	0.139838	0.854374	0.271752	1.17987	0.489951	1;2;3	3	EOAD	AD-DS	16994.8	17838.1	19738.6	17795.2	18977	19651.5	20710.3	19884.5	16001.9	18824.6	20895	19036.3	26700.5	22210.6	19555.4	16250.7	19827	20936.4	19142.4	-1.01688	-0.0241481	-1.17987	-0.238629	1.16029	0.214481
SCLY_HUMAN	Selenocysteine lyase	SCLY	Q96I15	6	2	39.9363	0.140007	0.85385	0.271752	1.45827	0.482136	1;4	2	EOAD	AD-DS	48434	30826.9	33803.8	36290.7	31134.1	28435	33715.1	31096.2	31616.7	32114.8	30134.5	35792.8	74568.8	46832	34160.8	30526.6	34343.5	34665.2	33424	-1.04077	-0.0576466	-1.45827	-0.544256	1.40115	0.486609
ACTN3_HUMAN	Alpha-actinin-3	ACTN3	Q08043	95	18	710.241	0.140039	0.853752	0.271752	1.92383	0.418336	1;2;3;4	4	AD-DS	CTRL	103983	16922.7	16643.9	49736.7	35630.6	36407.1	63233.4	45459.4	18802.1	35354.5	24468.1	26121.5	45861.8	32150.5	20710	18854.9	17877.7	16065.9	18377.1	1.92383	0.943981	1.09966	0.137054	1.74948	0.806927
CC136_HUMAN	Coiled-coil domain-containing protein 136	CCDC136	Q96JN2	8	3	42.1889	0.140323	0.852871	0.272073	1.57511	0.468771	4	1	EOAD	AD-DS	135699	996.73	990.543	1067.31	1451.32	736.371	768.711	799.461	1278	1011.06	1719.97	2061.09	996.524	1592.53	697.87	1659.62	1035.95	1114.69	1127.03	-1.11471	-0.156666	-1.57511	-0.655456	1.41303	0.49879
S2512_HUMAN	Calcium-binding mitochondrial carrier protein Aralar1	SLC25A12	O75746	88	34	725.041	0.140758	0.851528	0.272235	1.22935	0.434425	1;2;3;4	4	CTRL	EOAD	75161.2	80853.6	54490.4	59436.1	87708.7	93776.8	72023.7	88622.1	78842.5	76969.2	76008.4	86244.1	63918.7	75390.4	87456.5	95461	92099.3	95707.2	92681	-1.20413	-0.267992	1.02094	0.0299017	-1.22935	-0.297894
GELS_HUMAN	Gelsolin	GSN	P06396	100	41	772.664	0.140763	0.851511	0.272235	1.39843	0.42027	1;2;3;4	4	AD-DS	CTRL	86096.8	75838.7	156045	135555	82745.1	81773.9	121357	91479.1	99129.7	105490	86168.2	88678.7	136535	103794	62964	63716	109099	65959.6	75434.7	1.39843	0.483811	1.01634	0.023389	1.37594	0.460422
DC1L1_HUMAN	Cytoplasmic dynein 1 light intermediate chain 1	DYNC1LI1	Q9Y6G9	66	24	413.594	0.141015	0.850736	0.272402	1.12914	0.45304	1;2;3;4	4	CTRL	EOAD	56864.4	30737.8	27087.9	32820.7	28880.1	26300.3	25456.4	30187.8	29578.9	28881.2	30463.8	30673.5	24070.3	28402.5	29991.1	32870.2	33879.9	31540.9	32070.5	-1.11043	-0.151117	1.01685	0.0241118	-1.12914	-0.175229
VPP2_HUMAN	V-type proton ATPase 116 kDa subunit a isoform 2	ATP6V0A2	Q9Y487	8	3	43.3743	0.141088	0.850511	0.272402	2.07913	0.495999	4	1	EOAD	CTRL	99166.1	30015.9	97427.5	42446.6	35830.8	41572.2	48763.7	50222.8	72805.3	52385.6	53640	43111.2	122561	73104.1	39570.3	22422.2	66285	12365.9	35160.8	1.48988	0.5752	-1.3955	-0.480782	2.07913	1.05598
CC180_HUMAN	Coiled-coil domain-containing protein 180	CCDC180	Q9P1Z9	34	11	193.086	0.142343	0.846663	0.273909	1.47131	0.483465	1;2;3;4	4	EOAD	AD-DS	192526	21802.9	19530.8	18730.9	23239	20327	16849.3	19133.5	19508.4	19890.2	20055	20733.7	47005.4	29264.7	23172.4	20059.9	18633.8	20315.1	20545.3	-1.03293	-0.0467476	-1.47131	-0.557102	1.4244	0.510355
ACON_HUMAN	Aconitate hydratase_ mitochondrial	ACO2	Q99798	155	66	1219.8	0.142346	0.846653	0.273909	1.25619	0.460378	1;2;3;4	4	CTRL	EOAD	86166.9	317213	232803	257298	275616	259930	276729	271380	235788	265845	289942	237709	236700	254783	328888	414556	234564	302215	320056	-1.20392	-0.26774	1.04341	0.061312	-1.25619	-0.329052
HPT_HUMAN	Haptoglobin	HP	P00738	56	17	435.2	0.142698	0.845581	0.274353	2.84842	0.476411	1;2;3;4	4	EOAD	CTRL	45889.7	28339.8	17213.9	76625.1	8804.94	47571.4	52928	48327.7	26813.1	38328	45370.1	20182.9	81482	49011.7	11242.3	9600.89	20012.5	27970.7	17206.6	2.22752	1.15544	-1.27874	-0.354726	2.84842	1.51016
CNTN2_HUMAN	Contactin-2	CNTN2	Q02246	35	12	216.889	0.142824	0.845198	0.274353	1.33529	0.527198	1;2;3	3	EOAD	CTRL	114078	26464.4	40378.3	45434.5	28739.1	31427.4	27624.1	34663	38648.5	34172.4	35134.2	38153.9	51519.5	41602.6	30747	32566.4	32189.7	29122.1	31156.3	1.09681	0.133309	-1.21743	-0.28384	1.33529	0.417148
FBXW5_HUMAN	F-box/WD repeat-containing protein 5	FBXW5	Q969U6	5	2	24.1509	0.144066	0.841438	0.275896	1.67877	0.403905	1	1	AD-DS	CTRL	64549.8	842.071	1191.56	1057.99	1046.76	841.9	395.286	1518.99	1495.71	1048.78	870.207	725.362	1310.76	968.776	672.255	680.081	517.892	628.713	624.735	1.67877	0.747401	1.08259	0.114483	1.5507	0.632918
ECI2_HUMAN	Enoyl-CoA delta isomerase 2_ mitochondrial	ECI2	O75521	9	5	51.9428	0.144187	0.841073	0.275896	1.34898	0.48278	2;3	2	AD-DS	EOAD	43984.4	2229.06	1637.92	1449.81	2108.58	2363.39	1944.07	1698.37	2204.12	1954.42	1626.49	2010.41	709.537	1448.81	1727.43	2115.65	1722.06	1908.64	1868.45	1.04601	0.0648995	1.34898	0.43187	-1.28964	-0.366971
CALM3_HUMAN	Calmodulin-3	CALM3	P0DP25;P0DP23;P0DP24	23	10	230.221	0.144617	0.839779	0.276043	1.27037	0.3972	1;2;3;4	4	EOAD	AD-DS	16837.7	157996	208376	232853	172708	152180	140117	150283	153310	170978	196338	196562	258712	217204	214786	145688	204920	205525	192730	-1.12722	-0.172771	-1.27037	-0.345243	1.12699	0.172472
NEUL_HUMAN	Neurolysin_ mitochondrial	NLN	Q9BYT8	36	4	224.172	0.144738	0.839417	0.276043	1.29042	0.379498	1	1	EOAD	AD-DS	81393.3	12356.4	16621.3	16985	12833.4	11769.1	10232	11716.2	11891.8	13050.6	13912.5	14759.2	21850.8	16840.8	16992.1	12155.8	15940.4	15033.8	15030.5	-1.15171	-0.203776	-1.29042	-0.367845	1.12044	0.164068
NPTXR_HUMAN	Neuronal pentraxin receptor	NPTXR	O95502	11	4	67.2878	0.145001	0.838628	0.276043	1.42679	0.46626	1;2	2	AD-DS	EOAD	53302.5	3362.61	2394.07	1641.33	2161.15	2801.03	2491.43	2584.44	3888.65	2665.59	2412.06	1892.91	1299.75	1868.24	2152.19	2923.93	2498.79	2215.09	2447.5	1.08911	0.123145	1.42679	0.512774	-1.31006	-0.389629
IF4B_HUMAN	Eukaryotic translation initiation factor 4B	EIF4B	P23588	16	5	97.8111	0.145015	0.838587	0.276043	1.32046	0.469613	1	1	EOAD	AD-DS	69208.3	3353.13	3048.68	3858.25	3534.79	2847.77	4158.3	3265.49	3573.24	3454.96	3407.12	3840.43	6438.82	4562.12	3655.24	3623.14	3210.25	3812.47	3575.27	-1.03482	-0.0493859	-1.32046	-0.401038	1.27602	0.351652
CENPE_HUMAN	Centromere-associated protein E	CENPE	Q02224	115	28	619.923	0.14532	0.837675	0.276379	1.72052	0.508468	1;2;3	3	EOAD	CTRL	317784	17553	19652	22914.7	17902	19166.6	23488.3	21463.2	18287.1	20053.4	19138.4	20717.1	59289.6	33048.4	19214.3	17244.3	19666.3	20708.4	19208.3	1.04399	0.0621112	-1.64802	-0.720735	1.72052	0.782846
GPNMB_HUMAN	Transmembrane glycoprotein NMB	GPNMB	Q14956	12	2	82.3882	0.146084	0.835399	0.277111	1.32472	0.454463	3	1	EOAD	AD-DS	64664	18637.8	22099.9	22764.8	19018.2	22011.8	13657	18780.4	19123.6	19511.7	25972.3	18728	32842.3	25847.5	20536.6	24514.7	20544.7	17038.2	20658.5	-1.05878	-0.0824005	-1.32472	-0.405687	1.25118	0.323286
PHIPL_HUMAN	Phytanoyl-CoA hydroxylase-interacting protein-like	PHYHIPL	Q96FC7	52	24	392.968	0.146464	0.834268	0.277403	1.19928	0.415032	1;2;3;4	4	EOAD	AD-DS	43056.4	40444.7	33368.4	39702.7	34018.6	35982.6	47000.5	34077.8	34849.1	37430.5	41890.6	43514.5	49263.7	44889.6	36077.5	51912.9	37932.9	36319.4	40560.7	-1.08363	-0.115866	-1.19928	-0.262165	1.10673	0.146299
TPP1_HUMAN	Tripeptidyl-peptidase 1	TPP1	O14773	26	7	179.224	0.146697	0.833579	0.277512	1.33746	0.519941	1;2;3;4	4	EOAD	CTRL	61761.2	42843	42224.1	46636.3	34488.7	34054.6	29085.8	52452.5	35564.4	39668.7	43074.6	41011.5	57462.4	47182.8	32081.1	31537.3	40134.2	37358.6	35277.8	1.12446	0.169239	-1.18942	-0.250262	1.33746	0.4195
PLCB4_HUMAN	1-phosphatidylinositol 4_5-bisphosphate phosphodiesterase beta-4	PLCB4	Q15147	6	2	35.9423	0.146885	0.833023	0.277512	1.07296	0.330908	1;4	2	AD-DS	CTRL	135604	11676.6	12272.7	11826.5	11671.3	11481.3	13745.7	11866	11773.4	12039.2	10762.1	11532.1	11664.8	11319.7	10712.3	10297.4	11737.1	12135.4	11220.6	1.07296	0.101592	1.06356	0.0889075	1.00883	0.0126841
RS15_HUMAN	40S ribosomal protein S15	RPS15	P62841	8	5	64.9278	0.147134	0.832287	0.277597	1.12739	0.517503	2;3;4	3	EOAD	CTRL	17040.2	16322.7	18373.5	19184.4	18180.3	15753.8	18001.5	17477.3	19023.4	17789.6	18696.2	19079.7	20825.4	19533.8	16694.1	15595	20041.7	16975.4	17326.5	1.02673	0.0380505	-1.09804	-0.134935	1.12739	0.172985
CO8B_HUMAN	Complement component C8 beta chain	C8B	P07358	7	4	37.3317	0.147417	0.831453	0.277597	1.61879	0.510533	1;2	2	EOAD	CTRL	68757.8	1446.48	2510.46	3101.09	1599.8	1612.56	1065.35	1568.08	1441.56	1793.17	2120.48	2421.45	3605.94	2715.95	1487.59	1044.29	2750.75	1428.46	1677.77	1.06878	0.0959667	-1.51461	-0.598946	1.61879	0.694913
SYVC_HUMAN	Valine--tRNA ligase	VARS	P26640	43	11	282.593	0.147579	0.830975	0.277597	1.32948	0.51669	1;3	2	EOAD	CTRL	141731	8078.91	9065.64	9286.22	9428.37	8958.23	9807.15	8875.83	9919.41	9177.47	10123.3	8137.89	16316.1	11525.7	8301.7	8487.94	9353.59	8534.35	8669.39	1.05861	0.0821651	-1.25587	-0.328692	1.32948	0.410857
SCRN1_HUMAN	Secernin-1	SCRN1	Q12765	53	28	381.461	0.147696	0.830631	0.277597	1.44699	0.518609	1;2;3;4	4	EOAD	CTRL	47009.4	85774.2	105485	84718.1	84538.3	80522.8	44349.1	85530.2	81217.6	81516.9	86142.2	93363.5	135080	104862	76956.7	61710.4	82902.6	68305.9	72468.9	1.12485	0.169737	-1.28638	-0.363318	1.44699	0.533055
PLEC_HUMAN	Plectin	PLEC	Q15149;Q68DX3	822	281	5768.2	0.147826	0.830249	0.277597	1.14456	0.332286	1;2;3;4	4	CTRL	AD-DS	533787	287679	218539	203745	241642	215575	219239	253859	259245	237441	233766	257773	283664	258401	250275	314111	258875	263800	271765	-1.14456	-0.194795	-1.08828	-0.122045	-1.05172	-0.0727498
MYOM2_HUMAN	Myomesin-2	MYOM2	P54296	14	2	80.8149	0.148021	0.829676	0.277597	1.36349	0.377766	3	1	EOAD	AD-DS	166436	2645.09	1629.81	1591.56	1542.58	1322.38	2040.1	2483.65	2297.5	1944.08	2224.49	2620.18	3107.56	2650.74	2579.73	1654.12	2125.42	3013.47	2343.18	-1.20529	-0.269382	-1.36349	-0.447309	1.13126	0.177927
TMEDA_HUMAN	Transmembrane emp24 domain-containing protein 10	TMED10	P49755	5	4	32.6733	0.148176	0.829223	0.277659	1.09298	0.330821	2	1	AD-DS	CTRL	25147.1	12116.8	12929	10883.3	13662.4	11200.4	10884.7	12180.5	12694	12068.9	10959.7	11476.4	11647.2	11361.1	11038.7	11789.7	10498.9	10841.3	11042.1	1.09298	0.128273	1.0623	0.0871927	1.02888	0.0410805
GBRA1_HUMAN	Gamma-aminobutyric acid receptor subunit alpha-1	GABRA1	P14867	33	8	233.563	0.148398	0.828573	0.277848	1.43561	0.476467	1;2;3;4	4	CTRL	EOAD	52087.1	15885.8	12542.1	11129.8	17000.4	15482	7368.02	14538.7	11388.9	13167	13912.8	13497.1	7558.99	11656.3	19038.5	14863.4	15242	17791.4	16733.8	-1.27089	-0.345844	1.1296	0.175815	-1.43561	-0.521659
CLAP1_HUMAN	CLIP-associating protein 1	CLASP1	Q7Z460	96	23	620.102	0.148693	0.82771	0.278072	1.19589	0.486984	1;2;3;4	4	EOAD	AD-DS	170477	19293	18994.8	17128.4	19383.6	23094.6	23045.4	19021.2	19243.4	19900.5	25106.8	20323.6	25966.1	23798.8	22091.2	15834.4	23446.9	19048	20105.1	-1.01028	-0.0147565	-1.19589	-0.258083	1.18372	0.243326
KCC2G_HUMAN	Calcium/calmodulin-dependent protein kinase type II subunit gamma	CAMK2G	Q13555	74	15	613.898	0.149018	0.826762	0.2781	1.23219	0.359363	1;2;3;4	4	CTRL	AD-DS	63350.6	36563.4	27196.1	27655.9	25092.1	36786.8	29108.9	35614.1	33408.3	31428.2	35740.4	38786.9	26724.5	33750.6	34623.6	47930.5	33927.1	38421.1	38725.6	-1.23219	-0.301227	-1.0739	-0.102855	-1.1474	-0.198373
GRM8_HUMAN	Metabotropic glutamate receptor 8	GRM8	O00222	11	2	64.1367	0.149338	0.825829	0.278471	1.61575	0.478767	3	1	AD-DS	EOAD	103337	4686.93	3950.95	4047.03	4387.47	4994.54	12310.6	4888.6	4516.8	5472.86	3415.35	4446.36	2299.9	3387.2	4832.33	5730.67	4263.79	5026.9	4963.42	1.10264	0.14096	1.61575	0.692201	-1.46535	-0.551241
SYSC_HUMAN	Serine--tRNA ligase_ cytoplasmic	SARS	P49591	57	18	419.792	0.149616	0.825021	0.278762	1.16933	0.330285	1;2;3;4	4	AD-DS	CTRL	59290.6	68826.4	73589.2	85287.5	101869	86652.4	63681.3	88209.1	77991.8	80763.3	64745.1	74709	68114.1	69189.4	66010.8	57618.6	74831.1	77810.6	69067.8	1.16933	0.225688	1.16728	0.22315	1.00176	0.00253806
CX6A1_HUMAN	Cytochrome c oxidase subunit 6A1_ mitochondrial	COX6A1	P12074	9	5	68.7079	0.150329	0.822958	0.279407	1.53297	0.507097	2;3;4	3	CTRL	EOAD	12154.9	125994	74397.3	83390.9	120298	112942	90625.4	93155.2	100526	100166	122615	109585	26564.4	86255.1	135508	153865	108766	130769	132227	-1.32007	-0.40062	1.16128	0.215712	-1.53297	-0.616332
S12A5_HUMAN	Solute carrier family 12 member 5	SLC12A5	Q9H2X9	84	31	573.886	0.150567	0.822271	0.279623	1.18652	0.334517	1;2;3;4	4	CTRL	AD-DS	127552	61963.7	44900.9	55349.3	62684.2	62993.4	71606.3	55622.6	56794	58989.3	59635.7	59668.3	74523.4	64609.1	61076.6	82765.5	63653.7	72473.2	69992.2	-1.18652	-0.246742	-1.09527	-0.131284	-1.08332	-0.115458
ARL1_HUMAN	ADP-ribosylation factor-like protein 1	ARL1	P40616	10	3	65.9376	0.15105	0.82088	0.280293	1.18056	0.483252	2;3	2	AD-DS	EOAD	20531.6	6108.94	6673.06	6653.07	5740.79	6393.37	5262.84	6085.13	5194.83	6014	5059.63	6354.95	3868.03	5094.2	6220.71	6147.64	5245.23	6326.91	5985.12	1.00483	0.00694486	1.18056	0.239469	-1.17489	-0.232524
ZYX_HUMAN	Zyxin	ZYX	Q15942	17	7	114.381	0.151623	0.819236	0.280412	1.35337	0.505589	1;2;3	3	CTRL	EOAD	62475	7206.92	5560.3	5353.91	7162.73	7575.82	10848.5	5929.29	6338.05	6996.94	6419.95	4640.44	6440.41	5833.6	8386.84	8536.24	7151.15	7505.8	7895.01	-1.12835	-0.174218	1.19942	0.262337	-1.35337	-0.436555
SAC1_HUMAN	Phosphatidylinositide phosphatase SAC1	SACM1L	Q9NTJ5	9	5	58.4925	0.151739	0.818902	0.280412	1.13788	0.325728	3;4	2	AD-DS	CTRL	67480.3	9002.26	8253.69	8468.45	9980.61	9628.98	11838.5	9342.9	11204.1	9714.94	9182.63	8358.28	9067.02	8869.31	8452.15	8588.98	8876.45	8233.54	8537.78	1.13788	0.186344	1.09534	0.131383	1.03883	0.0549612
KPRA_HUMAN	Phosphoribosyl pyrophosphate synthase-associated protein 1	PRPSAP1	Q14558	19	4	111.198	0.151888	0.818477	0.280412	2.44667	0.46795	1;3;4	3	EOAD	CTRL	39678.9	1426.42	3336.88	5478.8	2617.87	2495.41	4034.89	2983.12	2866.97	3155.05	1663.28	3705.85	8545.67	4638.27	968.903	2883.94	1749.98	1980.17	1895.75	1.66428	0.734895	-1.47011	-0.555924	2.44667	1.29082
DDX5_HUMAN	Probable ATP-dependent RNA helicase DDX5	DDX5	P17844	29	7	159.493	0.15189	0.818471	0.280412	1.36723	0.511825	1;2;3	3	EOAD	CTRL	69661.4	6807.43	7976.99	9931.36	7272.75	6163.42	6679.75	8034.35	11919.9	8098.24	9013.27	9498.06	11191.3	9900.87	6627.5	6188.24	6328.8	9821.62	7241.54	1.1183	0.161311	-1.2226	-0.289947	1.36723	0.451259
BIP_HUMAN	78 kDa glucose-regulated protein	HSPA5	P11021	99	38	674.774	0.151974	0.81823	0.280412	1.22967	0.44916	1;2;3;4	4	EOAD	CTRL	72447.1	59142.5	53350.3	63145.5	69465.6	55307.3	69052.1	63927.2	66806	62524.6	61247.7	52688	84874.4	66270	52059.3	50003	52451.3	61055.8	53892.3	1.16018	0.214343	-1.0599	-0.083933	1.22967	0.298276
COR1A_HUMAN	Coronin-1A	CORO1A	P31146	59	29	447.447	0.152163	0.817692	0.280412	1.2222	0.502636	1;2;3;4	4	CTRL	EOAD	51710.7	87759.3	63297.1	65829.8	95511.4	79347.9	66119.4	80286.4	81573.2	77465.6	70571.3	73470	63556.2	69199.2	89353.9	86463.1	74718.9	87765.7	84575.4	-1.09178	-0.126683	1.11946	0.162801	-1.2222	-0.289483
ATLA1_HUMAN	Atlastin-1	ATL1	Q8WXF7	67	29	549.074	0.152228	0.817506	0.280412	1.12404	0.360805	1;2;3;4	4	CTRL	AD-DS	63885.8	76224.2	55517.9	61691.2	73618.9	73685.3	56779.1	66597	70631.5	66843.1	65907.8	68968.8	71717.1	68864.6	76145	74605	75723.7	74063.2	75134.2	-1.12404	-0.16869	-1.03024	-0.0429821	-1.09104	-0.125708
DC1L2_HUMAN	Cytoplasmic dynein 1 light intermediate chain 2	DYNC1LI2	O43237	75	32	546.672	0.152339	0.81719	0.280412	1.18283	0.495564	1;2;3;4	4	EOAD	CTRL	54384.5	25855.2	26768.9	28046	30204.3	26938.3	37714.6	30702.1	31157.8	29673.4	33505.2	28139.7	34284.9	31976.6	26362.8	27989.8	26993.5	26790.2	27034.1	1.09763	0.134391	-1.07762	-0.107846	1.18283	0.242237
TPH2_HUMAN	Tryptophan 5-hydroxylase 2	TPH2	Q8IWU9	4	2	22.8956	0.152715	0.816119	0.280878	1.70011	0.343481	2	1	EOAD	AD-DS	56798.2	1143.65	877.434	776.309	1113.56	860.733	792.099	847.845	1007.41	927.38	945.72	1022.19	2762.05	1576.65	1732.7	1815.44	785.041	1047.49	1345.17	-1.4505	-0.536553	-1.70011	-0.765631	1.17209	0.229078
GLSL_HUMAN	Glutaminase liver isoform_ mitochondrial	GLS2	Q9UI32	12	2	77.1958	0.152853	0.815726	0.280907	3.03225	0.411962	1;2;4	3	EOAD	AD-DS	67235.4	302.054	332.654	117.464	177.635	177.179	124.153	254.856	445.585	241.447	231.279	326.367	1638.74	732.128	433.941	333.841	248.78	216.865	308.357	-1.27712	-0.352891	-3.03225	-1.60039	2.37429	1.2475
RBM39_HUMAN	RNA-binding protein 39	RBM39	Q14498	4	3	25.5418	0.153433	0.814081	0.281521	1.16155	0.419382	3	1	EOAD	AD-DS	59664.8	2410.56	2412.98	2114.44	2219.19	2140.67	2327.13	2210.22	2577.28	2301.56	2778.23	2117.43	3124.43	2673.37	2324.25	2374.75	2505.09	2424.06	2407.04	-1.04583	-0.0646459	-1.16155	-0.216046	1.11065	0.1514
FAHD1_HUMAN	Acylpyruvase FAHD1_ mitochondrial	FAHD1	Q6P587	27	10	204.18	0.153839	0.812935	0.282039	1.82007	0.508465	1;2;3;4	4	EOAD	CTRL	25128.1	13737.4	16397.5	15382.8	10593.7	12327.9	22412.6	19401.6	11098.9	15169	19432.3	12022.6	37705	23053.3	13651.4	12184	13057	11772.4	12666.2	1.1976	0.260144	-1.51976	-0.603847	1.82007	0.863991
APOD_HUMAN	Apolipoprotein D	APOD	P05090	15	4	122.902	0.154139	0.812088	0.282363	1.53807	0.490829	1;2;3;4	4	EOAD	CTRL	21560.7	16869.9	24319.2	28159.2	16358	16511.1	22697.9	19137.2	20654.7	20588.4	19702.7	18483.3	38647.8	25611.2	14654.8	15120.9	21528.9	15301.6	16651.6	1.23642	0.306174	-1.24397	-0.314946	1.53807	0.62112
STML2_HUMAN	Stomatin-like protein 2_ mitochondrial	STOML2	Q9UJZ1	36	16	237.25	0.154461	0.81118	0.282728	1.23763	0.504084	1;2;3;4	4	CTRL	EOAD	38648.2	18364.5	12285.2	13651.4	18829.3	17333.6	20550	16206.8	17093.9	16789.3	15431.3	14234.1	14300.8	14655.4	17103.6	18966.4	18310.7	18171.3	18138	-1.08033	-0.111469	1.14561	0.196113	-1.23763	-0.307582
XPP1_HUMAN	Xaa-Pro aminopeptidase 1	XPNPEP1	Q9NQW7	43	15	279.031	0.155861	0.807263	0.284641	1.23661	0.396067	1;2;3	3	EOAD	CTRL	70602.3	14199.6	17652.4	15717.8	17791	13954.6	12281.1	15977.8	19931.5	15938.2	12208.1	15519.7	20257.5	15995.1	12549.2	14485.5	11912.3	12791.8	12934.7	1.23221	0.301246	-1.00357	-0.00513932	1.23661	0.306385
CSK21_HUMAN	Casein kinase II subunit alpha	CSNK2A1	P68400;Q8NEV1	10	2	68.2622	0.155908	0.807131	0.284641	1.65949	0.455536	1;3	2	CTRL	EOAD	45257.7	75555.9	49069.2	62120.2	51981.2	47294.9	29567.8	43737.7	48604.1	50991.4	33056.5	45638.2	53935.9	44210.2	87293.5	38813.1	103110	64249.9	73366.6	-1.4388	-0.524869	1.15338	0.205873	-1.65949	-0.730743
SCRIB_HUMAN	Protein scribble homolog	SCRIB	Q14160	4	2	22.4014	0.156004	0.806865	0.284641	1.42295	0.503896	1	1	CTRL	EOAD	175855	23274.7	20715.9	16712	18610.7	18201.5	12162.7	18208.4	21136.5	18627.8	18334.2	19352.4	7874.7	15187.1	26232.7	19001.8	19796.8	21410.7	21610.5	-1.16012	-0.214276	1.22655	0.294609	-1.42295	-0.508885
SUCA_HUMAN	Succinate--CoA ligase [ADP/GDP-forming] subunit alpha_ mitochondrial	SUCLG1	P53597	25	11	190.065	0.157075	0.803892	0.285878	1.26215	0.421056	2;3;4	3	EOAD	AD-DS	36649	11968.1	9737.06	10452.2	9702.55	11323.6	6871.69	10517.4	10134.7	10088.4	13727	11488.6	12983.7	12733.1	10345.2	8024.12	12271.9	13007.7	10912.2	-1.08166	-0.113246	-1.26215	-0.335884	1.16687	0.222638
KIF27_HUMAN	Kinesin-like protein KIF27	KIF27	Q86VH2	19	5	124.431	0.157181	0.8036	0.285878	8.50373	0.464438	1	1	EOAD	AD-DS	161424	1360.7	709.238	1497.26	1167.97	1437.69	2740.85	1740.11	1385.83	1504.96	1423.51	1554.5	35415.3	12797.8	1901.82	1614.08	1331.9	1376.14	1555.98	-1.03391	-0.0481047	-8.50373	-3.0881	8.22486	3.03999
PALM_HUMAN	Paralemmin-1	PALM	O75781	41	10	299.584	0.158397	0.800252	0.287862	1.33733	0.497015	1;2	2	CTRL	EOAD	42247.1	47350.2	38372.8	49700.2	43843	39743.5	39709.3	40969.7	34760.1	41806.1	40189.8	43325.2	17932.5	33815.8	52621.6	45593.5	35741.7	46934.8	45222.9	-1.08173	-0.11334	1.23629	0.306016	-1.33733	-0.419356
PSD4_HUMAN	PH and SEC7 domain-containing protein 4	PSD4	Q8NDX1	10	4	50.6836	0.15881	0.799121	0.288326	1.24351	0.39351	1;2	2	EOAD	AD-DS	117390	1296.82	1213.73	1122.75	1161.08	1142.07	2110.71	1406.42	1286.2	1342.47	1653.47	1745.26	1609.38	1669.37	1479.91	1657.71	1202.83	1512.22	1463.17	-1.08991	-0.124204	-1.24351	-0.314413	1.14093	0.190208
DIP2B_HUMAN	Disco-interacting protein 2 homolog B	DIP2B	Q9P265	44	14	245.415	0.15914	0.79822	0.288326	1.19732	0.351458	1;2;4	3	AD-DS	EOAD	173716	10906.1	12372.9	11751	12319.7	13748.8	16635.9	14185	11444.6	12920.5	9079	11404.3	11890.1	10791.1	13430.5	9824.02	10642.1	12038.2	11483.7	1.12512	0.170077	1.19732	0.259815	-1.06418	-0.0897371
CRK_HUMAN	Adapter molecule crk	CRK	P46108	10	5	64.3964	0.15919	0.798084	0.288326	1.22244	0.493028	1;2	2	EOAD	CTRL	33887.8	7885.96	11420.5	10686.2	10195.9	7766.58	11848.8	8583.7	9276.78	9708.04	10515.3	10513.8	11106.9	10712	8978.14	8243.35	8892.28	8937.56	8762.83	1.10787	0.147783	-1.10342	-0.141978	1.22244	0.289761
FBX40_HUMAN	F-box only protein 40	FBXO40	Q9UH90	8	3	39.007	0.159215	0.798017	0.288326	1.33893	0.364814	1	1	CTRL	AD-DS	81321.8	1160.81	986.175	479.527	715.094	771.635	677.628	638.482	740.61	771.245	901.173	791.279	702.986	798.48	868.942	1417.85	891.239	952.54	1032.64	-1.33893	-0.421078	-1.03531	-0.0500655	-1.29326	-0.371013
CD59_HUMAN	CD59 glycoprotein	CD59	P13987	22	9	115.187	0.159508	0.797218	0.288335	1.41309	0.498961	1;2;3;4	4	EOAD	CTRL	14804.6	41163.5	38118.3	40254	40670.7	40922.6	26040.3	44304.4	41299.1	39096.6	44131.3	42741.6	65617.2	50830	38304.8	20822.5	45275.9	39479.6	35970.7	1.0869	0.120221	-1.30011	-0.378638	1.41309	0.498858
RL22_HUMAN	60S ribosomal protein L22	RPL22	P35268	4	2	34.5257	0.159818	0.796374	0.288335	1.31698	0.473761	2	1	EOAD	CTRL	14844	5201.32	5333.38	5129.95	5226.43	5600.55	5182.38	5534.99	4860.4	5258.67	5075.02	5471.04	10214.8	6920.28	5216.59	4575.89	5408.12	5817.99	5254.65	1.00077	0.00110562	-1.31597	-0.39613	1.31698	0.397236
DYH5_HUMAN	Dynein heavy chain 5_ axonemal	DNAH5	Q8TE73	35	8	188.501	0.159822	0.796363	0.288335	1.15119	0.368634	1;4	2	CTRL	AD-DS	532843	21714.4	16495.5	15663.5	18253.7	17768.5	13836.1	18616.3	16446.1	17349.3	17365.7	18960.8	16703.9	17676.8	19530	22434.8	17788.3	20136.1	19972.3	-1.15119	-0.203125	-1.01888	-0.0269819	-1.12986	-0.176144
CSKP_HUMAN	Peripheral plasma membrane protein CASK	CASK	O14936	57	21	330.187	0.160024	0.795814	0.288335	1.20405	0.375663	1;2;3;4	4	AD-DS	EOAD	106035	13653.8	12467.9	13046.9	12188.2	13586.5	16392	17220.9	16280.9	14354.6	12624.9	11963.7	11177.3	11922	14531.8	15265.7	11177.6	11578.9	13138.5	1.09256	0.127718	1.20405	0.267896	-1.10204	-0.140178
RYR1_HUMAN	Ryanodine receptor 1	RYR1	P21817	56	14	312.651	0.160766	0.793805	0.288335	1.15165	0.347071	1;2;3;4	4	EOAD	AD-DS	570879	39471.5	30525.7	29788.5	38898.3	35436.2	35667.6	42641.7	37033.3	36182.8	39020.1	37992	47997.8	41670	39184.3	39892.1	36844.9	42429.9	39587.8	-1.0941	-0.129751	-1.15165	-0.203702	1.0526	0.0739515
DYH17_HUMAN	Dynein heavy chain 17_ axonemal	DNAH17	Q9UFH2;O14653;P31415;P58505;Q7Z4I7;Q9BV36	109	28	628.46	0.16081	0.793687	0.288335	1.24531	0.463624	1;3;4	3	EOAD	AD-DS	515609	26381	22765.6	25298	23725.2	17892.5	21265.3	29246.2	23559.6	23766.7	27683.1	23268	37839.7	29596.9	25136.6	23307.9	24673	22086.6	23801	-1.00144	-0.00208162	-1.24531	-0.316507	1.24352	0.314425
KCIP4_HUMAN	Kv channel-interacting protein 4	KCNIP4	Q6PIL6	3	2	22.3658	0.161059	0.793015	0.288335	1.37247	0.484704	1;3	2	CTRL	EOAD	28956.8	1708.71	2141.25	1309.34	1613.1	2292.49	1568.74	1298.32	1759.44	1711.42	1659.11	1523.84	696.86	1293.27	1675.87	1972.61	2005.75	1445.68	1774.98	-1.03714	-0.0526037	1.32333	0.404174	-1.37247	-0.456778
OCAD1_HUMAN	OCIA domain-containing protein 1	OCIAD1	Q9NX40	19	4	119.679	0.161183	0.792682	0.288335	1.18463	0.430338	4	1	CTRL	EOAD	27797.3	31014.5	27313.4	25193	34047.6	28799.8	33418.8	33697.7	33516	30875.1	29981.2	33239.9	26292.9	29838	34949.7	42615.5	31776.8	32045.6	35346.9	-1.14484	-0.19514	1.03476	0.0492935	-1.18463	-0.244433
IGHA2_HUMAN	Immunoglobulin heavy constant alpha 2	IGHA2	P01877	14	2	121.773	0.161329	0.792287	0.288335	1.83248	0.380163	1;2;3;4	4	AD-DS	CTRL	37389.8	11585.3	10995.3	17927.4	7429.9	20925.4	34118.9	12416	11797.8	15899.5	9133.68	12309	22849.3	14764	7132.25	8928.4	8399.41	10245.9	8676.49	1.83248	0.873799	1.07691	0.106898	1.70161	0.766901
HS905_HUMAN	Putative heat shock protein HSP 90-alpha A5	HSP90AA5P	Q58FG0	40	8	298.509	0.16149	0.791854	0.288335	1.11418	0.466553	1;2;3;4	4	EOAD	AD-DS	38966.2	4703.3	4899.17	4776.47	4585.22	5335.25	5536.74	4958.94	5083.04	4984.76	5383.62	4876.97	6401.25	5553.95	4946.93	4754.69	4990.66	5260.92	4988.3	-1.00071	-0.00102228	-1.11418	-0.155987	1.11339	0.154965
ATP9A_HUMAN	Probable phospholipid-transporting ATPase IIA	ATP9A	O75110	13	3	82.4077	0.161515	0.791787	0.288335	1.58043	0.452954	1;3	2	EOAD	CTRL	120065	803.737	1634.83	1440.46	1005.53	1044.13	1104.33	1021.9	994.069	1131.12	723.892	1566.26	1732.29	1340.81	821.507	704.097	978.836	889.108	848.387	1.33326	0.414959	-1.18538	-0.245355	1.58043	0.660314
NDUA4_HUMAN	Cytochrome c oxidase subunit NDUFA4	NDUFA4	O00483	11	3	97.4034	0.161806	0.791006	0.288335	1.3037	0.352206	1;2;3;4	4	EOAD	AD-DS	9426.9	11316.4	10469.9	13472.6	12158.3	11381.6	10844.1	11279.5	11437.7	11545	11156.9	12533.3	21463.5	15051.2	14968.6	14498.2	10458	13610.9	13383.9	-1.15928	-0.21323	-1.3037	-0.382609	1.12457	0.169379
CENPJ_HUMAN	Centromere protein J	CENPJ	Q9HC77	33	5	215.872	0.162243	0.789835	0.288672	1.83644	0.460315	1;3	2	EOAD	CTRL	154198	9019.37	28663.3	21211.6	11920.6	8250.47	5263.32	6329.33	7994.75	12331.6	22470.1	15526.6	28039.1	22011.9	12674	6532.46	20550.7	8187.66	11986.2	1.02881	0.0409825	-1.785	-0.835927	1.83644	0.87691
CADM4_HUMAN	Cell adhesion molecule 4	CADM4	Q8NFZ8	26	9	187.894	0.162579	0.788936	0.288672	1.18529	0.478036	1;2;4	3	CTRL	EOAD	43241.6	44541.4	40543.7	39866.2	32176.7	33319.4	33427	41460.3	30935.4	37033.8	28196.7	32764.5	33626.2	31529.1	32717	38747.3	37867.4	40153	37371.1	-1.00911	-0.0130835	1.17459	0.232157	-1.18529	-0.24524
1433B_HUMAN	14-3-3 protein beta/alpha	YWHAB	P31946	46	9	430.957	0.162809	0.788322	0.288672	1.18062	0.361529	1;2;3;4	4	EOAD	AD-DS	28196.5	127334	131050	111520	126529	111995	99175.2	107222	128248	117884	118232	124650	174649	139177	129610	123233	129343	129958	128036	-1.08612	-0.119178	-1.18062	-0.239548	1.08701	0.120371
ASTRC_HUMAN	GRAM domain-containing protein 1C	GRAMD1C	Q8IYS0	13	4	67.8694	0.1632	0.78728	0.28902	1.6608	0.338615	1;3	2	EOAD	AD-DS	76320.4	905.005	1249.23	1101.82	735.893	856.265	710.872	768.91	884.796	901.598	923.33	1188.56	2380.23	1497.37	846.462	984.891	2565.19	1013.55	1352.52	-1.50014	-0.585097	-1.6608	-0.731878	1.1071	0.146781
NAA16_HUMAN	N-alpha-acetyltransferase 16_ NatA auxiliary subunit	NAA16	Q6N069	7	2	43.4184	0.163951	0.785286	0.289922	1.18645	0.490376	1;2	2	EOAD	CTRL	102489	12694.6	13081.9	13425.8	12698.5	13254.2	15749.9	14078.5	12598.7	13447.8	14797.6	12722.8	17515.4	15011.9	11680.4	10975.5	14533.3	13421.8	12652.8	1.06283	0.0879113	-1.11631	-0.158744	1.18645	0.246655
VP33A_HUMAN	Vacuolar protein sorting-associated protein 33A	VPS33A	Q96AX1	29	11	175.305	0.164611	0.783542	0.290387	2.15252	0.490626	1;3;4	3	EOAD	CTRL	68010.2	13502.8	25362.4	26890.7	18910.6	18704.2	20800.9	29625.1	21671.6	21933.6	20294.5	21618.3	76175.1	39362.6	21172.1	11975.8	19870.5	20128.6	18286.8	1.19942	0.262339	-1.79463	-0.843688	2.15252	1.10603
SNTA1_HUMAN	Alpha-1-syntrophin	SNTA1	Q13424	42	8	265.61	0.164716	0.783263	0.290387	1.17988	0.327098	1;2;3;4	4	AD-DS	CTRL	54237.5	16913.8	25058.5	23633.7	20232.6	19962.4	18925.9	22976	19587.3	20911.3	17030.7	18021.7	23588	19546.8	16412.5	16683.3	18652.3	19144.9	17723.2	1.17988	0.238638	1.0698	0.0973468	1.10289	0.141291
HDHD3_HUMAN	Haloacid dehalogenase-like hydrolase domain-containing protein 3	HDHD3	Q9BSH5	7	3	37.6291	0.164851	0.782908	0.290387	1.30483	0.472224	2;3	2	CTRL	EOAD	28228.1	4058.65	3230.43	3306.09	4573.9	3951.37	2308.54	4061.02	3959.13	3681.14	2949.93	2918.9	2671.5	2846.78	2878.38	4249.61	3744.55	3985.71	3714.56	-1.00908	-0.0130395	1.29309	0.370822	-1.30483	-0.383862
TSNAX_HUMAN	Translin-associated protein X	TSNAX	Q99598	18	4	113.922	0.165028	0.782442	0.290387	1.59868	0.477085	1;2;3	3	EOAD	CTRL	33226.6	1753.13	2944.58	2598.57	1685.88	1517.87	4417.31	2105.47	2032.75	2381.94	2286.14	3678.2	4395.99	3453.44	1759.46	2528.22	2354.49	1998.53	2160.18	1.10266	0.14099	-1.44984	-0.535895	1.59868	0.676886
C144A_HUMAN	Coiled-coil domain-containing protein 144A	CCDC144A	A2RUR9;Q3MJ40	18	4	103.601	0.165113	0.782218	0.290387	1.30159	0.489224	3;4	2	EOAD	CTRL	166551	3398.01	2852.26	3439.9	4544.81	3796.43	4021.52	4757.3	3617.79	3803.5	4071.75	3970.12	5739.09	4593.65	4202.08	3074.19	3161.97	3678.85	3529.28	1.0777	0.107957	-1.20774	-0.272314	1.30159	0.38027
LDHB_HUMAN	L-lactate dehydrogenase B chain	LDHB	P07195;Q93088	121	54	620.71	0.165414	0.781428	0.290564	1.14968	0.485428	1;2;3;4	4	EOAD	CTRL	36923.7	530586	533811	493377	561809	475372	464167	569807	540100	521129	489109	668993	586836	581646	493901	502673	493624	533477	505919	1.03006	0.0427333	-1.11613	-0.158502	1.14968	0.201235
VP13D_HUMAN	Vacuolar protein sorting-associated protein 13D	VPS13D	Q5THJ4	143	32	849.447	0.165804	0.780404	0.290564	1.13637	0.394046	1;3;4	3	EOAD	AD-DS	495680	23090.1	26247.8	26260.8	22793.4	22641	28412	24612.6	22939.4	24624.6	27426.2	28896	27626	27982.7	24515.5	28520.1	21731.5	29017.5	25946.1	-1.05367	-0.0754175	-1.13637	-0.184436	1.07849	0.109018
Z518A_HUMAN	Zinc finger protein 518A	ZNF518A	Q6AHZ1	16	2	81.1178	0.165811	0.780385	0.290564	1.82079	0.472786	3;4	2	EOAD	CTRL	169177	538.362	822.083	843.773	506.864	425.182	215.639	471.009	364.347	523.407	641.474	733.479	1338.89	904.615	531.286	218.817	574.192	663.006	496.825	1.0535	0.0751957	-1.72832	-0.789369	1.82079	0.864565
IDHC_HUMAN	Isocitrate dehydrogenase [NADP] cytoplasmic	IDH1	O75874	41	6	279.616	0.165848	0.780289	0.290564	1.21503	0.479329	1;2;3;4	4	EOAD	CTRL	46944.5	11386.2	13122.9	15042.4	11960.7	12018.5	14264.7	12297.8	12103.8	12774.6	13763.7	12255.2	19215.6	15078.1	12050.5	11858.7	13144.8	12584.9	12409.7	1.02941	0.0418122	-1.18032	-0.239176	1.21503	0.280989
TIM44_HUMAN	Mitochondrial import inner membrane translocase subunit TIM44	TIMM44	O43615	27	5	167.633	0.166026	0.779824	0.290653	1.1764	0.330924	1;3	2	CTRL	AD-DS	51698	7044.01	7172.45	7316.23	5822.58	5555.23	5819.01	5588.92	5698.06	6252.06	5390.25	7168.59	7516.75	6691.86	7297.5	6238.41	7835.63	8048.08	7354.9	-1.1764	-0.234375	-1.07035	-0.0980766	-1.09908	-0.136298
MA7D1_HUMAN	MAP7 domain-containing protein 1	MAP7D1	Q3KQU3	17	6	102.448	0.166514	0.778549	0.290957	1.91943	0.32166	1;2	2	AD-DS	EOAD	93162.2	2375.44	2068.76	2596.56	3702.87	3396.22	10994.4	2820.12	2033.18	3748.44	1851.44	2125.91	1881.34	1952.9	2097.2	2044.46	1910.84	2375.83	2107.08	1.77897	0.831045	1.91943	0.940677	-1.07895	-0.109632
SNX6_HUMAN	Sorting nexin-6	SNX6	Q9UNH7	24	8	173.882	0.166638	0.778226	0.290957	1.14224	0.48728	1	1	CTRL	EOAD	46934	6656.55	8197.35	7084.97	6859.6	7129.65	6695.3	6449.93	6735.1	6976.06	7274.42	6549.52	5254.26	6359.4	7726.92	6799.62	7276.99	7252.27	7263.95	-1.04127	-0.0583425	1.09697	0.133521	-1.14224	-0.191864
CMBL_HUMAN	Carboxymethylenebutenolidase homolog	CMBL	Q96DG6	17	6	114.043	0.166774	0.777873	0.290957	1.2918	0.358625	2;4	2	AD-DS	EOAD	28390.4	10476.5	12921.1	16987.8	13470.7	14985.2	19827	17297.7	14450.7	15052.1	13997.4	10756.6	10202.2	11652.1	15620.4	14440.1	11040.7	11157.1	13064.6	1.15213	0.204305	1.2918	0.369378	-1.12122	-0.165072
SERA_HUMAN	D-3-phosphoglycerate dehydrogenase	PHGDH	O43175	72	35	559.805	0.166835	0.777713	0.290957	1.21009	0.486294	1;2;3;4	4	EOAD	CTRL	57392	72342.8	82194.3	97182.9	78454.9	73589.2	78318.6	84282.2	82315.1	81085	77037.2	86142.5	116773	93317.5	75456.4	72151.5	81862.4	78994.5	77116.2	1.05146	0.0724008	-1.15086	-0.202713	1.21009	0.275114
RO60_HUMAN	60 kDa SS-A/Ro ribonucleoprotein	TROVE2	P10155	25	7	146.803	0.167327	0.776434	0.291133	1.39842	0.479618	1;3;4	3	EOAD	CTRL	61412.1	4482.61	3955.62	5137.7	5691.98	4627.14	2984.31	6682.58	5102.63	4833.07	5610.66	5619.09	7798.9	6342.88	5288.93	3089.6	4998.47	4765.99	4535.75	1.06555	0.0916005	-1.31239	-0.392198	1.39842	0.483798
ARP5L_HUMAN	Actin-related protein 2/3 complex subunit 5-like protein	ARPC5L	Q9BPX5	14	5	82.0755	0.167603	0.775719	0.291133	1.25143	0.474019	1;4	2	CTRL	EOAD	16941.2	9603.63	6505.12	6947.47	8813.02	8655	7220.85	6933.17	8173.03	7856.41	8026.19	8258.53	4914.29	7066.34	8564.75	9342.13	8505.31	8959.85	8843.01	-1.12558	-0.170667	1.11181	0.152908	-1.25143	-0.323575
VDAC3_HUMAN	Voltage-dependent anion-selective channel protein 3	VDAC3	Q9Y277	47	22	344.306	0.167699	0.77547	0.291133	1.20747	0.447956	1;2;3;4	4	CTRL	EOAD	31000.9	325280	232730	237494	286704	306850	227839	302384	290179	276183	270725	257166	244883	257591	270788	348250	288436	336665	311035	-1.12619	-0.171454	1.07217	0.100538	-1.20747	-0.271992
ANKAR_HUMAN	Ankyrin and armadillo repeat-containing protein	ANKAR	Q7Z5J8	15	5	76.0778	0.167941	0.774844	0.291286	1.23171	0.373358	3;4	2	EOAD	AD-DS	163908	4480.73	3764.23	4708.72	4219.43	4094.72	4368.97	3181.28	3878.58	4087.08	5339.59	5389.84	4372.85	5034.09	3824.99	5071.18	5789	3567.56	4563.18	-1.11649	-0.158968	-1.23171	-0.300661	1.1032	0.141692
MAGBA_HUMAN	Melanoma-associated antigen B10	MAGEB10	Q96LZ2	5	3	25.5682	0.169069	0.771935	0.292625	1.44777	0.318867	3;4	2	EOAD	AD-DS	39199.3	16691.2	9263.75	8990.94	10883.2	11269.5	5146.39	8618.26	7259.75	9765.37	8908.75	13111.6	20393.6	14138	10678.3	13675.5	12446.3	13982.6	12695.7	-1.30007	-0.378591	-1.44777	-0.533831	1.11361	0.15524
MTX2_HUMAN	Metaxin-2	MTX2	O75431	10	2	80.8215	0.169453	0.770951	0.292938	1.23211	0.478088	3;4	2	CTRL	EOAD	30105.4	53863.7	42144.9	35998.3	46506.7	46810	48685.3	40931.5	45639.6	45072.5	38331.8	46276.4	30027.9	38212	51756.8	52770.4	38613.7	45185.3	47081.5	-1.04457	-0.0629141	1.17954	0.238221	-1.23211	-0.301135
VSX2_HUMAN	Visual system homeobox 2	VSX2	P58304	5	2	25.104	0.170686	0.767803	0.294171	1.3169	0.303897	1;4	2	CTRL	AD-DS	39581.7	10407.9	5216.49	5681.27	5593.99	6338.99	2947.48	7621.95	7307.95	6389.5	6977.89	8495.86	7840.81	7771.52	7885.54	8038.48	8482.06	9251.18	8414.31	-1.3169	-0.397142	-1.21629	-0.282493	-1.08271	-0.114649
ABI1_HUMAN	Abl interactor 1	ABI1	Q8IZP0	16	2	97.2664	0.170912	0.767228	0.294171	1.35191	0.476925	1;2	2	EOAD	CTRL	55195	959.07	774.417	596.947	562.183	910.828	963.852	679.882	867.548	789.341	899.937	831.306	1243.77	991.671	692.072	797.776	840.024	604.261	733.533	1.07608	0.105787	-1.25633	-0.329214	1.35191	0.435
PNPH_HUMAN	Purine nucleoside phosphorylase	PNP	P00491	21	7	139.468	0.171196	0.766506	0.294171	1.36792	0.467509	1;2;3;4	4	CTRL	EOAD	32346.1	13972.6	8709.16	11170.6	13854.6	14638.4	18584	15100.6	10061.4	13261.4	8957.1	10131.9	10635.5	9908.15	13236.6	15874.3	10141.1	14962.2	13553.5	-1.02203	-0.0314349	1.33844	0.420547	-1.36792	-0.451982
NTPCR_HUMAN	Cancer-related nucleoside-triphosphatase	NTPCR	Q9BSD7	10	1	62.0595	0.171231	0.766418	0.294171	2.07978	0.337526	3	1	EOAD	AD-DS	20941.2	133.786	212.963	120.486	64.2358	318.153	23.3631	233.037	133.186	154.901	343.735	460.096	162.652	322.161	382.716	156.338	169.343	218.641	231.759	-1.49618	-0.581279	-2.07978	-1.05643	1.39007	0.475154
NDUAA_HUMAN	NADH dehydrogenase [ubiquinone] 1 alpha subcomplex subunit 10_ mitochondrial	NDUFA10	O95299	57	21	496.677	0.171304	0.766233	0.294171	1.18747	0.303963	1;2;3;4	4	CTRL	AD-DS	41092.8	67411.5	56418.6	53207.2	66583.9	53035.1	60235.9	60625.4	57483.6	59375.2	60383.7	59153.2	88954.7	69497.2	78094.4	79999.6	53738.1	70193.9	70506.5	-1.18747	-0.247897	-1.17048	-0.227095	-1.01452	-0.0208011
IDH3G_HUMAN	Isocitrate dehydrogenase [NAD] subunit gamma_ mitochondrial	IDH3G	P51553	47	18	330.14	0.171468	0.765817	0.294171	1.17211	0.374942	1;2;3;4	4	EOAD	AD-DS	43193.6	30696.4	27375.4	24611.9	27985.4	29344.6	22310.8	27550	28270.6	27268.1	28091.8	29145.1	38647.2	31961.4	30092	25748	29223.8	31191.4	29063.8	-1.06585	-0.0920051	-1.17211	-0.229113	1.0997	0.137108
G6PI_HUMAN	Glucose-6-phosphate isomerase	GPI	P06744	121	57	826.166	0.171504	0.765725	0.294171	1.1102	0.318043	1;2;3;4	4	AD-DS	EOAD	63375.4	486086	491670	558106	457082	522526	567655	510869	528985	515373	463393	467171	462084	464216	398961	469977	559627	475713	476070	1.08256	0.114443	1.1102	0.150819	-1.02553	-0.0363764
XPC_HUMAN	DNA repair protein complementing XP-C cells	XPC	Q01831	8	2	45.8369	0.171849	0.764853	0.294542	1.20161	0.304529	4	1	CTRL	AD-DS	106808	39826.1	46735.4	43071.7	38527	31752	27427.5	40329.1	41687.5	38669.5	44772.5	48456.4	37360.5	43529.8	39995.7	53917.9	49838.9	42111	46465.9	-1.20161	-0.264974	-1.12569	-0.170806	-1.06745	-0.094168
XPO1_HUMAN	Exportin-1	XPO1	O14980	44	14	301.224	0.172244	0.763857	0.294912	1.27993	0.461495	2;3;4	3	EOAD	CTRL	124527	10653.2	12961.9	12325	12888	10551	14784.7	12576.1	14587.9	12666	11838.2	13493	17569.7	14300.3	10620.8	14798	8930.83	10341.2	11172.7	1.13365	0.180977	-1.12903	-0.175089	1.27993	0.356066
GSTM5_HUMAN	Glutathione S-transferase Mu 5	GSTM5	P46439	21	5	186.802	0.172322	0.763659	0.294912	1.69452	0.431462	1;2;3;4	4	EOAD	AD-DS	25845.9	20493.3	16299.8	14716.5	14074.2	24715	10702.9	11047.5	12756.1	15600.7	17204.4	16717.7	45384.7	26435.6	14318.2	20443.1	15963.2	13910.5	16158.8	-1.03577	-0.050709	-1.69452	-0.760875	1.63599	0.710166
GPM6B_HUMAN	Neuronal membrane glycoprotein M6-b	GPM6B	Q13491	14	2	117.991	0.172591	0.762981	0.295151	1.20549	0.478148	1;2;3;4	4	EOAD	CTRL	29901.3	253613	262215	238182	219674	184753	217161	200883	188607	220636	240369	253525	256177	250024	225587	169675	241583	192770	207404	1.0638	0.0892254	-1.1332	-0.180399	1.20549	0.269625
CBPB1_HUMAN	Carboxypeptidase B	CPB1	P15086	4	2	20.8351	0.172946	0.762089	0.295538	2.19087	0.476521	2	1	CTRL	EOAD	47766.8	1480.94	1503.16	1073.17	1531.56	822.431	100.049	1079.1	1581.01	1146.43	1279.95	1576.29	0	952.082	2926.42	2008.87	1608.21	1800.04	2085.88	-1.81946	-0.863514	1.20413	0.267987	-2.19087	-1.1315
S12A7_HUMAN	Solute carrier family 12 member 7	SLC12A7	Q9Y666	31	3	191.562	0.173407	0.760932	0.296105	1.13497	0.307602	3;4	2	EOAD	AD-DS	120361	3373.49	2752.5	2853.75	3196.45	3196.57	2078.81	3324.15	3381.73	3019.68	3372.75	3419.96	3489.03	3427.25	3432.62	3317.37	3267.53	3611.22	3407.18	-1.12833	-0.174184	-1.13497	-0.182653	1.00589	0.0084697
CDC37_HUMAN	Hsp90 co-chaperone Cdc37	CDC37	Q16543	40	13	299.904	0.173702	0.760195	0.296387	1.29104	0.423191	1;2;4	3	EOAD	AD-DS	44981.6	38589.5	38894.9	36611.7	39716.1	36608.3	41542.8	39285.1	42487.3	39217	38028.3	40472.2	73391.2	50630.6	39164	40005.7	40116	43289.9	40643.9	-1.03639	-0.0515614	-1.29104	-0.36853	1.24571	0.316969
VGFR3_HUMAN	Vascular endothelial growth factor receptor 3	FLT4	P35916	14	5	77.2519	0.17436	0.758554	0.297066	1.203	0.473886	2	1	CTRL	EOAD	154868	19037.2	18661.6	16528.3	19266.6	20069.6	19267.1	17242.2	17503.2	18447	16857.4	20081.7	11640.9	16193.3	20475.2	19699	16389.3	21359	19480.6	-1.05603	-0.0786529	1.13917	0.187986	-1.203	-0.266639
KIF3A_HUMAN	Kinesin-like protein KIF3A	KIF3A	Q9Y496	6	2	34.6657	0.174842	0.757353	0.297667	1.26442	0.300078	1	1	CTRL	AD-DS	80383.1	1389.26	1379.4	1383.83	1562.01	1490.27	640.772	1456.22	1406.24	1338.5	1752.59	1568.45	1408	1576.35	1824.19	1635.78	1740.32	1569.43	1692.43	-1.26442	-0.338479	-1.1777	-0.235968	-1.07364	-0.102511
SYNC_HUMAN	Asparagine--tRNA ligase_ cytoplasmic	NARS	O43776	64	21	444.59	0.176714	0.752728	0.298854	1.13082	0.471056	1;2;3;4	4	CTRL	EOAD	63798.4	28010.7	23447	27086.3	28872.8	26002.2	31786.8	27315.4	26543.4	27383	24007	26507.7	25380.5	25298.4	28083.4	31182.9	29241	25924.9	28608	-1.04474	-0.0631382	1.0824	0.114237	-1.13082	-0.177375
RSU1_HUMAN	Ras suppressor protein 1	RSU1	Q15404	13	6	77.2432	0.176921	0.752219	0.298984	1.34385	0.307797	1;3;4	3	CTRL	AD-DS	31540.3	20221.7	18296.5	18908.6	15600.5	17084.8	9970.74	18189.3	17438	16963.8	15198.9	17019	27931.4	20049.8	17704.6	30559.8	20750.4	22172.3	22796.8	-1.34385	-0.426374	-1.18192	-0.241129	-1.13701	-0.185245
RIF1_HUMAN	Telomere-associated protein RIF1	RIF1	Q5UIP0	4	2	27.801	0.177684	0.750351	0.299609	1.20446	0.319338	1	1	AD-DS	CTRL	276633	342.386	514.573	471.454	387.355	506.575	515.377	421.559	481.903	455.148	428.547	410.681	417.735	418.988	376.697	277.456	466.605	390.778	377.884	1.20446	0.268391	1.0863	0.119426	1.10877	0.148965
PDCD6_HUMAN	Programmed cell death protein 6	PDCD6	O75340	10	2	76.3063	0.177968	0.749657	0.299868	1.32993	0.43638	3	1	CTRL	EOAD	21925.5	9882.09	6422.24	8802.43	8492.35	8085.63	9929.07	8438.29	8827.59	8609.96	6591.55	6516.62	6715.62	6607.93	6019.55	13231.7	8323.85	7577.13	8788.06	-1.02069	-0.0295379	1.30297	0.381808	-1.32993	-0.411346
NDRG4_HUMAN	Protein NDRG4	NDRG4	Q9ULP0	29	14	227.257	0.178268	0.748928	0.300042	1.15477	0.319824	1;2;3;4	4	AD-DS	CTRL	38858	55316.4	54788.2	60894.2	55507.9	59418.7	72219.1	59038.8	64930.6	60264.2	49666.1	52755.5	70321.9	57581.2	45806.1	49110.8	56120	57711.7	52187.1	1.15477	0.207608	1.0466	0.0657051	1.10336	0.141903
SAHH_HUMAN	Adenosylhomocysteinase	AHCY	P23526	45	17	341.691	0.178403	0.748598	0.300042	1.31364	0.343175	1;2;3;4	4	EOAD	AD-DS	48286.5	30308.5	21247.8	20489.5	19879.9	18692.7	19858.5	19241.9	20361.8	21260.1	20318	35865.2	27601.3	27928.1	20177.8	33894.6	22553	22504.5	24782.5	-1.16568	-0.221173	-1.31364	-0.393573	1.12693	0.172399
BFSP2_HUMAN	Phakinin	BFSP2	Q13515	6	4	33.9408	0.178465	0.748447	0.300042	1.1751	0.376962	3	1	EOAD	AD-DS	46221.8	12922.8	13649.5	12321.9	13884.2	15195.4	17914	14604.2	16650.2	14642.8	16077.4	16881.1	18661.7	17206.7	13018.2	17182.2	14556.9	17619.4	15594.2	-1.06497	-0.0908191	-1.1751	-0.232783	1.10341	0.141964
CAP2_HUMAN	Adenylyl cyclase-associated protein 2	CAP2	P40123	73	29	582.915	0.179175	0.746722	0.300563	1.36529	0.463182	1;2;3;4	4	CTRL	EOAD	53109.2	109425	73357.4	57635.1	93873.9	99103.7	64883	86047.1	93779.5	84763.1	70807.1	72200.6	67825.6	70277.8	103823	116233	74922	88820.6	95949.7	-1.13197	-0.178841	1.20612	0.270368	-1.36529	-0.449209
PCCB_HUMAN	Propionyl-CoA carboxylase beta chain_ mitochondrial	PCCB	P05166	53	20	365.375	0.17947	0.746008	0.300628	1.11554	0.29513	1;2;3;4	4	CTRL	AD-DS	58843.1	29916.6	29040.4	29893.5	26650.3	31424.4	26787.6	25927.6	24433.8	28009.3	34021.5	27981	29783.5	30595.4	31912.5	35394	30989.6	26686.2	31245.6	-1.11554	-0.157748	-1.09233	-0.127408	-1.02125	-0.0303393
DNM1L_HUMAN	Dynamin-1-like protein	DNM1L	O00429	153	60	1096.2	0.17981	0.745185	0.300978	1.11287	0.294776	1;2;3;4	4	CTRL	AD-DS	82390.5	65468.1	71625.2	60719	61430.4	62692.2	55573.1	57752.8	60196.4	61932.2	62238	60211.6	81902.5	68117.4	67290.5	73936.2	71273.1	63188.7	68922.2	-1.11287	-0.154279	-1.09987	-0.137334	-1.01181	-0.0169447
NDKB_HUMAN	Nucleoside diphosphate kinase B	NME2	P22392	27	2	258.38	0.180014	0.744693	0.3011	1.10754	0.333237	1;2;3;4	4	AD-DS	CTRL	17412.1	94336.2	119158	115074	107097	105263	127115	121500	106311	111982	106912	104177	115646	108912	101978	100218	94476.4	107765	101109	1.10754	0.147352	1.02819	0.0401022	1.07717	0.10725
GLU2B_HUMAN	Glucosidase 2 subunit beta	PRKCSH	P14314	21	7	157.819	0.180643	0.743178	0.301655	1.21222	0.346493	1;2	2	AD-DS	CTRL	60395	2264.63	2542.77	2597.36	2323.78	2217.36	1804.07	2102.01	2686.9	2317.36	1710.69	2439.88	2666.46	2272.34	2086.22	1553.35	1714.3	2292.77	1911.66	1.21222	0.277657	1.01981	0.0283016	1.18868	0.249355
TOM70_HUMAN	Mitochondrial import receptor subunit TOM70	TOMM70	O94826	104	39	669.846	0.181247	0.741729	0.301655	1.41745	0.447738	1;2;3;4	4	EOAD	CTRL	68139.3	41193.1	58291.9	39543.7	44077.7	41366.2	37190.7	46132.2	49588.1	44672.9	44372.6	47119	95032.3	62174.6	45855.7	36787.1	53588.5	39223.5	43863.7	1.01845	0.0263741	-1.39177	-0.476924	1.41745	0.503298
LKHA4_HUMAN	Leukotriene A-4 hydrolase	LTA4H	P09960	44	14	253.735	0.181361	0.741457	0.301655	1.16605	0.329314	1;2;3	3	AD-DS	CTRL	69912.7	33191.3	40127.7	46710.7	34376.6	31513.9	44778.7	34415.6	35481	37574.4	34892.4	38115.5	34457.8	35821.9	29614	31853.6	36353.3	31073.8	32223.7	1.16605	0.221629	1.04892	0.0689085	1.11166	0.152721
CPLX1_HUMAN	Complexin-1	CPLX1	O14810	7	3	56.9734	0.181444	0.741257	0.301655	1.57503	0.422117	1;3	2	CTRL	EOAD	15087.1	15453.3	11031.3	11276.6	14106.1	12385.7	4247.95	10890	12974.8	11545.7	12863.6	10460.8	6163.26	9829.2	17610.3	16663.6	13261.2	14389.9	15481.3	-1.34087	-0.423166	1.17463	0.232211	-1.57503	-0.655377
CSN6_HUMAN	COP9 signalosome complex subunit 6	COPS6	Q7L5N1	16	8	112.113	0.181497	0.741131	0.301655	1.22574	0.345693	1;2;3;4	4	AD-DS	CTRL	36505.7	10772.4	12900.2	11720.6	10682.6	8901.04	10694.3	10484.9	11527.7	10960.5	9610.96	10455.7	11560.4	10542.4	9112.95	5056.8	11559.7	10038.1	8941.91	1.22574	0.293654	1.03966	0.0561113	1.17898	0.237543
PRS6B_HUMAN	26S proteasome regulatory subunit 6B	PSMC4	P43686	18	8	124.133	0.181562	0.740975	0.301655	1.21508	0.365369	1;2;3	3	AD-DS	EOAD	47480.4	14007.1	16659.4	14287.2	14420	15985.6	11947.4	15540.8	16509.2	14919.6	12989.7	16061.5	7784.7	12278.6	12845.4	12904.2	14238.8	13964.8	13488.3	1.10611	0.1455	1.21508	0.281057	-1.09852	-0.135556
NUDT5_HUMAN	ADP-sugar pyrophosphatase	NUDT5	Q9UKK9	7	3	48.0495	0.181677	0.740701	0.301655	1.37473	0.37532	1;3;4	3	EOAD	CTRL	24612.8	14939.5	27690.2	21394.1	20023.4	17497.2	36152.9	19119.3	20877	22211.7	18695.4	18431.2	29869.2	22331.9	13671.2	14268.3	18281.9	18756.9	16244.6	1.36733	0.451362	-1.00541	-0.00778709	1.37473	0.459149
FARP1_HUMAN	FERM_ RhoGEF and pleckstrin domain-containing protein 1	FARP1	Q9Y4F1	92	34	557.251	0.181897	0.740174	0.301655	1.22119	0.368007	2;3;4	3	AD-DS	EOAD	119374	20147.8	20365.6	23222.8	21913.7	22143	15884.3	20007.9	20002.6	20461	16986.7	18402.4	14875.7	16754.9	14371.9	24894.3	18589.1	18788.4	19160.9	1.06785	0.0947066	1.22119	0.288291	-1.1436	-0.193584
UBP38_HUMAN	Ubiquitin carboxyl-terminal hydrolase 38	USP38	Q8NB14	10	5	51.961	0.181926	0.740105	0.301655	1.17519	0.449723	2;3	2	CTRL	EOAD	117915	38136.6	30595.8	32664.7	33401.3	38244.7	30282.9	28610.4	27908.9	32480.7	31287.7	29927.4	28672.7	29962.6	32734.5	36562.3	32001.8	39548.8	35211.9	-1.08409	-0.116481	1.08404	0.116419	-1.17519	-0.232899
MTBP_HUMAN	Mdm2-binding protein	MTBP	Q96DY7	11	3	61.0739	0.181927	0.740103	0.301655	1.20275	0.312021	1;3	2	CTRL	AD-DS	103391	15978.7	13414.3	13553.7	10848.1	13524.5	10514.4	9457.26	9469.23	12095	12299.6	11440.2	15255	12998.3	13298.4	15833.9	14378	14678.9	14547.3	-1.20275	-0.266338	-1.07468	-0.103905	-1.11917	-0.162434
HPLN1_HUMAN	Hyaluronan and proteoglycan link protein 1	HAPLN1	P10915	48	20	391.462	0.182504	0.738727	0.302352	1.10405	0.292737	1;2;3;4	4	AD-DS	CTRL	40792.9	47563.8	45462.5	52061.5	44570.4	46349.7	59330.4	51546.6	53079	49995.5	41312.8	46062.7	50607.5	45994.3	45924.9	47309.4	42260.6	45640.4	45283.8	1.10405	0.142802	1.08699	0.120341	1.01569	0.0224605
SRSF1_HUMAN	Serine/arginine-rich splicing factor 1	SRSF1	Q07955	20	6	105.423	0.182612	0.738471	0.302352	1.26845	0.37848	1	1	EOAD	AD-DS	27858.7	11666	13040.4	11696	11649.3	12027.3	13726.4	11478.9	11711.4	12124.5	11839.3	12511.5	21787	15379.3	13996.2	12669.6	13071.4	12156.7	12973.5	-1.07003	-0.0976448	-1.26845	-0.343065	1.18544	0.24542
PSA4_HUMAN	Proteasome subunit alpha type-4	PSMA4	P25789	35	14	263.645	0.183058	0.737411	0.302806	1.27234	0.442434	1;2;3;4	4	EOAD	CTRL	29769	25221	26244.1	22768.4	24612.2	25449.7	23916.2	26288	27273.2	25221.6	24357.9	25998.6	45308	31888.2	23792.9	22056.3	26759	27642.5	25062.7	1.00634	0.00911877	-1.26432	-0.338363	1.27234	0.347481
IVD_HUMAN	Isovaleryl-CoA dehydrogenase_ mitochondrial	IVD	P26440	26	9	147.894	0.18315	0.737193	0.302806	1.45001	0.39694	1;2;3;4	4	EOAD	CTRL	46832.8	5515.62	5552.15	5639.13	7889.2	8490.53	4417.18	8350.46	4782.24	6329.57	5173.31	5451.85	9883.59	6836.25	5581.85	4109.06	4550.29	4617.29	4714.62	1.34254	0.424964	-1.08005	-0.111098	1.45001	0.536063
TRFL_HUMAN	Lactotransferrin	LTF	P02788	10	2	58.4065	0.183505	0.736352	0.303025	1.31779	0.366746	1;2	2	EOAD	AD-DS	80063.9	972.071	848.849	552.668	820.451	817.226	1043.51	827.298	814.343	837.052	1054.56	867.567	1387.04	1103.06	923.268	1180.99	687.904	950.01	935.544	-1.11767	-0.160489	-1.31779	-0.398119	1.17905	0.23763
ADT4_HUMAN	ADP/ATP translocase 4	SLC25A31	Q9H0C2	18	3	159.915	0.183658	0.73599	0.303025	1.43349	0.342317	1;3;4	3	EOAD	AD-DS	35307.1	12597.4	9063.04	9612.41	10858.1	10277.7	13025.3	10020.9	10077.1	10691.5	10920.9	10676.9	24380.6	15326.2	13336.5	13993.4	10472.8	11945.8	12437.1	-1.16327	-0.21819	-1.43349	-0.519533	1.23229	0.301343
NECT1_HUMAN	Nectin-1	NECTIN1	Q15223	27	12	183.062	0.183721	0.735841	0.303025	1.78424	0.448354	1;3;4	3	CTRL	EOAD	57500.4	17868.9	14623.1	15978.1	15403.9	15108	3599.32	12942.2	12986.9	13563.8	9210.7	10397.6	3476.01	7694.77	18858.3	9878.72	13722.1	12458.2	13729.3	-1.0122	-0.017498	1.76273	0.817814	-1.78424	-0.835312
ASTN1_HUMAN	Astrotactin-1	ASTN1	O14525	9	4	46.1275	0.184075	0.735005	0.303025	1.42492	0.460407	2;3	2	CTRL	EOAD	147707	4161.29	3170.24	3087.63	4496.39	4117.07	7203.87	4243.85	3612.79	4261.64	3461.35	3498.62	2740.26	3233.41	4599.22	5274.2	3371.02	5184.91	4607.34	-1.08112	-0.112524	1.318	0.398352	-1.42492	-0.510876
LYNX1_HUMAN	Ly-6/neurotoxin-like protein 1	LYNX1	P0DP58	4	2	47.8151	0.184141	0.734849	0.303025	1.73575	0.371247	1;4	2	EOAD	AD-DS	13211.3	13292.2	31814.1	63155	20034	15088	6453.17	10971.3	21781.5	22823.7	41218.8	34406.3	43223.5	39616.2	27118.7	15312.1	43311	19280.2	26255.5	-1.15036	-0.202089	-1.73575	-0.79556	1.50887	0.593472
E2AK2_HUMAN	Interferon-induced_ double-stranded RNA-activated protein kinase	EIF2AK2	P19525	22	6	113.401	0.184489	0.73403	0.303025	1.13493	0.299257	3;4	2	AD-DS	CTRL	62550.6	9228.98	7954.26	8367.88	8290.02	7820.55	7265.17	7722.05	8568.22	8152.14	6873.45	7230.59	8770.94	7625	6644.68	5808.04	8212.76	8066.23	7182.93	1.13493	0.182607	1.06913	0.0964427	1.06154	0.0861642
MYO5A_HUMAN	Unconventional myosin-Va	MYO5A	Q9Y4I1	316	102	2155.16	0.184704	0.733524	0.303025	1.20497	0.459931	1;2;3;4	4	EOAD	CTRL	217116	60852.4	62127.9	58442.4	53140.3	53319.6	68311.2	57464.9	58820.5	59059.9	56555.2	60874.1	85188.2	67539.2	50176.4	58969.8	60121.1	54935.6	56050.7	1.05369	0.0754463	-1.14357	-0.193546	1.20497	0.268992
EF1G_HUMAN	Elongation factor 1-gamma	EEF1G	P26641	69	30	516.286	0.185106	0.732578	0.303025	1.57836	0.335931	1;2;3;4	4	EOAD	AD-DS	50461	211692	378968	353847	169384	153368	72585.2	191505	195703	215881	325229	334590	362399	340739	305697	161219	420516	239105	281634	-1.30458	-0.383583	-1.57836	-0.658429	1.20986	0.274846
SPTN2_HUMAN	Spectrin beta chain_ non-erythrocytic 2	SPTBN2	O15020;Q16586	367	114	2532.84	0.185121	0.732544	0.303025	1.24949	0.322869	1;2;3;4	4	EOAD	AD-DS	272694	103181	110125	103561	77655.9	64829	63151.9	72740.5	69592	83104.5	84374.9	108384	118756	103838	85941.6	96915.1	103629	92607.6	94773.4	-1.14041	-0.189555	-1.24949	-0.321339	1.09565	0.131784
KCAB1_HUMAN	Voltage-gated potassium channel subunit beta-1	KCNAB1	Q14722	15	3	88.6355	0.185214	0.732327	0.303025	1.22299	0.436779	2;3;4	3	EOAD	AD-DS	47019.8	17257.8	16309.4	16855.4	15527.3	15267.2	12562.5	16474.7	15196.2	15681.3	15275.5	18091	24167.7	19178	15084.1	12655.3	16040.3	19095.8	15718.9	-1.0024	-0.00345212	-1.22299	-0.290408	1.22006	0.286956
MPCP_HUMAN	Phosphate carrier protein_ mitochondrial	SLC25A3	Q00325	55	29	420.442	0.185268	0.7322	0.303025	1.10653	0.326653	1;2;3;4	4	EOAD	AD-DS	40551.2	107145	113194	110405	113658	92272.3	87649.3	100625	110300	104406	114022	122143	110420	115528	120481	110902	103248	109636	111067	-1.06379	-0.0892199	-1.10653	-0.14604	1.04017	0.0568197
TOLIP_HUMAN	Toll-interacting protein	TOLLIP	Q9H0E2	27	10	188.309	0.185435	0.731809	0.303081	1.07949	0.458794	1;2;3;4	4	CTRL	EOAD	30510	44955.5	40223.8	40173.3	40936.4	41520.9	46185.1	40011.2	45227.8	42404.2	41067.7	39011.9	40318.3	40132.6	40791.3	43811	44185.1	44504.2	43322.9	-1.02166	-0.0309218	1.0566	0.0794338	-1.07949	-0.110356
PTPR2_HUMAN	Receptor-type tyrosine-protein phosphatase N2	PTPRN2	Q92932	26	7	149.485	0.185895	0.730731	0.303255	1.31689	0.417952	1;2;3	3	AD-DS	EOAD	112070	4402.76	3510.16	2187.86	2998.7	4303.75	2865.78	3294.65	3062.6	3328.28	3503.28	2055.11	2023.76	2527.38	2796.75	3235.89	3198.96	3435.9	3166.87	1.05097	0.0717173	1.31689	0.397132	-1.25302	-0.325415
ADDB_HUMAN	Beta-adducin	ADD2	P35612	109	37	882.04	0.186066	0.730333	0.303255	1.16481	0.346677	1;2;3;4	4	CTRL	AD-DS	81310.6	90330.7	76454.6	61908.8	75155	73415.7	51976.3	61224.1	69454	69989.9	71790.3	63808.8	76088.1	70562.4	88134.5	78988.7	83321	75654.2	81524.6	-1.16481	-0.22009	-1.00818	-0.011753	-1.15536	-0.208337
HS71L_HUMAN	Heat shock 70 kDa protein 1-like	HSPA1L	P34931	84	19	645.855	0.186071	0.730322	0.303255	1.17244	0.34774	1;2;3;4	4	AD-DS	EOAD	70774.3	14972.4	14110.9	15690.9	14737.2	17334.5	13923.2	16659.9	15026.9	15307	14151.3	14884.2	10131.5	13055.7	12255.7	13237.8	17783.1	13564.8	14210.3	1.07717	0.107248	1.17244	0.229513	-1.08844	-0.122265
FABP7_HUMAN	Fatty acid-binding protein_ brain	FABP7	O15540	11	6	98.0622	0.186361	0.729645	0.303513	2.52112	0.456551	1;2;3;4	4	EOAD	CTRL	15003	9084.44	12785.4	16490.4	10358.9	10502.5	17272.4	11346.5	11948.4	12473.6	9471.48	11805.9	51643.9	24307.1	9337.61	9828.22	9445.32	9954.41	9641.39	1.29376	0.371567	-1.94868	-0.962498	2.52112	1.33406
ACTBL_HUMAN	Beta-actin-like protein 2	ACTBL2	Q562R1	56	4	532.294	0.186655	0.72896	0.303635	1.06253	0.350922	1;2;3;4	4	CTRL	AD-DS	42345.5	37354.9	34536.1	34102.7	33276.3	34072.4	33045.7	34650	33978.3	34377	35269.7	36795	31679.2	34581.3	34335.2	39404	36296.8	36070.6	36526.7	-1.06253	-0.0875041	-1.00594	-0.00854566	-1.05626	-0.0789584
NINJ2_HUMAN	Ninjurin-2	NINJ2	Q9NZG7	8	3	59.6436	0.186763	0.72871	0.303635	1.21987	0.296443	1;3	2	AD-DS	EOAD	15680.3	2658.38	2052.4	2772.56	2205.43	2194.82	2440.25	2460.43	2497.7	2410.25	2595.83	1688.79	1642.87	1975.83	1474.66	1719.55	1951.18	3033.32	2044.68	1.17879	0.237306	1.21987	0.286722	-1.03485	-0.0494159
ATP5J_HUMAN	ATP synthase-coupling factor 6_ mitochondrial	ATP5J	P18859	15	5	145.444	0.186834	0.728544	0.303635	1.1513	0.343053	1;2;3;4	4	CTRL	AD-DS	12587.5	80799.4	55104.7	55360.4	60099.9	67534.7	74419.5	69736.3	69632.9	66586	73864.3	61470.1	67071.1	67468.5	67799.8	77494.2	74798.3	86549.1	76660.4	-1.1513	-0.203262	-1.01325	-0.0189952	-1.13624	-0.184267
RENR_HUMAN	Renin receptor	ATP6AP2	O75787	14	5	92.6063	0.187201	0.727692	0.304016	2.28881	0.455021	3	1	EOAD	CTRL	39008.1	1048.75	4077.48	4420.33	1493.34	985.729	1667.55	867.816	865.788	1928.35	3086.16	1712.65	3343.49	2714.1	1169.75	729.799	1768.46	1075.24	1185.81	1.62618	0.701489	-1.40747	-0.493107	2.28881	1.1946
CH60_HUMAN	60 kDa heat shock protein_ mitochondrial	HSPD1	P10809	141	77	960.605	0.187516	0.726962	0.304114	1.10844	0.328252	1;2;3;4	4	EOAD	AD-DS	61225.9	195750	178109	181355	201635	185360	179815	195721	187880	188203	195931	186730	243172	208611	202631	185994	188858	220834	199579	-1.06045	-0.0846701	-1.10844	-0.148525	1.04525	0.0638549
ICAL_HUMAN	Calpastatin	CAST	P20810	18	2	128.118	0.187527	0.726935	0.304114	1.30785	0.385438	1	1	EOAD	CTRL	76972.1	2437.55	3610.63	4103.53	3213.51	3156.87	4979.49	2750.47	2696.76	3368.6	3011.42	3125.49	4232.47	3456.46	2861.76	2215.45	2854.8	2639.4	2642.85	1.27461	0.350053	-1.02608	-0.0371455	1.30785	0.387199
CHD9_HUMAN	Chromodomain-helicase-DNA-binding protein 9	CHD9	Q3L8U1	9	3	48.2467	0.187721	0.726486	0.304213	3.48868	0.453445	4	1	EOAD	CTRL	328189	5841.02	4193.54	2389.93	4506.54	4580.87	294.83	3887.73	2434.91	3516.17	4010.94	6223.16	16091.8	8775.31	2144.18	615.485	3201.26	4100.54	2515.37	1.39788	0.483237	-2.4957	-1.31944	3.48868	1.80268
AL3A2_HUMAN	Fatty aldehyde dehydrogenase	ALDH3A2	P51648	14	3	81.5063	0.188596	0.724467	0.30444	1.3113	0.448935	1;2;3	3	EOAD	CTRL	55304.1	3437.82	4169.54	4188.84	3981.23	3592.91	5169.96	4637.28	4281.42	4182.38	4499.73	3924.47	7233.21	5219.14	3629.11	4120.62	3930.76	4240.04	3980.13	1.05081	0.0715067	-1.24789	-0.319488	1.3113	0.390995
SOCS2_HUMAN	Suppressor of cytokine signaling 2	SOCS2	O14508	7	2	35.0133	0.188659	0.724323	0.30444	1.42704	0.454343	4	1	EOAD	CTRL	22457.5	5309.77	8544.87	8205.68	7679.62	6924.16	12141.9	8370.84	8692.94	8233.72	9417.34	8401.8	13510.2	10443.1	9634.01	5247.44	6457.63	7933.06	7318.03	1.12513	0.170088	-1.26834	-0.342936	1.42704	0.513024
NECA1_HUMAN	N-terminal EF-hand calcium-binding protein 1	NECAB1	Q8N987	13	5	111.752	0.189188	0.723107	0.305062	1.25801	0.360465	1;3;4	3	CTRL	EOAD	40742.3	8077.56	6466.74	6010.81	6074.14	7454.41	3756.57	6813.03	7240.22	6486.68	7233.12	6311.82	5568.27	6371.07	7549.43	7239.15	9672.93	7597.9	8014.85	-1.23559	-0.305195	1.01815	0.0259459	-1.25801	-0.331141
PGM2_HUMAN	Phosphoglucomutase-2	PGM2	Q96G03	11	2	74.271	0.189313	0.722821	0.305062	2.6955	0.363273	1	1	EOAD	CTRL	68796.7	202.441	206.245	392.449	313.799	845.353	1857.51	695.907	334.69	606.049	163.596	371.151	1719.82	751.522	101.06	848.697	79.611	85.858	278.806	2.17373	1.12017	-1.24003	-0.310381	2.6955	1.43055
COPA_HUMAN	Coatomer subunit alpha	COPA	P53621	41	12	228.2	0.189444	0.722519	0.305062	1.13778	0.374068	1;3;4	3	CTRL	EOAD	139886	46577.4	44426.3	42410.7	45672.2	36359	42114.2	50583.2	46397.6	44317.6	42788.2	53166.6	36291.7	44082.2	49038.6	54074.4	45769.2	51740.9	50155.8	-1.13174	-0.178537	1.00534	0.00768384	-1.13778	-0.186221
SEPT5_HUMAN	Septin-5	SEPT5	Q99719	76	33	523.884	0.189583	0.722201	0.305071	1.30176	0.402674	1;2;3;4	4	CTRL	EOAD	43233.3	131514	87428.4	81366.3	116094	114308	72952.3	99521.7	104412	100950	99959.7	127532	60581.1	96024.3	129051	125640	106117	139196	125001	-1.23825	-0.308303	1.05129	0.0721645	-1.30176	-0.380468
ZC3H6_HUMAN	Zinc finger CCCH domain-containing protein 6	ZC3H6	P61129	8	2	55.0003	0.189989	0.721271	0.30551	2.73209	0.348711	1;3	2	AD-DS	CTRL	132354	485.233	280.622	2167.05	186.112	1448.36	547.956	1313.29	576.155	875.598	739.195	294.787	1061.67	698.551	286.822	93.5577	245.749	655.819	320.487	2.73209	1.45	1.25345	0.325903	2.17965	1.1241
DNJB1_HUMAN	DnaJ homolog subfamily B member 1	DNAJB1	P25685	32	9	193.828	0.190959	0.719061	0.306485	1.39402	0.404198	1;2	2	EOAD	AD-DS	38215.3	11900.5	10914.9	11157.7	11995	9118.3	10809.1	9633.06	9334.78	10607.9	10475.2	10885.1	23002.7	14787.7	11114.5	11377.8	9598.73	11991.5	11020.6	-1.03891	-0.055065	-1.39402	-0.47925	1.34181	0.424185
LAMP2_HUMAN	Lysosome-associated membrane glycoprotein 2	LAMP2	P13473	9	2	65.398	0.190997	0.718973	0.306485	2.30503	0.356711	1;2;3	3	AD-DS	EOAD	45531.1	520.731	1002.99	1331.17	553.094	657.83	143.216	580.054	822.97	701.507	463.678	331.776	117.557	304.337	418.336	233.064	777.74	455.939	471.27	1.48855	0.573905	2.30503	1.20479	-1.54851	-0.630882
MT1X_HUMAN	Metallothionein-1X	MT1X	P80297;P13640;Q8N339	9	5	41.6127	0.191728	0.717315	0.307442	2.2919	0.432188	1;2;3;4	4	EOAD	CTRL	7208.8	15931.7	12420.8	13464.7	19074.6	16990.2	2182.65	16588.7	13692.8	13793.3	16024.1	15620	25002.5	18882.2	7917.44	2430.87	12257.6	10348.8	8238.67	1.67421	0.74348	-1.36894	-0.453063	2.2919	1.19654
ATPD_HUMAN	ATP synthase subunit delta_ mitochondrial	ATP5D	P30049	12	6	112.62	0.192756	0.714992	0.308316	1.20452	0.2872	1;2;3;4	4	CTRL	AD-DS	17490	45785.5	35064.7	31281.6	39931.4	40628.4	57216.4	43743.4	39667.2	41664.8	38697.6	41801.6	61041.8	47180.3	48523.8	53289.3	47063.2	51868.7	50186.2	-1.20452	-0.268462	-1.13238	-0.179356	-1.06371	-0.0891061
SYCE3_HUMAN	Synaptonemal complex central element protein 3	SYCE3	A1L190	7	3	54.6373	0.192945	0.714566	0.308316	1.22396	0.321146	1;2	2	EOAD	AD-DS	10658.2	16512	9041.25	11857	15100.3	13378.5	12825.5	15833.2	12427.7	13371.9	15024	14245.5	19830.5	16366.7	15149.6	16063.4	13570.1	14938	14930.3	-1.11654	-0.159036	-1.22396	-0.291555	1.09621	0.132519
SMG1_HUMAN	Serine/threonine-protein kinase SMG1	SMG1	Q96Q15;Q5VUG0;Q96GD3	50	13	285.239	0.193151	0.714104	0.308316	1.29212	0.283916	3;4	2	AD-DS	CTRL	414607	17655.2	27831.6	22218.9	21596.6	17434.9	26258	33530.7	25218.2	23968	16502.6	17916.4	26953.9	20457.6	21012.9	16275.6	17114.4	19794.7	18549.4	1.29212	0.369739	1.17159	0.228471	1.10287	0.141268
THADA_HUMAN	Thyroid adenoma-associated protein	THADA	Q6YHU6	13	3	71.4941	0.193294	0.713782	0.308316	1.95142	0.381188	1	1	AD-DS	CTRL	223029	3796.87	3837.41	4447.74	3500.03	4506.59	19234.3	3838.47	3968.38	5891.22	4917.43	4276.05	7142.3	5445.26	3009.89	2719.19	3476.47	2870.2	3018.94	1.95142	0.964525	1.0819	0.113567	1.8037	0.850959
HOME1_HUMAN	Homer protein homolog 1	HOMER1	Q86YM7	37	13	277.101	0.193589	0.713118	0.308316	1.35138	0.439325	1;2;4	3	CTRL	EOAD	40390.9	34383.7	21882.5	20994.3	33851.2	30222.5	36178.6	30043	30370.7	29740.8	25254.1	26822	17222.2	23099.5	31200.9	39842.5	22539.2	31281.9	31216.1	-1.04961	-0.0698471	1.28751	0.364586	-1.35138	-0.434433
PEX19_HUMAN	Peroxisomal biogenesis factor 19	PEX19	P40855	8	2	47.6622	0.194047	0.712094	0.308316	1.26313	0.399452	1	1	EOAD	AD-DS	33091.7	503.181	840.264	770.45	558.261	525.24	935.752	613.158	561.689	663.499	823.072	802.27	888.91	838.084	739.015	718.308	529.718	730.997	679.509	-1.02413	-0.0343983	-1.26313	-0.337	1.23337	0.302602
IDH3A_HUMAN	Isocitrate dehydrogenase [NAD] subunit alpha_ mitochondrial	IDH3A	P50213	54	24	383.745	0.194061	0.712061	0.308316	1.17151	0.317325	1;2;3;4	4	CTRL	AD-DS	40048	162964	130999	114902	145341	142033	120910	177862	163820	144854	154302	154228	140354	149628	176659	196917	145129	160085	169698	-1.17151	-0.228367	-1.03296	-0.0467829	-1.13413	-0.181584
IF4A1_HUMAN	Eukaryotic initiation factor 4A-I	EIF4A1	P60842	49	7	366.891	0.194142	0.71188	0.308316	1.1439	0.283075	1;2;3;4	4	AD-DS	CTRL	46382.2	5170.32	6672.13	6154.34	5920.89	5463.58	7318.37	5197.11	6073.02	5996.22	4671.31	5826.62	5986.46	5494.8	5442.5	5549.32	5310.62	4665.15	5241.9	1.1439	0.193964	1.09125	0.125987	1.04825	0.0679769
GRIA3_HUMAN	Glutamate receptor 3	GRIA3	P42263	39	10	224.498	0.194326	0.71147	0.308316	1.24602	0.382361	1;3	2	EOAD	AD-DS	101727	6277.76	6385.19	7527.1	7552.27	7423.99	6621.93	6967.89	6881.46	6954.7	8423.31	6328.71	11245	8665.67	6669.11	6392.73	8804.52	7487.56	7338.48	-1.05518	-0.0774929	-1.24602	-0.317323	1.18085	0.23983
PDIA3_HUMAN	Protein disulfide-isomerase A3	PDIA3	P30101	80	30	658.822	0.194487	0.711109	0.308316	1.37273	0.430705	1;2;3;4	4	EOAD	CTRL	57181.6	55909	57524.4	56357.7	58172.4	53095.9	109012	61672	66582.5	64790.7	64230.9	62264	95047	73847.3	48595.5	54283.8	53583.1	58722.1	53796.1	1.20438	0.268285	-1.13978	-0.188759	1.37273	0.457043
TSN_HUMAN	Translin	TSN	Q15631	10	2	69.3445	0.194488	0.711107	0.308316	1.17245	0.36739	1;3	2	EOAD	AD-DS	26297	12230.5	14926.3	13599.6	11553.7	12642.6	11392.2	11309.3	12661.2	12539.4	12506.6	13202.4	18396.5	14701.8	13184.4	13078.6	13462.1	12704.5	13107.4	-1.0453	-0.0639119	-1.17245	-0.229527	1.12164	0.165615
GNAI2_HUMAN	Guanine nucleotide-binding protein G(i) subunit alpha-2	GNAI2	P04899	69	20	566.63	0.195823	0.708135	0.309683	1.16205	0.282623	1;2;3;4	4	AD-DS	CTRL	41021.3	163853	190041	205509	187053	206409	143026	189783	184646	183790	172480	162561	160422	165154	185070	118031	178940	150601	158160	1.16205	0.216671	1.11284	0.154243	1.04422	0.0624285
MYLK_HUMAN	Myosin light chain kinase_ smooth muscle	MYLK	Q15746	34	9	198.289	0.19583	0.70812	0.309683	1.26241	0.377178	3;4	2	CTRL	EOAD	213453	28809.5	23666.6	19387.2	25262.4	23994.7	27672.1	27941.3	25761.9	25312	28707.5	23062.9	21638.6	24469.7	30006.4	42374.9	23058	28123.4	30890.7	-1.2204	-0.287352	1.03442	0.0488255	-1.26241	-0.336178
UBE2O_HUMAN	(E3-independent) E2 ubiquitin-conjugating enzyme	UBE2O	Q9C0C9	45	18	251.328	0.196302	0.707076	0.309993	1.38832	0.39015	1;3	2	EOAD	AD-DS	142719	37414.6	33634.7	33710.6	37386.7	29188.7	37259.9	36054.2	34352.9	34875.3	33169.1	36180.6	75904.9	48418.2	37284.1	35752	34800.6	38377.8	36553.6	-1.04812	-0.0678085	-1.38832	-0.473344	1.32458	0.405536
HXK1_HUMAN	Hexokinase-1	HK1	P19367	206	81	1424.02	0.196432	0.706787	0.309993	1.16944	0.308071	1;2;3;4	4	EOAD	AD-DS	103627	232651	211722	179773	201464	218298	152337	213894	210084	202528	209885	213697	286948	236843	219013	212617	216141	245004	223194	-1.10204	-0.140177	-1.16944	-0.225813	1.06116	0.0856357
ETFB_HUMAN	Electron transfer flavoprotein subunit beta	ETFB	P38117	23	10	166.779	0.196736	0.706117	0.310151	1.21056	0.441445	1;2;3	3	EOAD	CTRL	28071.8	28719.6	24766.2	26118.7	26520.3	27604.7	27314.9	26697.3	28276.8	27002.3	26083.1	25803.5	39956.3	30614.3	23041.3	24382	25199.9	28534.5	25289.4	1.06773	0.0945496	-1.13377	-0.181123	1.21056	0.275672
ITAE_HUMAN	Integrin alpha-E	ITGAE	P38570	52	20	295.386	0.196803	0.705967	0.310151	1.17144	0.428613	3;4	2	CTRL	EOAD	131642	31184.5	22749.6	24890.3	29101.8	23928.3	21741.1	28637.4	23567.9	25725.1	20771.8	23909.5	21892.3	22191.2	25005.4	27298.5	22597.9	29080.5	25995.6	-1.01051	-0.0150891	1.15925	0.21319	-1.17144	-0.228279
RCN1_HUMAN	Reticulocalbin-1	RCN1	Q15293	21	10	148.681	0.197063	0.705394	0.310347	1.96686	0.311691	1	1	AD-DS	EOAD	38890	12094.4	10031.7	11007.9	9718.28	12756.3	50041.5	13129.5	10437.8	16152.2	8255.15	8213.24	8168.04	8212.14	9543.75	11077.6	8531.08	10408.6	9890.24	1.63314	0.707651	1.96686	0.975898	-1.20434	-0.268247
PLCD4_HUMAN	1-phosphatidylinositol 4_5-bisphosphate phosphodiesterase delta-4	PLCD4	Q9BRC7	4	2	20.6644	0.197513	0.704404	0.310645	1.42073	0.427434	1	1	CTRL	EOAD	88440.7	290.37	183.539	82.7803	257.076	159.219	44.4094	124.289	134.21	159.487	221.322	126.082	0	115.801	189.625	128.409	174.577	165.478	164.522	-1.03157	-0.0448484	1.37724	0.461785	-1.42073	-0.506634
TANC2_HUMAN	Protein TANC2	TANC2	Q9HCD6	22	4	123.154	0.197691	0.704013	0.310645	1.37507	0.435278	1;3;4	3	EOAD	CTRL	221133	12071.9	12266.7	15973.5	14163.2	14085.4	8755.48	15210.1	13760.4	13285.8	21563.2	15586.8	17127	18092.3	19489.2	6657.83	12942.6	13539.9	13157.4	1.00976	0.0140143	-1.36178	-0.44549	1.37507	0.459505
CENPF_HUMAN	Centromere protein F	CENPF	P49454	46	15	257.808	0.198281	0.702719	0.310819	1.13072	0.300924	1;2	2	CTRL	AD-DS	371073	23727.3	19747.2	19563.3	19921.4	20698.1	15681	18443.8	22604.7	20048.3	21959.6	22295.5	18523	20926	21227.3	22151	23082.5	24215.3	22669	-1.13072	-0.177239	-1.04378	-0.0618152	-1.08329	-0.115424
VGF_HUMAN	Neurosecretory protein VGF	VGF	O15240	34	12	236.861	0.198607	0.702005	0.311067	1.42289	0.28405	1;2;3;4	4	CTRL	AD-DS	67314.9	9687.86	9416.59	10371.9	10930.5	5145.11	6763.22	4646.11	7961.47	8115.35	17489.2	8450.38	6079.31	10673	12166.5	12624.7	11840.9	9556.9	11547.3	-1.42289	-0.508824	-1.31516	-0.395234	-1.08192	-0.11359
FLOT2_HUMAN	Flotillin-2	FLOT2	Q14254	46	13	303.358	0.199472	0.700119	0.311125	1.41507	0.439243	1;3	2	EOAD	CTRL	47463.4	21261.5	19671.2	24633.1	19162.4	32823.2	23514.3	22900.4	23760.4	23465.8	23281.1	23817.9	42554	29884.3	14650.5	22322.3	22225.4	25276.6	21118.7	1.11114	0.15204	-1.27353	-0.348829	1.41507	0.500869
HIG1A_HUMAN	HIG1 domain family member 1A_ mitochondrial	HIGD1A	Q9Y241;A8MV81	6	3	46.5501	0.199481	0.700097	0.311125	1.64656	0.323034	4	1	AD-DS	CTRL	10143	14095.8	7597.32	8517.19	16188.5	19088.2	24586.2	18317.6	10211.4	14825.3	12642.1	12676	11709.2	12342.4	11027.7	1961.16	11262.2	11764.2	9003.82	1.64656	0.719451	1.20117	0.264436	1.3708	0.455015
RN213_HUMAN	E3 ubiquitin-protein ligase RNF213	RNF213	Q63HN8;Q5T1Q4;Q8TCD6;Q92887;Q96L33;Q9P206	171	47	969.109	0.199708	0.699605	0.311125	1.22315	0.436815	3;4	2	CTRL	EOAD	598936	18285.9	13517.2	13661.1	17453	15100.4	12885.6	17172.4	16621.6	15587.2	13256.8	14075.2	12781.8	13371.3	15825.7	13405.2	15847.5	20342.2	16355.1	-1.04927	-0.0693861	1.16572	0.22122	-1.22315	-0.290606
SCAI_HUMAN	Protein SCAI	SCAI	Q8N9R8	64	20	435.983	0.199777	0.699453	0.311125	1.2462	0.418634	1;2;3;4	4	CTRL	EOAD	70798.8	22029.5	15816.5	16221.3	16407.9	18902.1	11752.4	16338.3	15415.4	16610.4	13189.1	16309.7	15432.9	14977.3	19537.7	21070.3	17092.8	16958	18664.7	-1.12367	-0.168221	1.10904	0.149315	-1.2462	-0.317536
RALA_HUMAN	Ras-related protein Ral-A	RALA	P11233	27	5	254.327	0.1999	0.699187	0.311125	1.17696	0.405678	1;2;3;4	4	EOAD	AD-DS	23737.9	28622.8	40476.7	38090.6	31194.2	28406.1	27990.1	28731.2	29646.8	31644.8	35663.9	33627.1	42443.4	37244.8	33675.6	27610.2	35391.8	30680.9	31839.6	-1.00616	-0.00885434	-1.17696	-0.235071	1.16976	0.226217
ARL8B_HUMAN	ADP-ribosylation factor-like protein 8B	ARL8B	Q9NVJ2	33	8	280.594	0.199983	0.699006	0.311125	1.33575	0.426572	1;2;3;4	4	EOAD	CTRL	21767.2	147517	164639	188197	152875	135056	133530	174667	152293	156097	145769	165381	295447	202199	147119	139178	156515	162688	151375	1.03119	0.0443158	-1.29534	-0.373333	1.33575	0.417649
PPIB_HUMAN	Peptidyl-prolyl cis-trans isomerase B	PPIB	P23284	38	16	262.25	0.200125	0.698698	0.311125	1.30565	0.404225	1;2;4	3	EOAD	CTRL	23799.6	27774.8	30636.1	30854.5	27797.7	28218.3	36624.7	24798.3	26430.9	29141.9	26685.2	25560.9	45350.5	32532.2	23383.9	22361.7	29670.5	24250.2	24916.6	1.16958	0.225991	-1.11634	-0.158773	1.30565	0.384764
RAP1A_HUMAN	Ras-related protein Rap-1A	RAP1A	P62834	29	10	206.588	0.200129	0.69869	0.311125	1.56769	0.438424	1;2;3;4	4	EOAD	CTRL	21329.4	18107.5	32176.3	32560.1	24686.8	26281.9	42496.6	26145.7	22903.8	28169.9	27220.7	28702.6	57588.1	37837.2	21527.9	20171.1	28715.3	26128.3	24135.6	1.16715	0.222986	-1.34318	-0.425652	1.56769	0.648638
MPI_HUMAN	Mannose-6-phosphate isomerase	MPI	P34949	37	16	259.485	0.200186	0.698567	0.311125	1.29039	0.438116	1;2;3;4	4	EOAD	CTRL	47226.3	31427	34061.1	35528.3	31579.5	31454.2	47771.8	30524.4	33769.9	34514.5	39899.4	31012.5	53188.1	41366.7	28571.3	34093.9	34845.4	30719.1	32057.4	1.07665	0.106546	-1.19853	-0.261266	1.29039	0.367811
EFHD1_HUMAN	EF-hand domain-containing protein D1	EFHD1	Q9BUP0	12	2	90.2538	0.200189	0.69856	0.311125	1.17314	0.414472	1;3;4	3	EOAD	CTRL	27041.8	21207.3	29568.6	32960	23104.8	24543.5	26051.9	24250.8	30088.6	26471.9	29590.7	28281.6	34501.6	30791.3	24754.4	26460.8	28819.8	24952.9	26247	1.00857	0.0123119	-1.16317	-0.21806	1.17314	0.230372
DOCK5_HUMAN	Dedicator of cytokinesis protein 5	DOCK5	Q9H7D0	7	3	31.9802	0.200411	0.698079	0.311125	1.46027	0.383472	1	1	EOAD	AD-DS	216336	9504.2	11564.9	8997.55	8433	8390.4	5087.4	8348	9140.71	8683.27	8773.39	9982.64	19283.8	12680	10167.7	7276.99	10321.8	8950.98	9179.37	-1.05713	-0.0801559	-1.46027	-0.546239	1.38135	0.466083
AHNK_HUMAN	Neuroblast differentiation-associated protein AHNAK	AHNAK	Q09666	218	50	1321.85	0.200934	0.696947	0.311515	1.2648	0.346602	1	1	EOAD	AD-DS	629616	64372.7	73287.8	66124.3	62047.3	60889.6	49203.2	61148.7	54956.7	61503.8	64596.9	61124.7	107649	77790.2	70502.5	62487.6	70943.3	62054.3	66496.9	-1.08118	-0.112613	-1.2648	-0.338913	1.16983	0.2263
ESRP1_HUMAN	Epithelial splicing regulatory protein 1	ESRP1	Q6NXG1	10	4	57.8874	0.201498	0.695729	0.312179	1.24561	0.43148	3	1	CTRL	EOAD	76497.9	4868.92	3388.82	3811.62	4915.04	4819.24	4947.15	5422.74	4210.13	4547.95	3941.7	3838.56	3623.07	3801.11	4581.92	4807.52	3753.41	5795.89	4734.68	-1.04106	-0.0580507	1.19648	0.258797	-1.24561	-0.316847
NIF3L_HUMAN	NIF3-like protein 1	NIF3L1	Q9GZT8	22	11	130.509	0.201674	0.695351	0.312239	1.16234	0.360508	1;3;4	3	CTRL	EOAD	42367.3	23719.7	18281.5	16418.6	19818.7	18894.3	19763.1	17428	20068.2	19299	24951	17224.1	15637	19270.7	19695.4	23005	22114.1	24781.5	22399	-1.16063	-0.214908	1.00147	0.00211942	-1.16234	-0.217027
RANG_HUMAN	Ran-specific GTPase-activating protein	RANBP1	P43487	12	7	83.8059	0.202443	0.693697	0.31265	1.33395	0.335075	1;3	2	EOAD	AD-DS	23481.2	8271.58	7614.74	8674.15	7576.81	8164.96	4679.19	8313.12	7554.44	7606.12	7483.46	8640.58	14314.5	10146.2	8607.51	9035.6	7754.54	8406.43	8451.02	-1.11108	-0.151964	-1.33395	-0.415703	1.20059	0.263739
ACACA_HUMAN	Acetyl-CoA carboxylase 1	ACACA	Q13085	25	5	132.314	0.202633	0.69329	0.31265	1.37849	0.352991	2	1	CTRL	EOAD	267265	1055.43	859.793	856.516	1087.44	1385.07	928.16	944.921	1534.9	1081.53	1046.99	1343.44	798.408	1062.95	1833.94	1913.65	1123.03	990.398	1465.26	-1.3548	-0.438079	1.01748	0.0250046	-1.37849	-0.463084
CB39L_HUMAN	Calcium-binding protein 39-like	CAB39L	Q9H9S4	17	4	108.382	0.202679	0.693192	0.31265	1.21474	0.430181	1;2;4	3	CTRL	EOAD	39258.7	7734.04	6634.38	6389.15	8521.79	8844.1	6325.04	8450.85	8225.19	7640.57	7504.04	7534.17	5495	6844.4	7752.2	7577.68	9283.01	8643.82	8314.18	-1.08816	-0.121894	1.11632	0.158755	-1.21474	-0.280649
NAKD2_HUMAN	NAD kinase 2_ mitochondrial	NADK2	Q4G0N4	32	13	186.565	0.202687	0.693174	0.31265	1.26601	0.412029	1;2	2	EOAD	CTRL	50003.2	8528.02	9066.16	8785.92	8035.54	8145.38	13250	8634.78	8802.73	9156.06	9633.62	9290.07	15373.4	11432.4	8830.23	9467.63	8849.22	8973.99	9030.27	1.01393	0.0199587	-1.24861	-0.320325	1.26601	0.340284
PYGL_HUMAN	Glycogen phosphorylase_ liver form	PYGL	P06737	100	31	717.483	0.202971	0.692567	0.31265	1.48373	0.282747	1;2;3;4	4	AD-DS	CTRL	97548	29926.4	21875.4	40632.3	35945.9	51622.3	65747.1	49687.3	30379.6	40727	26785.2	28406.3	42847.9	32679.8	22702	38885.9	25215.5	22992.7	27449	1.48373	0.569231	1.24625	0.317589	1.19056	0.251643
HACD3_HUMAN	Very-long-chain (3R)-3-hydroxyacyl-CoA dehydratase 3	HACD3	Q9P035	24	9	171.541	0.203425	0.691596	0.312864	1.0987	0.279412	1;2;3	3	AD-DS	CTRL	43387.7	36931	42889.1	38347	44172.5	40599.5	50099.8	42255.3	45555.4	42606.2	39432.4	39343.3	42248.7	40341.5	36639.2	41092.3	38550.8	38832.8	38778.8	1.0987	0.135796	1.05614	0.0787995	1.0403	0.056997
DNJA1_HUMAN	DnaJ homolog subfamily A member 1	DNAJA1	P31689	46	13	323.238	0.204174	0.689999	0.313261	1.29253	0.382889	1;2;3;4	4	EOAD	CTRL	45609.6	25403.8	37967	40061	26693.7	26612.2	36369.5	28977.4	29720.5	31475.6	29244	27310.5	44549	33701.2	24883.2	25553.7	29074.4	24784.1	26073.8	1.20717	0.271632	-1.07071	-0.0985626	1.29253	0.370195
TCPH_HUMAN	T-complex protein 1 subunit eta	CCT7	Q99832	66	32	536.543	0.204181	0.689985	0.313261	1.16082	0.317088	1;2;3;4	4	EOAD	AD-DS	59880	50304.9	43450.1	39706.9	45227	42576.6	32085.3	45507.2	43048.7	42738.3	48605.2	43639.3	56590.1	49611.5	47125.9	40478.3	47246.4	50114.3	46241.2	-1.08196	-0.113649	-1.16082	-0.215144	1.07288	0.101495
TENA_HUMAN	Tenascin	TNC	P24821	42	18	270.329	0.204229	0.689882	0.313261	1.64129	0.431244	1;2;4	3	EOAD	CTRL	246499	27823.6	66054.8	61469.2	34284.9	26085	28093.7	32934.6	29488.3	38279.3	41433.1	44930.7	77210.2	54524.6	30457.3	21127.9	48552.4	32744.5	33220.5	1.15228	0.204488	-1.42439	-0.510346	1.64129	0.714834
DYHC2_HUMAN	Cytoplasmic dynein 2 heavy chain 1	DYNC2H1	Q8NCM8;P35914	149	29	800.267	0.204249	0.68984	0.313261	1.64697	0.43302	1;2;3;4	4	EOAD	CTRL	496101	29342.3	69818.1	75818.7	42683.9	32408.3	39207.5	38161.3	39604.3	45880.5	50688.8	48236.4	93215.8	64047	36640.2	24539	55507.5	38864.1	38887.7	1.17982	0.238568	-1.39595	-0.481249	1.64697	0.719818
2ABA_HUMAN	Serine/threonine-protein phosphatase 2A 55 kDa regulatory subunit B alpha isoform	PPP2R2A	P63151	43	11	299.749	0.205026	0.688191	0.313561	1.60246	0.383814	1;2;3;4	4	EOAD	AD-DS	52205.4	39174.4	57010.1	51764.8	38283	38760.8	31821.9	39613	37230	41707.2	37617.7	47771.6	115113	66834	40600.9	38851.8	48530.3	47298.8	43820.5	-1.05067	-0.0713064	-1.60246	-0.680285	1.52518	0.608978
SYN3_HUMAN	Synapsin-3	SYN3	O14994	52	21	387.106	0.205098	0.68804	0.313561	1.1532	0.288969	1;2;3;4	4	CTRL	AD-DS	63530.9	29565.2	23978.4	25255.7	24337.1	29227	30391.7	27114.4	23788	26707.2	24790.6	28317.4	31833.3	28313.8	24721.1	33727.5	34284.5	30462.1	30798.8	-1.1532	-0.205648	-1.06016	-0.084276	-1.08777	-0.121372
ODB2_HUMAN	Lipoamide acyltransferase component of branched-chain alpha-keto acid dehydrogenase complex_ mitochondrial	DBT	P11182	30	13	184.428	0.205107	0.688019	0.313561	1.16276	0.276707	1;2;3;4	4	AD-DS	CTRL	53886.4	14000.1	12436.3	12708.8	15990.2	15397.6	18916.7	15180.8	14637.9	14908.5	12918.6	11731.7	16601.4	13750.6	12806.1	13243.4	12667.9	12569.3	12821.7	1.16276	0.217555	1.08421	0.116646	1.07245	0.100909
STAR9_HUMAN	StAR-related lipid transfer protein 9	STARD9	Q9P2P6	28	9	159.52	0.205194	0.687836	0.313561	1.31324	0.316971	1	1	EOAD	AD-DS	522161	4376.14	4352.49	4520.92	4286.75	3979.56	4724.93	4171.07	4164.01	4321.98	4276.37	4150.64	8600.44	5675.82	4992.26	4658.82	4837.08	4916.09	4851.06	-1.12242	-0.166606	-1.31324	-0.393135	1.17002	0.226529
NDUBA_HUMAN	NADH dehydrogenase [ubiquinone] 1 beta subcomplex subunit 10	NDUFB10	O96000	39	18	322.685	0.205535	0.687114	0.313561	1.3263	0.329774	1;2;3;4	4	EOAD	AD-DS	21061.9	28000.3	24432.3	18513.8	24686.8	24192.9	19184.5	24930.6	24905.2	23605.8	22774.3	26528.6	44622.3	31308.4	29431.8	21607.7	24610.6	30377.5	26506.9	-1.1229	-0.167226	-1.3263	-0.407407	1.18114	0.240181
F264_HUMAN	6-phosphofructo-2-kinase/fructose-2_6-bisphosphatase 4	PFKFB4	Q16877	8	4	39.4845	0.205599	0.686978	0.313561	1.67328	0.423767	1	1	CTRL	EOAD	54724.2	2066.16	665.356	409.333	1684.1	2322.35	333.162	1384.7	1704.94	1321.26	1735.82	809.351	13.6298	852.932	1236.87	1943.36	1514.12	1014.43	1427.19	-1.08017	-0.111263	1.54908	0.631414	-1.67328	-0.742677
CO6A3_HUMAN	Collagen alpha-3(VI) chain	COL6A3	P12111;P0DMB2	104	34	712.399	0.205677	0.686815	0.313561	1.21072	0.298459	1;2;3;4	4	EOAD	AD-DS	345381	16822	19202	20668.8	15592.5	17040.5	24797.7	15735.8	15051.1	18113.8	20517.7	17791.9	27482.5	21930.7	19858.9	21811.3	19055.5	20599.4	20331.3	-1.12242	-0.166611	-1.21072	-0.275862	1.07867	0.109251
ACPH_HUMAN	Acylamino-acid-releasing enzyme	APEH	P13798	36	9	234.188	0.206095	0.685933	0.313932	1.2463	0.307785	1;2;3	3	AD-DS	EOAD	82194.1	18246	19897.9	18723.2	21787.1	19455.4	33442.9	17716.8	18031.4	20912.6	17150.8	15679	17509.5	16779.8	17582.9	20081.1	16733.6	18355.6	18188.3	1.14978	0.201362	1.2463	0.317648	-1.08394	-0.116285
THIK_HUMAN	3-ketoacyl-CoA thiolase_ peroxisomal	ACAA1	P09110	32	11	205.058	0.206222	0.685665	0.313932	1.12114	0.273934	1;2;3	3	AD-DS	CTRL	44862.3	6064.71	6462.19	5108.21	5611.77	5299.8	5066.1	5984.2	5892.92	5686.24	4614.78	5077.08	6272.87	5321.57	5071.27	4851.87	5654.12	4710.05	5071.83	1.12114	0.164969	1.06853	0.0956213	1.04924	0.0693474
MTCH2_HUMAN	Mitochondrial carrier homolog 2	MTCH2	Q9Y6C9	23	9	200.423	0.206422	0.685244	0.313932	1.39064	0.314248	1;3;4	3	AD-DS	CTRL	33958.3	96892.2	157650	165267	174847	138103	221139	187066	161692	162832	106151	128125	245996	160091	123904	111391	86803.7	146267	117092	1.39064	0.475748	1.01713	0.0244972	1.36722	0.451251
NCPR_HUMAN	NADPH--cytochrome P450 reductase	POR	P16435	14	6	75.6078	0.206527	0.685023	0.313932	1.1577	0.422476	1;2;4	3	EOAD	CTRL	77146.1	39755.7	38788.4	41009.6	38452.8	36830.5	45663.2	36015.4	40490.2	39625.7	39859.4	39665.6	55121.1	44882	35098.8	39051.4	40343	40580.5	38768.4	1.02211	0.0315552	-1.13265	-0.179701	1.1577	0.211256
MAGI1_HUMAN	Membrane-associated guanylate kinase_ WW and PDZ domain-containing protein 1	MAGI1	Q96QZ7	7	2	37.7503	0.20685	0.684344	0.313932	1.46683	0.429295	1;3	2	EOAD	CTRL	165551	5961.5	7965.32	6740.66	7369.06	7979.22	8487.86	6735.31	7262.62	7312.69	7610.19	6187.25	15003.2	9600.2	7302.59	5510.91	6327.53	7038.39	6544.86	1.11732	0.160041	-1.31281	-0.392662	1.46683	0.552703
NDUS3_HUMAN	NADH dehydrogenase [ubiquinone] iron-sulfur protein 3_ mitochondrial	NDUFS3	O75489	39	17	328.189	0.207041	0.683944	0.313932	1.26107	0.423823	1;2;3;4	4	CTRL	EOAD	30355.6	64832.7	48695.6	42876.9	55399.8	56970.7	58066.8	53126.1	46917	53360.7	42773.3	50343	40473.5	44529.9	58610.8	72539.1	42211.6	51259.4	56155.2	-1.05237	-0.0736428	1.19831	0.261002	-1.26107	-0.334645
ESTD_HUMAN	S-formylglutathione hydrolase	ESD	P10768	39	15	298.296	0.207076	0.683871	0.313932	1.48545	0.406085	1;2;3;4	4	EOAD	CTRL	31976.1	118495	135513	136351	114553	123050	52055.4	134079	129456	117944	113294	131564	162565	135808	90449.6	59622.4	113624	102005	91425.1	1.29006	0.367441	-1.15146	-0.203463	1.48545	0.570904
ANM5_HUMAN	Protein arginine N-methyltransferase 5	PRMT5	O14744	16	5	89.0178	0.207577	0.682822	0.314172	1.77529	0.270941	1;2;4	3	AD-DS	CTRL	73368.3	25461.4	24724.9	24266.6	16127.4	22364.8	89108.3	23027.4	17741.9	30352.8	13876.8	20581.2	18000.2	17486.1	23998.5	10615.1	15665.4	18110.5	17097.4	1.77529	0.828058	1.73583	0.795625	1.02274	0.0324324
KCMF1_HUMAN	E3 ubiquitin-protein ligase KCMF1	KCMF1	Q9P0J7	9	4	62.5682	0.207973	0.681994	0.314172	1.29749	0.287906	2;4	2	AD-DS	EOAD	42629.8	3797.14	4779.87	4431.47	4136.8	3650.11	7722.6	3780.21	3692.14	4498.79	3269.06	3475.77	3657.1	3467.31	4189.71	2950.23	3730.23	3886.79	3689.24	1.21944	0.286214	1.29749	0.375721	-1.06401	-0.0895066
RAP1B_HUMAN	Ras-related protein Rap-1b	RAP1B	P61224;A6NIZ1	21	6	185.539	0.207997	0.681942	0.314172	1.23027	0.33534	1;2;3;4	4	AD-DS	CTRL	21052.9	36055.4	57519.4	55849.1	44847.5	45101.1	67459	43948.7	41651.9	49054	44528.8	46498.3	53199.8	48075.6	36373.1	34850.7	49611.2	38655	39872.5	1.23027	0.298978	1.02035	0.0290653	1.20573	0.269913
HARS1_HUMAN	Histidine--tRNA ligase_ cytoplasmic	HARS	P12081	25	4	133.98	0.208037	0.68186	0.314172	1.36169	0.270307	2	1	AD-DS	CTRL	57980.9	28263.4	17053	20068.6	34048.6	33634.6	37574.7	37634.8	32034.2	30039	19960.9	22804.7	28109.2	23624.9	20668.2	29055.8	14391.6	24124.7	22060.1	1.36169	0.4454	1.2715	0.346528	1.07094	0.0988717
HECD1_HUMAN	E3 ubiquitin-protein ligase HECTD1	HECTD1	Q9ULT8	8	2	35.2951	0.208135	0.681654	0.314172	2.55134	0.397563	4	1	AD-DS	EOAD	292407	4473.06	2565.31	5437.67	5279.19	7614.14	28458.8	5056.24	5492.25	8047.09	3243.13	4386.62	1832.46	3154.07	5097.11	8395.06	3924.06	7219.14	6158.84	1.30659	0.385807	2.55134	1.35125	-1.95267	-0.965445
TPD52_HUMAN	Tumor protein D52	TPD52	P55327	18	4	138.464	0.208737	0.6804	0.314873	1.36624	0.276165	1;2;4	3	AD-DS	EOAD	24384.1	27056.4	40517	38935.6	37166.5	33819.4	16777.8	45989	41341.4	35200.4	21985	25209.7	30098.4	25764.4	28336.8	21930.4	22553.1	33127.7	26487	1.32897	0.410305	1.36624	0.450215	-1.02805	-0.0399096
HPCL1_HUMAN	Hippocalcin-like protein 1	HPCAL1	P37235	32	5	237.812	0.209086	0.679674	0.315191	1.1711	0.39331	1;2;3	3	CTRL	EOAD	22427.3	3549.41	2939.89	2446.58	2784.2	2681.26	2696.67	3405.15	3199.21	2962.8	3141.47	2941.39	2325.43	2802.76	3154.44	3232.16	3205.89	3536.78	3282.32	-1.10784	-0.147755	1.0571	0.0801103	-1.1711	-0.227866
DCXR_HUMAN	L-xylulose reductase	DCXR	Q7Z4W1	23	11	172.619	0.209322	0.679185	0.315339	1.43066	0.419075	1;2;3;4	4	EOAD	CTRL	26198.2	4116.35	3664.14	3513.67	4223.91	5046.77	1997.91	5750.87	5256.42	4196.25	6393.36	5121.12	4846.65	5453.71	3886.92	3533.97	4231.21	3595.95	3812.01	1.1008	0.13855	-1.29966	-0.378136	1.43066	0.516686
TRXR1_HUMAN	Thioredoxin reductase 1_ cytoplasmic	TXNRD1	Q16881	45	16	313.848	0.209934	0.677917	0.316053	1.25351	0.418709	1;2;3	3	EOAD	CTRL	71725.6	21294.2	23722.3	23103.2	22361.1	23248.3	30766.2	21056	22928.4	23560	22899.8	22386.7	34861.9	26716.2	19502.7	22493.8	23605.2	19650.5	21313.1	1.10542	0.144601	-1.13396	-0.181375	1.25351	0.325976
PX11B_HUMAN	Peroxisomal membrane protein 11B	PEX11B	O96011	6	3	37.6487	0.210272	0.677219	0.316353	1.35164	0.400288	1;3;4	3	EOAD	AD-DS	28887.5	3968.22	3567.93	3295.48	3079.48	3327.11	2712.44	3439.82	3380.4	3346.36	3924.49	3801.29	5843.39	4523.06	3556.24	1886.23	4180.65	4428.5	3512.91	-1.04977	-0.0700723	-1.35164	-0.434706	1.28755	0.364634
MCCB_HUMAN	Methylcrotonoyl-CoA carboxylase beta chain_ mitochondrial	MCCC2	Q9HCC0	31	9	195.021	0.21062	0.6765	0.31667	1.6724	0.277061	3;4	2	AD-DS	CTRL	61846.5	22256.5	29827.3	45350.9	31814.4	29579.3	92097.9	30911	25856.5	38461.7	25188.4	22508.2	39363.4	29020	21752.9	24060.1	20537.1	25641.5	22997.9	1.6724	0.741922	1.32535	0.406376	1.26185	0.335546
NDUF4_HUMAN	NADH dehydrogenase [ubiquinone] 1 alpha subcomplex assembly factor 4	NDUFAF4	Q9P032	14	7	96.8826	0.211155	0.675399	0.317176	1.16703	0.331166	1;2;3;4	4	AD-DS	EOAD	20323.5	21126	17690.5	17966.4	21265.9	21521.1	25638.5	21297.2	21202.9	20963.5	19311.4	17807.9	16770.2	17963.2	22595.8	20675.1	15885.5	19709.8	19716.5	1.06325	0.0884761	1.16703	0.22284	-1.09761	-0.134364
NDUA2_HUMAN	NADH dehydrogenase [ubiquinone] 1 alpha subcomplex subunit 2	NDUFA2	O43678	13	7	87.1575	0.21181	0.674053	0.317179	1.19753	0.359221	2	1	CTRL	EOAD	11035.6	23508.7	14452.1	15029.1	20772.3	22080.7	19478.6	20256.9	19761.1	19417.4	19410.1	17940.7	18573.3	18641.4	23922.8	24585.2	19689.9	21096.2	22323.5	-1.14967	-0.201214	1.04163	0.0588447	-1.19753	-0.260059
PCCA_HUMAN	Propionyl-CoA carboxylase alpha chain_ mitochondrial	PCCA	P05165	56	17	360.365	0.211889	0.673891	0.317179	1.28066	0.361611	1;2;4	3	EOAD	AD-DS	80686.4	46852.2	62887.6	71800.4	52437	44938.4	35186.8	51300.9	57665.2	52883.6	69988.8	71637.5	61551.5	67726	59951.6	47521.3	74880	44028.7	56595.4	-1.07019	-0.0978653	-1.28066	-0.356889	1.19667	0.259024
FARP2_HUMAN	FERM_ RhoGEF and pleckstrin domain-containing protein 2	FARP2	O94887	18	2	101.078	0.211905	0.673859	0.317179	1.20279	0.27833	1;3;4	3	AD-DS	EOAD	120801	15253.1	22524.4	16969.6	18955.7	15630.1	25854.8	22872.8	21490.5	19943.9	15930.8	13772.7	20040.5	16581.3	16636.3	18048.9	15844.1	16982.5	16878	1.18165	0.240804	1.20279	0.266385	-1.01789	-0.0255814
PUR4_HUMAN	Phosphoribosylformylglycinamidine synthase	PFAS	O15067	13	5	68.7438	0.212058	0.673545	0.317179	1.20338	0.292899	2;3	2	CTRL	AD-DS	146388	14965.5	13681.5	13661.1	12515	11218	12754.3	10895.8	14077.2	12971	12458.4	12908.7	15728.7	13698.6	15360	20862.3	12577.6	13636.4	15609.1	-1.20338	-0.267091	-1.05609	-0.0787352	-1.13946	-0.188355
OPCM_HUMAN	Opioid-binding protein/cell adhesion molecule	OPCML	Q14982	52	19	371.576	0.212067	0.673527	0.317179	1.21587	0.266401	1;2;3;4	4	CTRL	AD-DS	38520.9	60023.6	60768.1	58119.5	55946.1	60744.6	32388.9	54719.5	57884.8	55074.4	59782.9	64537.4	66914.5	63744.9	63116.6	51296.4	79519.9	73921.3	66963.6	-1.21587	-0.281995	-1.15743	-0.210929	-1.05049	-0.0710657
ACSS3_HUMAN	Acyl-CoA synthetase short-chain family member 3_ mitochondrial	ACSS3	Q9H6R3	11	6	66.8109	0.212542	0.672556	0.317251	1.16079	0.301526	4	1	CTRL	AD-DS	75405.6	25218.9	24136.4	20639.9	27923.8	20608.5	25013.1	27895.6	27358.7	24849.4	24531.8	27342.9	24930.9	25601.9	25368.8	36281.1	26520.4	27209.1	28844.8	-1.16079	-0.215103	-1.03028	-0.0430394	-1.12667	-0.172064
ZN676_HUMAN	Zinc finger protein 676	ZNF676	Q8N7Q3	5	2	25.8454	0.212669	0.672295	0.317251	1.35671	0.269604	3	1	AD-DS	CTRL	69734.3	947.855	744.342	993.27	957.142	1578.38	689.416	859.151	997.86	970.927	502.18	564.436	1284.45	783.687	665.488	654.999	813.186	728.925	715.65	1.35671	0.440109	1.23892	0.309085	1.09507	0.131024
PP2BA_HUMAN	Serine/threonine-protein phosphatase 2B catalytic subunit alpha isoform	PPP3CA	Q08209	72	17	609.341	0.212951	0.67172	0.317271	1.22875	0.296738	1;2;3;4	4	EOAD	AD-DS	59372.3	268369	259520	280410	216446	195536	161859	205692	211284	224889	247782	347566	233654	276334	223319	272678	280848	237877	253681	-1.12802	-0.173796	-1.22875	-0.297197	1.0893	0.1234
STX12_HUMAN	Syntaxin-12	STX12	Q86Y82	24	7	154.078	0.213549	0.670503	0.317529	1.14143	0.296071	1;2;3	3	AD-DS	EOAD	31756	11542.4	11016.9	10668.9	11526.1	10825	12561.5	11028.6	12084.4	11406.7	11921	10663.7	7395.27	9993.33	9534.68	9123.97	12247.3	10745.7	10412.9	1.09544	0.13151	1.14143	0.190846	-1.04199	-0.0593366
GPDA_HUMAN	Glycerol-3-phosphate dehydrogenase [NAD(+)]_ cytoplasmic	GPD1	P21695	12	5	64.7938	0.213771	0.670052	0.317652	1.17175	0.302697	1;4	2	CTRL	AD-DS	38195	20071.7	24835.8	20224.1	17689.8	14925.1	15504	18980.9	18773.3	18875.6	18112.2	22073.8	18156	19447.4	22232.7	18532.8	24109.7	23594.6	22117.5	-1.17175	-0.228664	-1.03029	-0.0430535	-1.1373	-0.185611
NDUV2_HUMAN	NADH dehydrogenase [ubiquinone] flavoprotein 2_ mitochondrial	NDUFV2	P19404	31	9	226.143	0.214451	0.668672	0.317915	1.15215	0.278194	1;2;3;4	4	CTRL	AD-DS	27676.7	42365.3	28148.5	29969.2	36389.5	33419.4	33208	32401.1	33389.5	33661.3	45327.4	29905	33609	36280.5	39809.5	40144.4	37435.5	37742.2	38782.9	-1.15215	-0.204329	-1.07781	-0.108102	-1.06897	-0.0962266
PRUN2_HUMAN	Protein prune homolog 2	PRUNE2	Q8WUY3	20	5	97.0716	0.214504	0.668564	0.317915	1.62697	0.3864	1	1	EOAD	AD-DS	342746	3109.57	11473.6	7292.29	3746.81	2842.35	3735.74	2417.16	3198.16	4726.96	6747.01	6592.49	9732.37	7690.62	3889.41	2421.57	8975.36	4045.79	4833.03	-1.02244	-0.032015	-1.62697	-0.702186	1.59126	0.670171
IGKC_HUMAN	Immunoglobulin kappa constant	IGKC	P01834	10	7	105.1	0.215829	0.665891	0.31926	2.84292	0.336233	1;2;3;4	4	EOAD	CTRL	11936.1	30197.4	19568.9	46815.2	17012.9	48606.6	113743	85648.4	49925.4	51439.7	31028.1	20248.5	137411	62895.9	8172.43	33385.4	22926.1	24011	22123.7	2.32509	1.21729	-1.22271	-0.290085	2.84292	1.50737
ASAP1_HUMAN	Arf-GAP with SH3 domain_ ANK repeat and PH domain-containing protein 1	ASAP1	Q9ULH1	30	7	165.487	0.216312	0.664919	0.319536	1.16725	0.287364	1;3;4	3	AD-DS	EOAD	126468	26009.8	23397.1	24440.1	22362.9	20357.3	16138.1	23985.2	24978.3	22708.6	21087.7	20110.3	17166.5	19454.8	22715.4	19147.2	19791.3	19669.6	20330.9	1.11695	0.159567	1.16725	0.22311	-1.04503	-0.0635435
ACO13_HUMAN	Acyl-coenzyme A thioesterase 13	ACOT13	Q9NPJ3	10	4	83.1074	0.216434	0.664675	0.319536	1.21574	0.317714	2;3	2	EOAD	AD-DS	15074.6	1376.88	1782.31	1668.63	1437.47	1675.19	1370.45	1367.39	1232.64	1488.87	1764.23	1442.54	2223.46	1810.08	1492.49	2017.39	1528.26	1475.93	1628.52	-1.09379	-0.12934	-1.21574	-0.281835	1.11149	0.152494
ITAV_HUMAN	Integrin alpha-V	ITGAV	P06756	17	4	96.2882	0.216711	0.66412	0.319739	1.36037	0.394228	2;3	2	EOAD	CTRL	117122	1540.69	2541.21	2214.25	2982.69	2442.87	3282.46	2944.25	2743.05	2586.43	3346.99	3166.46	2193.56	2902.34	1842.11	2221.1	2557.13	1913.64	2133.5	1.2123	0.277744	-1.12214	-0.166251	1.36037	0.443995
NMT2_HUMAN	Glycylpeptide N-tetradecanoyltransferase 2	NMT2	O60551	21	3	110.105	0.217705	0.662132	0.320612	1.17517	0.383923	1;2;3	3	AD-DS	EOAD	57322.5	3447.24	3665.49	4025.25	3586.56	3666.97	4209.64	3112.02	3716.33	3678.69	3770.34	3508.29	2112.42	3130.35	3932.19	3852.87	3515.52	3217.47	3629.51	1.01355	0.0194146	1.17517	0.232866	-1.15946	-0.213451
MAOX_HUMAN	NADP-dependent malic enzyme	ME1	P48163	62	24	499.837	0.218126	0.661292	0.320969	1.11092	0.412609	1;2;3;4	4	EOAD	CTRL	64720	29887.5	29645.8	31779.3	29889.2	29837.7	26013.3	30576.7	29903.1	29691.6	31387.4	32068.2	33587.1	32347.6	27469.9	24527.6	31205.7	33267.9	29117.8	1.01971	0.0281524	-1.08945	-0.123604	1.11092	0.151756
NIPBL_HUMAN	Nipped-B-like protein	NIPBL	Q6KC79	10	3	49.2185	0.21831	0.660927	0.320969	1.44935	0.318919	4	1	EOAD	AD-DS	318105	2346.89	1367.84	2288.47	1622.31	1399.53	989.087	532.361	1167.04	1464.19	2239.23	2038.12	2089.05	2122.13	1420.81	2014.03	1673.8	1541.49	1662.53	-1.13546	-0.183279	-1.44935	-0.53541	1.27644	0.352131
RUFY3_HUMAN	Protein RUFY3	RUFY3	Q7L099	69	27	488.728	0.218386	0.660775	0.320969	1.08855	0.27478	1;2;3;4	4	CTRL	AD-DS	53250.2	43280.1	39375.2	42165.2	38403.9	35685.8	38087.5	33916.7	40377.7	38911.5	39480.3	44720.9	37182.2	40461.1	40384.6	44785.4	43153.9	41105.2	42357.3	-1.08855	-0.122414	-1.03982	-0.0563404	-1.04686	-0.0660732
RASF1_HUMAN	Ras association domain-containing protein 1	RASSF1	Q9NS23	6	4	23.4294	0.21872	0.660112	0.321143	1.30097	0.414595	1;2;3	3	EOAD	CTRL	39903.4	4083.14	3072.46	2204.96	3261.84	2540.61	2328	2979.84	3096.39	2945.91	3102.21	3152.81	4244.68	3499.9	2714.06	2463.44	2275.74	3307.63	2690.22	1.09504	0.130987	-1.18806	-0.248602	1.30097	0.379589
NDUB4_HUMAN	NADH dehydrogenase [ubiquinone] 1 beta subcomplex subunit 4	NDUFB4	O95168	22	9	156.406	0.218885	0.659785	0.321143	1.1298	0.322389	1;2;3;4	4	CTRL	EOAD	15265.6	47679.3	32986.3	33773.2	42442.6	43461	41499.5	47019	40236.5	41137.2	40254.1	40771	42005.4	41010.2	47383.6	48401	40713.1	48836.2	46333.5	-1.12632	-0.171613	1.0031	0.00446061	-1.1298	-0.176073
NHRF1_HUMAN	Na(+)/H(+) exchange regulatory cofactor NHE-RF1	SLC9A3R1	O14745	24	5	158.371	0.21913	0.659298	0.321143	1.32006	0.413581	1	1	EOAD	CTRL	39153.6	23546.2	27917.9	27960.8	31612.9	20491.7	32022.2	22570.7	21817.9	25992.6	25950.9	26051.5	42934.5	31645.6	24245	26394.6	22592.3	22659.3	23972.8	1.08425	0.1167	-1.21749	-0.283908	1.32006	0.400608
PLPP3_HUMAN	Phospholipid phosphatase 3	PLPP3	O14495	16	6	86.5007	0.21936	0.658843	0.321164	2.21103	0.310509	1;3;4	3	CTRL	AD-DS	35743.4	32654.2	35867.6	35509.5	41317	27844.9	18523.3	30634	35292.1	32205.3	29935.2	34440.8	36494.8	33623.6	29753.8	180053	38575.6	36445.1	71206.9	-2.21103	-1.14472	-1.04404	-0.0621739	-2.11777	-1.08254
CEND_HUMAN	Cell cycle exit and neuronal differentiation protein 1	CEND1	Q8N111	21	8	130.577	0.220384	0.656821	0.322381	1.10507	0.260514	1;2;3;4	4	CTRL	AD-DS	15011	80241.7	58866.5	65100.9	72818.2	76989.5	72200.3	78942.9	78565.2	72965.7	73760.2	89177.5	76086.2	79674.6	71868	87112.5	80768.6	82779.8	80632.2	-1.10507	-0.144139	-1.09195	-0.126903	-1.01202	-0.0172362
CMYA5_HUMAN	Cardiomyopathy-associated protein 5	CMYA5	Q8N3K9	9	4	41.9462	0.220473	0.656645	0.322381	1.22917	0.396747	4	1	CTRL	EOAD	451036	3536.09	3403.4	3958.1	2826.44	2898.46	3382.84	2037.07	3144.45	3148.35	2549.34	2722.45	2418.78	2563.52	2831.02	2940.72	3405.62	3426.67	3151.01	-1.00084	-0.00121557	1.22814	0.296469	-1.22917	-0.297685
CTL2_HUMAN	Choline transporter-like protein 2	SLC44A2	Q8IWA5	43	13	253.385	0.221181	0.655253	0.323199	1.13242	0.395425	1;2;4	3	EOAD	CTRL	81663.5	66698.2	65165.6	58103	62086.5	65313.6	78346.5	71879.7	77018.4	68076.4	78111	83765.8	66926.8	76267.9	64847.7	63843.8	66846.5	73858.9	67349.2	1.0108	0.0154945	-1.12033	-0.163919	1.13242	0.179414
GBRA2_HUMAN	Gamma-aminobutyric acid receptor subunit alpha-2	GABRA2	P47869	36	5	228.781	0.221471	0.654684	0.323199	1.13901	0.407569	3;4	2	EOAD	CTRL	51554.5	6808.24	6352.28	6750.68	6541.73	6229.1	7665.14	7038.82	6601.5	6748.44	7573.18	6128.45	8755.55	7485.73	6392.42	6671.05	6688.56	6536.51	6572.14	1.02683	0.0381911	-1.10925	-0.149589	1.13901	0.18778
FANCM_HUMAN	Fanconi anemia group M protein	FANCM	Q8IYD8	10	3	64.6261	0.221493	0.654641	0.323199	1.73461	0.346678	1	1	EOAD	AD-DS	234986	2813.72	2102.36	2028.09	3058.84	3289.78	2686.14	2498.49	3485.1	2745.32	3937.77	2095.82	8252.55	4762.04	2810.76	3944.06	2815.05	2688.09	3064.49	-1.11626	-0.158675	-1.73461	-0.794609	1.55394	0.635934
CAPZB_HUMAN	F-actin-capping protein subunit beta	CAPZB	P47756	45	16	345.036	0.221877	0.653887	0.323241	1.22547	0.352406	1;2;3;4	4	EOAD	AD-DS	31635.7	38143.8	56236.7	51456.8	41138.9	34200.2	47892.5	36690.1	36977.7	42842.1	46416.8	46733.5	64354.5	52501.6	44079.5	40367.5	50327	43246.2	44505.1	-1.03882	-0.0549405	-1.22547	-0.293332	1.17968	0.238392
CPNE3_HUMAN	Copine-3	CPNE3	O75131	30	7	213.772	0.221907	0.653828	0.323241	1.30515	0.398324	1;3	2	EOAD	CTRL	60986.1	27699	23499.3	26208.6	25849.3	24721.6	35012.7	25899.6	27542.6	27054.1	28069	26274.4	49306.6	34550	24082.2	23626.5	32287.9	25891.9	26472.1	1.02198	0.0313716	-1.27707	-0.352841	1.30515	0.384212
PGP_HUMAN	Glycerol-3-phosphate phosphatase	PGP	A6NDG6	21	7	151.466	0.222488	0.652694	0.323472	1.15102	0.405954	1;2;3;4	4	CTRL	EOAD	34462.3	9572.3	10116.5	11794.4	8977.59	8991.08	10234.7	10715.7	9939.07	10042.7	11225.3	9018.88	7643.41	9295.88	11162.8	9941.8	10847.9	10846.4	10699.7	-1.06543	-0.0914312	1.08033	0.111478	-1.15102	-0.202909
F262_HUMAN	6-phosphofructo-2-kinase/fructose-2_6-bisphosphatase 2	PFKFB2	O60825	11	2	62.6087	0.222588	0.652498	0.323472	1.82554	0.406279	1	1	CTRL	EOAD	58990.1	311.321	149.599	233.241	440.259	472.651	241.894	431.736	262.366	317.883	235.052	201.448	155.523	197.341	384.415	484.169	160.417	412.014	360.254	-1.13329	-0.180516	1.61083	0.687806	-1.82554	-0.868322
PUR8_HUMAN	Adenylosuccinate lyase	ADSL	P30566	9	2	54.2209	0.222631	0.652414	0.323472	1.38459	0.353259	3	1	AD-DS	EOAD	55630.7	1758.46	1654.51	1698.53	2088.28	2325.08	4006.27	2087.72	2034.7	2206.69	1295.73	1865.11	1620.43	1593.76	2027.07	2023.45	2248.53	1666.42	1991.37	1.10813	0.148126	1.38459	0.469455	-1.24948	-0.321329
NEB1_HUMAN	Neurabin-1	PPP1R9A	Q9ULJ8	35	11	208.062	0.223235	0.651237	0.323733	1.6774	0.393737	1	1	EOAD	CTRL	123627	9736.3	26395	28917.4	11357.9	8117.03	8441.11	11211	10227.2	14300.4	21562.1	17124.4	29594.5	22760.4	13627.3	5977.79	23108.2	11562	13568.8	1.05391	0.0757582	-1.59159	-0.670469	1.6774	0.746227
PLCB1_HUMAN	1-phosphatidylinositol 4_5-bisphosphate phosphodiesterase beta-1	PLCB1	Q9NQ66;Q969V3;Q9UIK4	146	59	1065.74	0.223674	0.650385	0.324164	1.14973	0.270346	1;2;3;4	4	CTRL	AD-DS	139423	57695.9	49732.9	46585.5	57832.3	48813.3	35871.3	46800.7	45096.5	48553.6	46665.3	50593.1	57383.1	51547.2	62147.8	50904	56814.2	53428.3	55823.6	-1.14973	-0.201297	-1.06166	-0.0863159	-1.08296	-0.114981
PPP6_HUMAN	Serine/threonine-protein phosphatase 6 catalytic subunit	PPP6C	O00743	26	8	171.923	0.22413	0.6495	0.324414	1.18658	0.396083	1;3;4	3	EOAD	CTRL	35828.6	8131.04	8009.51	8073.93	7586.77	7676.8	8819.4	7724.6	8613	8079.38	7287.56	9220.93	10072	8860.15	7939.65	5516.93	8276.27	8134.87	7466.93	1.08202	0.113729	-1.09664	-0.133086	1.18658	0.246815
TACO1_HUMAN	Translational activator of cytochrome c oxidase 1	TACO1	Q9BSH4	10	3	75.0452	0.224687	0.648423	0.324973	1.26036	0.401968	2;3	2	CTRL	EOAD	32933.4	7285.24	6797.76	6165.64	7278.99	7640.02	5917.28	6814.42	7157.73	6882.13	7736.84	6984.52	2627.22	5782.86	7541.77	7141.63	7058.44	7412.04	7288.47	-1.05904	-0.0827598	1.19009	0.251073	-1.26036	-0.333833
ODPB_HUMAN	Pyruvate dehydrogenase E1 component subunit beta_ mitochondrial	PDHB	P11177	47	25	386.91	0.224933	0.647947	0.324973	1.14157	0.319366	1;2;3;4	4	CTRL	EOAD	39575.7	194860	161673	138706	188354	181169	213693	193353	188899	182588	195469	159098	192725	182431	216908	234298	181710	200115	208257	-1.14059	-0.189774	1.00086	0.00124452	-1.14157	-0.191019
ST38L_HUMAN	Serine/threonine-protein kinase 38-like	STK38L	Q9Y2H1	10	4	65.055	0.225084	0.647656	0.324973	1.1217	0.258063	1;2;3	3	CTRL	AD-DS	54231.1	7972.04	7058.48	5948.4	7322.57	6580.96	7856.8	6559.31	7350.86	7081.18	6898.31	6953.24	9197.76	7683.11	8627.61	8250.54	7668.04	7225.55	7942.94	-1.1217	-0.165684	-1.085	-0.117701	-1.03382	-0.047983
PGAP1_HUMAN	GPI inositol-deacylase	PGAP1	Q75T13	8	4	41.7587	0.225288	0.647262	0.325001	1.58222	0.371988	4	1	EOAD	AD-DS	106410	3551.08	2672.75	2865.48	2198.9	1661.92	4303.61	1837.5	2050.7	2642.74	2663.61	3141.07	6739.51	4181.4	2089.22	3718.61	2446.2	2469.58	2680.9	-1.01444	-0.0206844	-1.58222	-0.661949	1.5597	0.641265
4F2_HUMAN	4F2 cell-surface antigen heavy chain	SLC3A2	P08195	74	28	594.678	0.22696	0.64405	0.326468	1.12552	0.255149	1;2;3;4	4	AD-DS	CTRL	68222.2	85044.7	69217.7	81175.9	89357.3	82069.1	111662	87551.1	87466.7	86693.1	76832.3	74605.9	83515	78317.7	72819.8	86127.3	72465	76687.6	77024.9	1.12552	0.170592	1.10694	0.146578	1.01678	0.0240135
VPP1_HUMAN	V-type proton ATPase 116 kDa subunit a isoform 1	ATP6V0A1	Q93050	113	43	871.338	0.227117	0.64375	0.326468	1.17135	0.39984	1;2;3;4	4	CTRL	EOAD	97211.3	234713	171163	180898	225113	217039	174866	199144	208178	201389	196453	197105	136831	176796	192987	202407	208838	224128	207090	-1.02831	-0.0402686	1.1391	0.1879	-1.17135	-0.228168
BAP31_HUMAN	B-cell receptor-associated protein 31	BCAP31	P51572	22	8	156.679	0.227852	0.642347	0.326975	1.166	0.34402	1;2;3	3	EOAD	AD-DS	28048.7	40993.2	39816	36629.9	39897	39298.7	34526	38085.2	39900	38643.3	41056.7	37296.4	56821	45058	39288	35180.1	44490.1	41485.1	40110.8	-1.03798	-0.0537747	-1.166	-0.221568	1.12334	0.167793
CABL1_HUMAN	CDK5 and ABL1 enzyme substrate 1	CABLES1	Q8TDN4	11	2	61.6014	0.228118	0.64184	0.327085	1.5258	0.264292	4	1	AD-DS	CTRL	68283.3	1012.94	1201.84	1409.68	2006.72	1596.3	3588.8	1301.11	1954.39	1758.97	1259.72	1169.79	1614.62	1348.04	1835.14	694.077	892.57	1189.48	1152.82	1.5258	0.60957	1.30483	0.383867	1.16935	0.225703
THIO_HUMAN	Thioredoxin	TXN	P10599	16	9	116.41	0.228346	0.641407	0.327207	1.19039	0.39442	1;2;3;4	4	EOAD	CTRL	12022.7	149963	145574	127769	136096	116668	150528	129786	141539	137240	126805	136605	189020	150810	135153	125219	115492	130894	126690	1.08328	0.115406	-1.09887	-0.136026	1.19039	0.251432
RAB21_HUMAN	Ras-related protein Rab-21	RAB21	Q9UL25	24	7	182.629	0.228719	0.640698	0.327501	1.24476	0.364867	1;2;3	3	EOAD	CTRL	24746.8	7500.67	11106.7	9520.6	8247.4	8356.37	6142.26	8688.45	7984.18	8443.33	8629.92	7966.8	10378.5	8991.74	6626.66	5603.82	9079.32	7584.93	7223.68	1.16884	0.225077	-1.06495	-0.0907892	1.24476	0.315866
SNX4_HUMAN	Sorting nexin-4	SNX4	O95219	23	5	128.169	0.229089	0.639996	0.32751	1.33873	0.345456	1;3;4	3	AD-DS	EOAD	52194.1	7742.64	7377.81	7017.54	7063.88	7113.65	15018.3	6909.42	7253.37	8187.08	6355.12	6767.15	5224.36	6115.54	7614.36	7470.14	6607.32	8081.24	7443.26	1.09993	0.137414	1.33873	0.420868	-1.21711	-0.283455
ENPLL_HUMAN	Putative endoplasmin-like protein	HSP90B2P	Q58FF3	24	4	187.15	0.22977	0.638707	0.328016	1.39353	0.396252	1;2	2	CTRL	EOAD	46372.3	4307.39	2336.74	2523.48	2924.52	3714.51	3379.75	3014.19	3558.63	3219.9	3243.98	3227.37	1688.79	2720.05	3325.25	4686.08	2729.61	4420.93	3790.47	-1.1772	-0.23536	1.18377	0.243385	-1.39353	-0.478744
S4A4_HUMAN	Electrogenic sodium bicarbonate cotransporter 1	SLC4A4	Q9Y6R1	76	35	541.256	0.230427	0.637467	0.328119	1.17512	0.399687	1;2;3;4	4	CTRL	EOAD	122373	121767	99874.6	93296	129991	116551	127417	123563	116720	116147	114057	111559	83670.1	103095	110612	133100	112374	128511	121149	-1.04306	-0.0608271	1.1266	0.171978	-1.17512	-0.232805
IAH1_HUMAN	Isoamyl acetate-hydrolyzing esterase 1 homolog	IAH1	Q2TAA2	13	3	82.1799	0.230933	0.636513	0.328449	1.21791	0.38925	2;3;4	3	CTRL	EOAD	28055	12290.8	13211.2	11914.1	12664.2	11749	13955.8	9158.22	12824.3	12221	10503.3	13251.7	9618.73	11124.6	12659.1	16647.3	11418	13470.7	13548.8	-1.10865	-0.148804	1.09855	0.135607	-1.21791	-0.284411
AEDO_HUMAN	2-aminoethanethiol dioxygenase	ADO	Q96SZ5	5	3	32.9627	0.231233	0.635949	0.328564	1.51561	0.26341	1	1	AD-DS	EOAD	30093.1	1458.24	2285.85	2510.47	2150.78	1876.93	5707.22	2358.86	2185.89	2566.78	1837.81	2245.69	997.175	1693.56	1345.35	2655.83	1475.21	1625.72	1775.53	1.44564	0.531712	1.51561	0.599903	-1.0484	-0.0681908
NBEL1_HUMAN	Neurobeachin-like protein 1	NBEAL1	Q6ZS30	21	5	109.944	0.231302	0.635822	0.328564	1.42632	0.383965	1;3	2	CTRL	EOAD	310431	7845.92	6219.43	4535.94	6056.51	11585.7	5111.67	6140.23	9049.1	7068.06	4327.28	9841.58	4045.15	6071.33	9248.34	7068.25	8593.36	9728.69	8659.66	-1.22518	-0.292996	1.16417	0.219302	-1.42632	-0.512297
CANB2_HUMAN	Calcineurin subunit B type 2	PPP3R2	Q96LZ3	6	2	33.8371	0.231518	0.635414	0.328603	1.71721	0.349339	2	1	EOAD	AD-DS	19590.3	1825.76	2696.66	1773.01	1785.61	1073.39	474.217	1463.97	1676.36	1596.12	1788.9	2059.96	4373.79	2740.88	1846.79	1226.06	1843.78	1642.37	1639.75	-1.02733	-0.0389028	-1.71721	-0.780069	1.67153	0.741166
D2HDH_HUMAN	D-2-hydroxyglutarate dehydrogenase_ mitochondrial	D2HGDH	Q8N465	7	4	40.4482	0.231697	0.63508	0.328603	1.91708	0.344418	2;3;4	3	EOAD	AD-DS	57100.5	2598.39	3190.56	4259.89	2873.53	2395.64	3389.94	3050.67	2736.9	3061.94	4097.81	2305.48	11206.6	5869.98	3070.73	4250.61	2794.68	3422.88	3384.73	-1.10542	-0.144593	-1.91708	-0.938909	1.73426	0.794316
RAB6B_HUMAN	Ras-related protein Rab-6B	RAB6B	Q9NRW1	45	8	347.446	0.231759	0.634963	0.328603	1.22756	0.393295	1;2;3;4	4	EOAD	CTRL	23575.8	42871.5	43487.6	48825.1	43347	38931.8	41053.2	42397.5	41413.8	42791	38814.5	45479	68594.7	50962.7	41601.5	37222.5	41241.1	45996.6	41515.4	1.03072	0.0436587	-1.19097	-0.252136	1.22756	0.295794
CDS1_HUMAN	Phosphatidate cytidylyltransferase 1	CDS1	Q92903	6	2	30.7148	0.232373	0.633814	0.329066	1.36611	0.397243	3	1	EOAD	CTRL	53760.4	5003.78	4440.66	4621.47	4936.18	4640.17	8845.61	4916.87	4681.48	5260.78	5506.99	5008.36	8380.42	6298.59	4178.7	5016.45	4440.88	4806.42	4610.62	1.14101	0.190316	-1.19727	-0.259754	1.36611	0.45007
KPYM_HUMAN	Pyruvate kinase PKM	PKM	P14618	180	94	906.276	0.232757	0.633097	0.329328	1.14414	0.286525	1;2;3;4	4	EOAD	AD-DS	58507.3	905112	752146	743091	829411	800536	562694	837444	783621	776757	873507	980020	812620	888716	759590	911132	829690	850192	837651	-1.0784	-0.108886	-1.14414	-0.194259	1.06096	0.085373
IPO5_HUMAN	Importin-5	IPO5	O00410	80	31	597.829	0.233115	0.63243	0.329328	1.28564	0.373528	1;2;3;4	4	CTRL	EOAD	125113	50311.8	33831.8	37860.7	45573.1	44575	37332.5	49698.6	46990.8	43271.8	45074.2	36182.7	36780.2	39345.7	43835.5	38390.1	52251.1	67861.6	50584.6	-1.169	-0.225271	1.09978	0.13722	-1.28564	-0.36249
FGF1_HUMAN	Fibroblast growth factor 1	FGF1	P05230	6	3	38.8488	0.233136	0.63239	0.329328	1.3782	0.28236	1;2	2	AD-DS	CTRL	17630.8	2394.41	4614.31	5685.33	3023.12	2439.45	2700.8	3105.78	3087.98	3381.4	2502.5	3089.8	3512.06	3034.79	2192.33	1987.49	3098.48	2535.69	2453.5	1.3782	0.462781	1.11421	0.156025	1.23692	0.306756
VWA3B_HUMAN	von Willebrand factor A domain-containing protein 3B	VWA3B	Q502W6	30	4	169.733	0.233272	0.632138	0.329328	1.16817	0.297746	1;3;4	3	AD-DS	EOAD	147117	26237	19817	21002.9	28918.4	29122.9	30109.7	26041.9	26968.1	26027.2	24927.1	20586.6	21327.2	22280.3	22980.5	24231.7	24411.8	24072.4	23924.1	1.08791	0.121558	1.16817	0.224255	-1.07378	-0.102697
GDPD1_HUMAN	Glycerophosphodiester phosphodiesterase domain-containing protein 1	GDPD1	Q8N9F7	6	4	30.1165	0.233308	0.63207	0.329328	1.87579	0.310594	2;4	2	EOAD	AD-DS	36452.3	4197.72	18442.5	20344	4136	4060.58	6219.68	5796.15	2677.2	8234.23	14299	14953.9	17084.2	15445.7	12486.5	3217.07	28786.6	6140.2	12657.6	-1.53719	-0.620297	-1.87579	-0.907502	1.22027	0.287205
PDZD2_HUMAN	PDZ domain-containing protein 2	PDZD2	O15018	16	3	84.7238	0.233478	0.631754	0.329328	1.55088	0.313307	1	1	AD-DS	CTRL	304151	840.587	1519.84	2354.63	783.273	949.64	559.843	1073.59	1141.52	1152.87	983.323	921.553	1292.89	1065.92	524.783	543.31	1304.94	600.412	743.361	1.55088	0.63309	1.08157	0.113124	1.43392	0.519966
MYOME_HUMAN	Myomegalin	PDE4DIP	Q5VU43	23	4	133.466	0.233565	0.631592	0.329328	1.39888	0.395414	3;4	2	EOAD	CTRL	266506	3348.35	4492.57	4077.25	3163.76	3261.64	5691.97	3093.89	3727.51	3857.12	4781.27	3344.08	6691.26	4938.87	3960.65	3618.74	3717.93	2825.08	3530.6	1.09248	0.127611	-1.28046	-0.356657	1.39888	0.484268
PDE2A_HUMAN	cGMP-dependent 3'_5'-cyclic phosphodiesterase	PDE2A	O00408	59	25	386.017	0.234242	0.630335	0.329821	1.26057	0.374746	1;2;3	3	EOAD	CTRL	107428	17806	17289	28190.5	23005.6	18718.7	16726.8	17492.8	19926.5	19894.5	22669.8	17195.7	25317.6	21727.7	15270.1	16952.2	18293.1	18430.2	17236.4	1.15421	0.206908	-1.09215	-0.127167	1.26057	0.334075
P2RX7_HUMAN	P2X purinoceptor 7	P2RX7	Q99572	13	4	57.6411	0.234401	0.630041	0.329821	1.2079	0.381091	2	1	EOAD	CTRL	70409.9	9174.14	10501	10197.2	10586.5	9485.69	11211.9	10825.4	8843.03	10103.1	9113.29	9716.58	14502	11110.6	9019.31	8837.23	9440.74	9496	9198.32	1.09836	0.135357	-1.09972	-0.137143	1.2079	0.272499
ARMX4_HUMAN	Armadillo repeat-containing X-linked protein 4	ARMCX4	Q5H9R4	4	3	27.9185	0.234538	0.629787	0.329821	1.50808	0.362247	1	1	EOAD	AD-DS	39690.8	9501.56	8713.79	11171.8	9828.82	9305.91	11046.6	10522.1	9560.94	9956.44	9164.36	10178.2	25702.7	15015.1	10994	9026.54	9291.8	11720.6	10258.2	-1.03031	-0.0430803	-1.50808	-0.592711	1.46371	0.54963
COX7R_HUMAN	Cytochrome c oxidase subunit 7A-related protein_ mitochondrial	COX7A2L	O14548	6	2	38.871	0.234595	0.629682	0.329821	1.22378	0.249845	1;3	2	AD-DS	CTRL	12671.7	3956.16	3032.64	3190.67	3319.57	3129.25	3372.41	3363.42	3045.92	3301.26	2961.07	3397.29	1815.97	2724.78	3035.66	1360.26	2836.54	3557.88	2697.59	1.22378	0.291346	1.21157	0.276878	1.01008	0.0144683
GABR2_HUMAN	Gamma-aminobutyric acid type B receptor subunit 2	GABBR2	O75899	20	6	106.788	0.234635	0.629608	0.329821	1.31732	0.257694	1;2	2	CTRL	AD-DS	106848	3412.39	2305.68	2469.82	2717.93	3184.4	1032.88	2866.85	2863.08	2606.63	3102.85	2661.9	3013.95	2926.23	3257.06	3100.15	3394.52	3983.31	3433.76	-1.31732	-0.397604	-1.12261	-0.166859	-1.17344	-0.230745
PYGM_HUMAN	Glycogen phosphorylase_ muscle form	PYGM	P11217	128	16	1036.2	0.235016	0.628902	0.330154	1.28107	0.350578	1;2;3;4	4	EOAD	AD-DS	97548.5	39797.5	37374.7	33547	40688.2	36986.8	38065.3	40916.2	40813.3	38523.6	32052.2	53000.1	63001.6	49351.3	46381.4	43929.6	31984.8	38618.3	40228.5	-1.04426	-0.0624754	-1.28107	-0.357345	1.22677	0.29487
LITD1_HUMAN	LINE-1 type transposase domain-containing protein 1	L1TD1	Q5T7N2	27	7	138.93	0.235664	0.627707	0.330586	1.15472	0.249719	1;2;3	3	CTRL	AD-DS	99305.9	4282.07	5004.5	4974.48	4019.61	4171.65	6275.27	3633.76	4270.05	4578.92	4810.59	5077.33	5148.44	5012.12	5894.76	5464.49	5370.31	4419.96	5287.38	-1.15472	-0.207545	-1.09461	-0.130413	-1.05492	-0.0771323
DEN2C_HUMAN	DENN domain-containing protein 2C	DENND2C	Q68D51	6	2	43.2293	0.235757	0.627535	0.330586	1.13943	0.256273	4	1	EOAD	AD-DS	108177	49945.6	38294.5	46334.7	50860	45268.9	38408.6	51040.6	51770.4	46490.4	54790.4	59964.5	44163.3	52972.7	53415.2	60503.4	45083.9	49644.9	52161.9	-1.12199	-0.166063	-1.13943	-0.188317	1.01555	0.0222543
CLAP2_HUMAN	CLIP-associating protein 2	CLASP2	O75122	82	21	560.181	0.235936	0.627206	0.330613	1.36917	0.25462	1;2;3;4	4	AD-DS	CTRL	141931	12119.6	13605.7	21026	16149.2	16216.3	25843.9	11551.7	16154.5	16583.4	15008.6	9096.48	18971.7	14358.9	13735.6	10855.9	11869.7	11986.8	12112	1.36917	0.453299	1.15492	0.20779	1.18551	0.245509
DYN2_HUMAN	Dynamin-2	DNM2	P50570	136	27	975.508	0.236177	0.626762	0.330613	1.16641	0.365094	1;2;3;4	4	CTRL	EOAD	98406.6	52224.6	36017.7	39385.6	45750.9	44542	43872.5	45950.6	45416.3	44145	46401.8	45630.8	33670.5	41901	44300.5	51885.4	45407.6	53902.2	48873.9	-1.10712	-0.146814	1.05356	0.0752657	-1.16641	-0.22208
ABCAA_HUMAN	ATP-binding cassette sub-family A member 10	ABCA10	Q8WWZ4	11	4	59.2035	0.236209	0.626703	0.330613	1.79838	0.363039	4	1	CTRL	EOAD	177558	19259.4	30694	19758.2	42658.5	35156.5	21630.1	42976.5	39273.2	31425.8	13433.7	18035	23974.1	18480.9	48395.8	18138.9	15462.9	50945.3	33235.7	-1.05759	-0.0807852	1.70045	0.765913	-1.79838	-0.846698
MYO5C_HUMAN	Unconventional myosin-Vc	MYO5C	Q9NQX4	46	8	280.672	0.236534	0.626106	0.330816	1.63783	0.357963	1	1	EOAD	AD-DS	204122	15893.5	39551	33289.9	15967.6	12683.7	10889.3	13879.2	15761.6	19739.5	22216.8	24384.5	50388.7	32330	21036.7	12060.8	29118.9	17011.5	19807	-1.00342	-0.00492437	-1.63783	-0.711789	1.63225	0.706865
TCPW_HUMAN	T-complex protein 1 subunit zeta-2	CCT6B	Q92526	31	8	211.059	0.236643	0.625906	0.330816	1.25339	0.293441	1;2;3;4	4	EOAD	AD-DS	58391.8	4785.64	5247.91	5104.07	4894.34	4875.53	2778.9	3487.13	4516.31	4461.23	5930.1	4868.35	5976.53	5591.66	3798	5968.87	5688.06	4642.11	5024.26	-1.12621	-0.171471	-1.25339	-0.325835	1.11293	0.154365
ABHGA_HUMAN	Protein ABHD16A	ABHD16A	O95870	15	7	81.7766	0.237242	0.624808	0.331451	1.30779	0.332976	2;4	2	EOAD	AD-DS	63870.7	21553.3	15951.5	18991.5	19291.7	15785.7	9015.21	23492.8	15428	17438.7	19563.9	21355.2	27499.3	22806.1	17655	18706.1	16819.3	19734.8	18228.8	-1.04531	-0.0639257	-1.30779	-0.387128	1.2511	0.323202
AK1C2_HUMAN	Aldo-keto reductase family 1 member C2	AKR1C2	P52895	15	3	97.7501	0.237576	0.624198	0.331538	1.33755	0.358824	1;2;3;4	4	CTRL	EOAD	37134.5	37914.2	20712	24276.6	29965.8	26272.4	27213.9	22718.9	23448.6	26565.3	22970.6	31900.3	18318.1	24396.3	23412.6	34319.8	29315.8	43477.1	32631.3	-1.22834	-0.296714	1.08891	0.122878	-1.33755	-0.419593
PPAC_HUMAN	Low molecular weight phosphotyrosine protein phosphatase	ACP1	P24666	24	10	204.01	0.237919	0.623571	0.331538	1.16123	0.359648	1;2;3;4	4	AD-DS	EOAD	18498.7	44815.3	39617.2	32722.6	37951.6	38144.8	42087.7	52021.8	37548.1	40613.6	34034.8	36087.1	34802.2	34974.7	43644.6	35875.3	36811.5	43520.4	39963	1.01628	0.0233008	1.16123	0.215653	-1.14263	-0.192352
PTPRA_HUMAN	Receptor-type tyrosine-protein phosphatase alpha	PTPRA	P18433	34	16	194.922	0.238041	0.623348	0.331538	1.18035	0.390643	2;3;4	3	CTRL	EOAD	91512.5	34229.2	28964.3	27721.4	31852.6	30861.4	26873.1	39156.1	31976.4	31454.3	25841.9	32394.4	25157.4	27797.9	34699.1	37490	28506.8	30548.5	32811.1	-1.04314	-0.0609271	1.13154	0.178283	-1.18035	-0.23921
ARF3_HUMAN	ADP-ribosylation factor 3	ARF3	P61204	22	3	264.118	0.238586	0.622355	0.331911	1.07347	0.316675	1;2;3;4	4	CTRL	EOAD	20657.8	254838	243698	228566	252598	257764	274598	254280	244607	251369	231657	242672	277891	250740	265154	280070	244996	286432	269163	-1.07079	-0.0986758	1.00251	0.00361191	-1.07347	-0.102288
ACO12_HUMAN	Acyl-coenzyme A thioesterase 12	ACOT12	Q8WYK0	5	4	28.535	0.239352	0.620964	0.332572	1.32007	0.294622	3	1	CTRL	AD-DS	62661.4	2738.19	1889.22	1600.28	2232.75	2053.25	2171.11	2299.81	1634.96	2077.44	1643.21	1653.61	3455.51	2250.78	2725.68	3428.52	1938.61	2876.63	2742.36	-1.32007	-0.400609	-1.08343	-0.115612	-1.21841	-0.284997
CNDP2_HUMAN	Cytosolic non-specific dipeptidase	CNDP2	Q96KP4	82	31	639.226	0.239799	0.620153	0.332838	1.39589	0.354082	1;2;3;4	4	EOAD	CTRL	53220.7	96673.3	130205	126571	99393.2	100006	127203	101844	101145	110380	92354.6	95498.6	194924	127592	74096.7	86336	121183	84005.6	91405.4	1.20759	0.272129	-1.15594	-0.20906	1.39589	0.48119
KAD2_HUMAN	Adenylate kinase 2_ mitochondrial	AK2	P54819	13	2	74.7531	0.239834	0.620089	0.332838	1.15113	0.311194	1;2	2	AD-DS	CTRL	26705.9	16491.3	14405.6	14077.3	19177.2	18359.9	20847.6	17965.1	16040.2	17170.5	17697.4	15500.1	18217.8	17138.5	14402.8	16007	11979	17275.8	14916.2	1.15113	0.203057	1.00187	0.00269295	1.14899	0.200364
CROCC_HUMAN	Rootletin	CROCC	Q5TZA2	126	25	690.122	0.240067	0.619667	0.332961	1.27033	0.377653	1;2;3;4	4	CTRL	EOAD	228923	89559.8	65725.6	70853.3	71014.1	66627.8	46736.7	77381.4	71593.1	69936.5	67604.4	78396.6	41953.1	62651.4	70817.7	87014.4	80915.9	79603.6	79587.9	-1.138	-0.186505	1.11628	0.158699	-1.27033	-0.345203
PPID_HUMAN	Peptidyl-prolyl cis-trans isomerase D	PPID	Q08752	18	3	122.746	0.240539	0.618814	0.333413	2.1814	0.388873	1;3	2	EOAD	CTRL	41162.8	3967.49	4321.55	4167.39	4010.45	4965.77	2753.43	4301.67	4162.43	4081.27	3801.05	3196.47	15467.6	7488.38	3350.31	3565.56	4122.28	2693.19	3432.83	1.18889	0.249618	-1.83482	-0.875635	2.1814	1.12525
KTN1_HUMAN	Kinectin	KTN1	Q86UP2	72	18	442.287	0.241271	0.617495	0.333823	1.36061	0.385595	1	1	EOAD	CTRL	156561	13067.2	13076.6	15143.9	11988	13297.2	16143.3	14395.8	13211.9	13790.5	13225.3	13000	26952.7	17726	13079.9	12168.5	14804	12059.8	13028	1.05852	0.0820541	-1.28538	-0.362196	1.36061	0.44425
NEUS_HUMAN	Neuroserpin	SERPINI1	Q99574	14	5	76.24	0.241494	0.617095	0.333927	1.15521	0.270001	3;4	2	AD-DS	CTRL	46427.1	3696.96	3753.59	3615.5	5174.46	3955.38	3334.58	3948.12	3968.5	3930.89	4267.52	3272.79	3728.59	3756.3	3293.49	2821.57	3696.1	3799.83	3402.75	1.15521	0.208155	1.04648	0.0655424	1.1039	0.142612
RBM33_HUMAN	RNA-binding protein 33	RBM33	Q96EV2	5	2	25.7907	0.242146	0.615923	0.334097	2.06712	0.386999	4	1	EOAD	CTRL	130271	34.8144	153.488	199.477	38.9855	43.9765	144.945	54.0269	68.5338	92.2808	210.973	115.613	153.859	160.148	47.631	9.4074	104.892	147.966	77.4741	1.19112	0.252316	-1.73545	-0.795307	2.06712	1.04762
BAHC1_HUMAN	BAH and coiled-coil domain-containing protein 1	BAHCC1	Q9P281	13	4	70.03	0.2422	0.615826	0.334097	1.47215	0.246495	1	1	AD-DS	CTRL	279726	1584.7	1938.54	1696.72	2094.02	2564.13	5354.44	2034.07	1434.9	2337.69	1506.31	1586.38	1723.59	1605.43	1670.62	1700.75	1562.77	1417.62	1587.94	1.47215	0.557928	1.45612	0.542125	1.01101	0.0158026
VWA8_HUMAN	von Willebrand factor A domain-containing protein 8	VWA8	A3KMH1	29	8	137.068	0.242557	0.615187	0.334388	1.19937	0.245095	1;3;4	3	CTRL	AD-DS	215851	18722.2	12315.7	12135.7	14736.7	14206.2	12256.6	16760.8	14267	14425.1	15779.9	18965.1	15406.7	16717.2	14940.3	24244.2	15420.9	14599	17301.1	-1.19937	-0.262282	-1.1589	-0.212755	-1.03493	-0.0495271
EPN3_HUMAN	Epsin-3	EPN3	Q9H201	4	2	21.8776	0.243343	0.613781	0.335151	1.18388	0.316236	1;4	2	AD-DS	EOAD	68393.4	10728	8284.03	7820.58	7060.88	8336.78	8150.14	10182.7	9263.11	8728.28	6600.57	6988.46	8528.78	7372.6	7344.91	9311.15	7211.92	9132.75	8250.18	1.05795	0.0812708	1.18388	0.243523	-1.11903	-0.162253
E41L1_HUMAN	Band 4.1-like protein 1	EPB41L1	Q9H4G0	151	56	1109.49	0.243913	0.612766	0.335151	1.16536	0.29255	1;2;3;4	4	EOAD	AD-DS	99073.3	69719.3	86442.2	78341	69431.4	69682.4	73665.6	75671.2	66810.3	73720.4	72989	78357.6	106387	85911.1	86783.7	66012.1	85152.1	78350.5	79074.6	-1.07263	-0.10115	-1.16536	-0.22078	1.08646	0.119629
KLHL6_HUMAN	Kelch-like protein 6	KLHL6	Q8WZ60	6	2	34.0886	0.244074	0.612479	0.335151	1.25859	0.257228	4	1	AD-DS	EOAD	71385.5	47528.4	41882.3	32344.8	43512.9	35589.4	32642.2	53435.6	53537.6	42559.2	28126.5	45165.1	28152.9	33814.8	34347.2	39180.2	24556.1	43770.8	35463.6	1.20008	0.263131	1.25859	0.331814	-1.04876	-0.0686834
OSBL1_HUMAN	Oxysterol-binding protein-related protein 1	OSBPL1A	Q9BXW6	74	29	446.766	0.244093	0.612445	0.335151	1.1663	0.383324	2;3;4	3	CTRL	EOAD	109839	13111.3	14922.2	15072.3	11391.2	13059.8	11653.7	16252.4	12966.3	13553.7	11401.3	13784	10897.7	12027.7	14752.5	12364.9	13662.3	15332	14027.9	-1.03499	-0.0496201	1.12687	0.172323	-1.1663	-0.221943
GNAL_HUMAN	Guanine nucleotide-binding protein G(olf) subunit alpha	GNAL	P38405	39	8	289.791	0.24446	0.611792	0.335151	1.55874	0.345069	1;2;3;4	4	EOAD	CTRL	44821.8	2630.12	6238.39	6007.19	3450.08	3696.42	4661.97	5122.91	5509.74	4664.6	4463.3	3470.12	8198.14	5377.19	3078.75	2548.16	4384.38	3787.5	3449.7	1.35218	0.435283	-1.15276	-0.205098	1.55874	0.640381
HNRPF_HUMAN	Heterogeneous nuclear ribonucleoprotein F	HNRNPF	P52597	11	5	74.9237	0.244568	0.6116	0.335151	1.74525	0.371364	1;2;3	3	CTRL	EOAD	46014.1	3145.92	2653.66	2633.07	1527.62	2041.61	1105.58	2622.11	1839.62	2196.15	2777.39	1860.53	765.531	1801.15	1846.22	5540.48	2430.32	2756.83	3143.46	-1.43135	-0.517377	1.2193	0.286058	-1.74525	-0.803435
EHD1_HUMAN	EH domain-containing protein 1	EHD1	Q9H4M9	63	11	408.146	0.244587	0.611567	0.335151	1.15417	0.372732	1;2;3;4	4	CTRL	EOAD	60684	63022.3	56883.6	53922.8	54945.3	51603.2	74212.4	54041	60393.7	58628	52904.6	55749.4	45778.9	51477.6	55897.3	70475.4	56994.6	54288.1	59413.9	-1.0134	-0.0192087	1.1389	0.187645	-1.15417	-0.206854
ALDOB_HUMAN	Fructose-bisphosphate aldolase B	ALDOB	P05062	32	13	234.341	0.244663	0.611432	0.335151	1.08894	0.246727	2;3;4	3	CTRL	AD-DS	39986.3	21330.6	16694.5	16864.4	18214.8	18011.2	20986	19201.7	17763.8	18633.4	19062.1	19430.7	20083.9	19525.6	18063.4	21348.8	20293.9	21456.3	20290.6	-1.08894	-0.122922	-1.04788	-0.0674757	-1.03918	-0.0554458
DPP3_HUMAN	Dipeptidyl peptidase 3	DPP3	Q9NY33	20	2	134.332	0.24467	0.61142	0.335151	1.32332	0.246167	1;2;3	3	CTRL	AD-DS	82931.4	793.394	1068.38	797.105	933.379	700.278	836.91	680.768	795.667	825.735	588.996	942.211	1601.69	1044.3	1054.57	1218.81	1302.51	794.966	1092.71	-1.32332	-0.404165	-1.26469	-0.338783	-1.04636	-0.065382
LPPRC_HUMAN	Leucine-rich PPR motif-containing protein_ mitochondrial	LRPPRC	P42704	191	62	1232.91	0.245683	0.609625	0.335666	1.17907	0.325995	1;2;3;4	4	EOAD	AD-DS	159103	160719	149076	134157	152206	144713	170338	155693	152163	152383	143702	163416	231890	179670	170773	151663	144262	166154	158213	-1.03826	-0.054168	-1.17907	-0.237644	1.13562	0.183476
ABCAD_HUMAN	ATP-binding cassette sub-family A member 13	ABCA13	Q86UQ4	19	5	106.333	0.246141	0.608815	0.336092	1.46838	0.371506	4	1	CTRL	EOAD	580894	29879.3	17248.6	18401.1	22224.7	20326.3	12323.4	17561.5	16376.5	19292.7	13821.1	22916.6	11876.3	16204.7	20686.2	36264.4	18405.7	19822.2	23794.7	-1.23335	-0.302583	1.19056	0.251642	-1.46838	-0.554225
SYTC_HUMAN	Threonine--tRNA ligase_ cytoplasmic	TARS	P26639	11	3	60.3924	0.246744	0.607753	0.336714	1.14856	0.247911	1;3	2	AD-DS	CTRL	84347.7	3832.16	4624.99	4405.03	4338.85	4041.96	6014.59	4218.86	4540.93	4502.17	3629.48	4146.27	4794.58	4190.11	4137.05	4207.3	3639.7	3695.25	3919.82	1.14856	0.199832	1.07448	0.103633	1.06895	0.0961997
RL21_HUMAN	60S ribosomal protein L21	RPL21	P46778	13	3	99.2134	0.246963	0.607367	0.336805	1.38801	0.343283	1;4	2	CTRL	EOAD	18621.9	22967.8	21151.5	16860.1	16117.6	16037.3	8574.35	17367.4	16289.7	16920.7	16066.6	18991.1	10692.7	15250.1	17424.4	27477	19502.2	20265.7	21167.3	-1.25097	-0.323048	1.10955	0.149969	-1.38801	-0.473017
SRRT_HUMAN	Serrate RNA effector molecule homolog	SRRT	Q9BXP5	20	5	106.734	0.247399	0.606602	0.336805	1.24401	0.273328	1;3	2	EOAD	AD-DS	101123	1490.81	1730.35	1415.4	1737.17	1705.83	2201.74	1452.14	1702.87	1679.54	1895.73	1592.04	2780.33	2089.37	1758.84	2364.32	1790.88	1656.71	1892.69	-1.12691	-0.172372	-1.24401	-0.315001	1.10392	0.142629
PSMD7_HUMAN	26S proteasome non-ATPase regulatory subunit 7	PSMD7	P51665	16	10	100.882	0.247576	0.606292	0.336845	1.35354	0.367775	1;4	2	EOAD	CTRL	37082.5	38651.1	38576.5	46015.1	37694.3	35390.3	31867	44454	36361.9	38626.3	31347.4	38426.9	66736.4	45503.6	30472.2	31712.1	35387.2	36900.9	33618.1	1.14897	0.200344	-1.17805	-0.236397	1.35354	0.436741
CDK18_HUMAN	Cyclin-dependent kinase 18	CDK18	Q07002	7	3	51.5418	0.247795	0.605908	0.336943	1.21751	0.307135	1;2	2	AD-DS	CTRL	54522.3	1402.56	2716.75	2418.67	1680	1830.65	1601.75	1629.42	1902.62	1897.8	1767.55	1990.19	1868.47	1875.4	1499.29	1589.23	1611.07	1535.45	1558.76	1.21751	0.283929	1.01194	0.0171277	1.20314	0.266801
RHOC_HUMAN	Rho-related GTP-binding protein RhoC	RHOC	P08134	20	5	197.443	0.248574	0.604544	0.337602	1.24536	0.3727	1;2;3;4	4	EOAD	CTRL	22348.6	20416	18269	17267	19031.1	16816.6	10818.8	18313.3	17264.2	17274.5	17563.8	19249.8	24901.7	20571.8	15450.8	16023.8	17373	17227.5	16518.8	1.04575	0.0645365	-1.19087	-0.252021	1.24536	0.316557
MY18A_HUMAN	Unconventional myosin-XVIIIa	MYO18A	Q92614	55	11	318.813	0.248922	0.603937	0.337874	1.22684	0.37321	1;3	2	CTRL	EOAD	234313	17912.8	13162.5	11200.1	16805.9	16125	17493.8	16471.7	17688.9	15857.6	15527.8	13211.1	11212	13316.9	16406.7	17962.2	13006.3	17975.7	16337.7	-1.03028	-0.0430352	1.19078	0.251909	-1.22684	-0.294944
HCD2_HUMAN	3-hydroxyacyl-CoA dehydrogenase type-2	HSD17B10	Q99714	31	13	211.082	0.24935	0.603191	0.338254	1.73744	0.241776	1;2;3;4	4	AD-DS	CTRL	27151.2	30322.1	15985.4	43825.8	43787.1	74568.7	53739.1	53897	17739	41733	31098.1	28702.2	23598.9	27799.7	34642.4	23285.4	21604.7	16546.8	24019.8	1.73744	0.796963	1.5012	0.586118	1.15737	0.210845
RAB14_HUMAN	Ras-related protein Rab-14	RAB14	P61106	29	16	271.719	0.250045	0.601981	0.338997	1.13421	0.298506	1;2;3;4	4	EOAD	AD-DS	24125.1	51622.3	52052.1	49500.5	54320.6	48973.3	55729.5	46645.7	49349.8	51024.2	51427.7	51484.7	70703.8	57872.1	51191	59880.4	48654.4	54433.3	53539.8	-1.0493	-0.0694285	-1.13421	-0.181685	1.08092	0.112257
EMC4_HUMAN	ER membrane protein complex subunit 4	EMC4	Q5J8M3	5	2	32.9421	0.250292	0.601553	0.339068	1.217	0.280939	1	1	AD-DS	EOAD	20257.8	362.248	352.072	323.771	419.556	444.173	367.535	446.13	424.003	392.436	291.193	444.59	231.603	322.462	249.976	378.267	369.14	413.37	352.688	1.1127	0.154064	1.217	0.283328	-1.09374	-0.129264
GNAT1_HUMAN	Guanine nucleotide-binding protein G(t) subunit alpha-1	GNAT1	P11488	38	16	269.935	0.250665	0.600907	0.339068	1.27041	0.377403	1;2;3;4	4	EOAD	CTRL	40497.1	35115.4	34639.2	33595.8	36163.4	36671.7	37999.6	35440.4	37455.1	35885.1	35967.2	31374.5	60242.8	42528.2	33348.3	37607.2	31506.2	31441.9	33475.9	1.07197	0.100261	-1.18512	-0.245036	1.27041	0.345297
HABP4_HUMAN	Intracellular hyaluronan-binding protein 4	HABP4	Q5JVS0	12	5	66.432	0.250838	0.600606	0.339068	1.53267	0.357588	1	1	EOAD	CTRL	45899.5	43412.4	45123.2	40092.5	40307.5	39178.5	19866.3	43877.4	41766.9	39203.1	39885.5	40552.2	96099.1	58845.6	43904.7	30000	41451.2	38220.9	38394.2	1.02107	0.0300776	-1.50104	-0.585966	1.53267	0.616044
A1AG1_HUMAN	Alpha-1-acid glycoprotein 1	ORM1	P02763	21	5	168.857	0.251237	0.599916	0.339407	1.82567	0.361574	1;2;3;4	4	EOAD	CTRL	23739.7	31687.9	18565.4	37388.6	15418.3	39704.9	40680.4	29437.9	21315.9	29274.9	33043.4	20089.6	63391.8	38841.6	15149.4	18879	26506.4	24566.4	21275.3	1.376	0.460486	-1.32679	-0.407937	1.82567	0.868423
TOM1_HUMAN	Target of Myb protein 1	TOM1	O60784	40	18	270.74	0.251512	0.599441	0.339578	1.20942	0.305728	1;2;3;4	4	EOAD	CTRL	54103.7	21525.4	27378.1	27048.5	17648.1	26031.4	21811.8	31924.6	22392.8	24470.1	21913.8	28388.5	23427.6	24576.6	18993	15234.4	21141	25915.9	20321.1	1.20417	0.268042	-1.00435	-0.00626809	1.20942	0.27431
IF4A2_HUMAN	Eukaryotic initiation factor 4A-II	EIF4A2	Q14240	63	18	490.69	0.251666	0.599175	0.339586	1.18614	0.321036	1;2;3;4	4	EOAD	AD-DS	46630.5	35450.4	34469.3	35987	39801.4	36830.4	41882.2	36325.3	37453.6	37274.9	38194.2	35616.2	58829.2	44213.2	37610.1	37275.3	41088.1	38597.9	38642.9	-1.0367	-0.0519969	-1.18614	-0.246271	1.14415	0.194274
TOM40_HUMAN	Mitochondrial import receptor subunit TOM40 homolog	TOMM40	O96008	5	2	25.2372	0.251877	0.598812	0.33967	1.78108	0.291098	1;3;4	3	EOAD	AD-DS	38235.3	7167.44	7468.82	5077.23	1912.88	3553.54	993.498	1010.96	12419.7	4950.51	8229.2	8956.78	9265.85	8817.28	5367.59	9346.56	6688.4	2285.64	5922.05	-1.19625	-0.258518	-1.78108	-0.832756	1.48889	0.574238
AT2A1_HUMAN	Sarcoplasmic/endoplasmic reticulum calcium ATPase 1	ATP2A1	O14983	64	14	387.296	0.252241	0.598184	0.339961	1.60668	0.264677	1;2;3;4	4	EOAD	AD-DS	111621	31365.2	44902.9	44679.9	44085.3	37435.4	56087.8	41009.6	35038.6	41825.6	39506.9	44507	117587	67200.2	41013.6	84052	40070.2	52513.8	54412.4	-1.30094	-0.37955	-1.60668	-0.68408	1.23502	0.30453
RCOR1_HUMAN	REST corepressor 1	RCOR1	Q9UKL0	27	9	144.468	0.252607	0.597554	0.340254	1.18858	0.294148	1;2;3	3	AD-DS	EOAD	53441.6	73448.2	55012.4	47460.3	66975.4	69972.4	77313.4	59151.5	64700.5	64254.2	60034.7	53270.8	48873.1	54059.5	54571.8	63889.5	53812.5	66000.6	59568.6	1.07866	0.10924	1.18858	0.249243	-1.10191	-0.140003
HNRC3_HUMAN	Heterogeneous nuclear ribonucleoprotein C-like 3	HNRNPCL3	B7ZW38;P0DMR1;O60812;B2RXH8	18	2	130.078	0.253008	0.596865	0.340421	1.27367	0.286435	1;3;4	3	EOAD	AD-DS	32200.6	17196.4	19999	16033.8	17317.7	17094	15320.5	16226.4	18349	17192.1	16976.8	16871.9	31842.2	21897	21261.6	19726.7	16739.9	17767.3	18873.9	-1.09782	-0.134647	-1.27367	-0.348986	1.16017	0.21434
SLIK1_HUMAN	SLIT and NTRK-like protein 1	SLITRK1	Q96PX8	5	2	23.1175	0.253028	0.596831	0.340421	1.57284	0.368169	4	1	EOAD	CTRL	78818.5	567.666	787.663	526.463	726.815	614.585	972.153	399.028	938.392	691.596	1236.09	524.371	1211.65	990.702	601.118	588.319	731.632	598.451	629.88	1.09798	0.134852	-1.43249	-0.518522	1.57284	0.653374
ABCB6_HUMAN	ATP-binding cassette sub-family B member 6_ mitochondrial	ABCB6	Q9NP58	10	2	54.4957	0.253845	0.595432	0.341118	1.56733	0.364503	2;4	2	EOAD	CTRL	94456	489.487	243.733	469.907	500.13	617.526	383.219	191.967	231.712	390.96	656.978	421.801	612.288	563.689	435.015	364.672	444.253	194.659	359.65	1.08706	0.120428	-1.44181	-0.527878	1.56733	0.648305
GCYB1_HUMAN	Guanylate cyclase soluble subunit beta-1	GUCY1B3	Q02153	34	12	216.157	0.254596	0.594149	0.341647	1.11466	0.337406	2;4	2	EOAD	CTRL	71313	12173.8	12177.8	13097.7	13193.4	12912.7	15511.6	10802.7	11994.8	12733.1	13386.8	12433.2	13484.5	13101.5	11198.6	10979.1	12678.7	12158.8	11753.8	1.08331	0.11545	-1.02894	-0.0411527	1.11466	0.156603
EAA1_HUMAN	Excitatory amino acid transporter 1	SLC1A3	P43003	39	12	228.132	0.254636	0.59408	0.341647	1.16165	0.264873	1;2;3;4	4	EOAD	AD-DS	59743.6	138638	130149	118732	148686	139243	112033	165382	137275	136267	141998	134793	198093	158295	139834	152696	153238	145763	147883	-1.08524	-0.118014	-1.16165	-0.216174	1.07041	0.0981605
[truncated: 1,678 more rows]

## Sheet: Significantly altered proteins
Entry Name	Protein name	Gene name	Accession	Peptide count	Unique peptides	Confidence score	Progenesis Anova (p)	-Log10(Anova p)	Progenesis q Value	Univariate ANOVA (p) on raw MS readout per protein	DSAD v HA (Bonferoni adjusted p)	DSAD v EOAD (Bonferroni adjusted p)	EOAD V HA (Bonferroni adjusted p)	Max fold change	Power	Mass spec fraction identification	Occurrences	Highest mean condition	Lowest mean condition	Average AD-DS normalised abundance	Average EOAD normalised abundance	Average CTRL normalised abundance	Fold change DSAD v HA	Log2(FC DSAD v HA)	Fold changes DSAD v EOAD	Log2(FC DSAD v EOAD)	Fold changes EOAD v HA	Log2(FC EOAD v HA)
[truncated: 362 more rows]

[truncated: 2 more sheets: HSA21 proteins identified, APOE peptide tables]
