# Supplementary material for: Apolipoprotein E abundance is elevated in the brains of individuals with Down syndrome–Alzheimer’s disease
Source: Acta Neuropathol. 2025 May 19;149(1):49. doi: 10.1007/s00401-025-02889-0 (PMC12089208; doi:10.1007/s00401-025-02889-0)
Supplement: Supplementary file 3 — Supplementary file3 Supplementary Information 2 contains data related to our single-nuclei RNAseq study. Sheet 1 contains the cell cluster IDs and the number of nuclei recovered for each case. Sheets 2-4 contain lists of differentially expressed genes between DSAD and EOAD, DSAD and HA and EOAD and HA comparisons (XLSX 102366 KB) [file 401_2025_2889_MOESM3_ESM.xlsx]

## Sheet: Article Information
Article Title:	Apolipoprotein E abundance is elevated in the brains of individuals with Down syndrome-Alzheimer's disease
Journal Name:	Acta Neuropathologica
Author Names:	Clíona Farrell, Yazead Buhidma, Paige Mumford, Wendy E. Heywood, Jenny Hällqvist, Lisi Flores-Aguilar, Elizabeth Andrews, Stella Taso, Eric Doran, Elizabeth Head, Tammaryn Lashley, Kevin Mills, Christina E. Toomey, and Frances K. Wiseman
Corresponding Authors:	Frances K. Wiseman		Christina E. Toomey
Corresponding author email:	f.wiseman@ucl.ac.uk		christina.toomey@ucl.ac.uk

## Sheet: Cell cluster ID + nuclei number
Cluster	ID	HA1	HA2	HA3	HA4	EOAD1	EOAD2	EOAD3	EOAD4	DSAD1	DSAD2	DSAD3	DSAD4	DSAD5	DSAD6	DSAD7	DSAD8
0	Excit_1	582	30	313	123	64	68	32	113	436	929	1106	249	51	757	318	303
1	Olig_1	43	89	81	2	4	1	0	6	1677	32	71	35	2523	62	95	382
2	Micro_1	435	833	528	128	297	29	80	181	241	492	169	203	90	165	266	110
3	Excit_2	370	4	697	1131	932	372	0	16	8	324	0	11	4	36	341	0
4	Astro_1	610	17	204	221	1307	388	24	59	19	268	1	4	54	343	704	7
5	OPC_1	464	16	379	750	506	173	41	198	94	564	6	58	67	389	311	18
6	Olig_2	18	9	23	3	34	2	0	19	52	66	3473	52	3	25	58	64
7	Endothelial	146	99	190	118	164	219	246	526	112	691	138	185	247	128	455	167
8	Olig_3	24	2	24	1830	1143	268	0	27	14	37	7	2	4	50	141	4
9	Excit_3	94	158	113	206	187	49	7	47	472	252	87	260	539	775	178	85
10	Micro_2	21	36	107	22	181	51	89	207	384	107	199	384	877	241	324	253
11	Astro_2	90	160	93	49	183	93	30	350	112	228	303	991	196	166	112	245
12	VIP_Inhib	278	125	208	493	170	123	44	135	66	298	91	146	394	118	272	170
13	Excit_4	74	204	112	6	27	24	152	133	504	191	377	101	591	115	107	307
14	Olig_4	16	2515	47	0	0	1	2	0	87	11	2	2	17	1	2	3
15	SST_Inhib	321	172	99	216	94	35	29	21	176	188	50	316	478	153	165	143
16	Excit_5	115	3	342	883	604	249	2	4	1	176	0	4	4	13	184	0
17	Olig_5	5	0	2	1	7	0	1	2	16	16	7	30	14	476	609	1253
18	OPC_2	15	391	14	7	4	0	2	8	414	8	280	408	536	21	5	251
19	PVALB_Inhib	98	67	172	384	347	62	13	68	135	176	58	49	232	166	220	96
20	Olig_6	0	0	0	0	0	0	2	0	0	2	1	1962	0	13	5	4
21	Olig_7	36	1	5	8	34	68	5	452	0	1212	2	3	0	11	53	3
22	Astro_3	96	0	198	954	34	265	1	8	3	315	0	0	0	1	12	0
23	Olig_8	3	0	0	0	7	4	5	1365	0	387	0	0	0	0	10	0
24	Pericytes	55	53	62	59	88	75	115	247	35	283	45	83	72	37	134	57
25	Olig_9	13	1	1357	0	12	0	0	2	15	6	8	0	1	3	4	0
26	Excit_6	0	5	1	0	0	0	115	594	19	17	403	46	2	0	0	186
27	LAMP5_Inhib	71	53	94	161	130	56	17	62	52	76	86	41	171	71	110	70
28	Astro_4	0	388	3	1	1	1	7	234	124	27	169	4	9	0	1	86
29	Olig_10	894	3	1	6	5	0	1	5	2	45	0	0	0	7	21	0
30	Smooth.musc	69	31	77	3	45	61	37	129	24	160	10	36	58	18	46	26
31	Olig_11	34	19	284	4	7	2	2	51	1	152	37	22	9	12	40	25
32	Fibroblasts	27	39	57	6	18	109	33	35	33	95	38	24	93	22	20	43
33	Excit_7	1	159	12	0	1	0	0	6	72	2	1	4	396	3	0	23
34	T.cells	20	33	19	11	2	33	22	15	8	42	18	12	98	11	17	23
35	Olig_12	0	0	0	0	0	3	338	1	0	0	0	0	0	1	0	0
36	Excit_8	5	11	20	74	44	6	0	21	6	13	10	3	27	0	22	3
37	Olig_13	0	0	0	0	0	244	0	0	0	0	0	0	0	0	0	0
Total nulciei collected		5143	5726	5938	7860	6683	3134	1494	5347	5414	7888	7253	5730	7857	4410	5362	4410

## Sheet: DEGs DSAD vs EOAD
Gene	Cell Type	Average Log2FC	FDR	pct.1 (DSAD)	pct.2 (EOAD)
NRXN3	olig_8	1.99106	7.2952e-154	0.902	0.288
CTNNA3	olig_9	1.48953	1	0.946	0.571
LINC00320	olig_2	1.45669	3.83042e-19	0.827	0.091
MOBP	olig_9	1.4293	1	0.676	0.071
PLP1	olig_1	1.38594	1	0.906	0.636
CNTNAP4	olig_9	1.36344	1	0.568	0.071
NEAT1	olig_2	1.32242	3.46743e-13	0.963	0.909
TMTC2	olig_9	1.31411	1	0.919	0.286
XIST	astro_3	1.26545	1.17626e-68	0.888	0.127
AC008571.2	olig_9	1.25815	1	0.676	0.357
CALM1	excit_4	1.23605	5.04146e-38	0.601	0.188
MAP1B	excit_4	1.21175	5.17902e-37	0.636	0.238
NEAT1	olig_5	1.20357	1	0.938	0.8
PLP1	olig_9	1.19616	1	0.865	0.429
MAP7	olig_1	1.19109	1	0.757	0.364
DPP10	astro_3	1.16095	6.35471e-23	0.789	0.399
LINC00320	olig_9	1.11728	1	0.622	0.071
PRUNE2	olig_9	1.11575	1	0.838	0.214
CADM2	olig_10	1.11385	1	0.987	0.909
ERBIN	olig_2	1.11279	7.50962e-12	0.945	0.4
TMTC2	olig_2	1.10815	5.45532e-11	0.956	0.418
NEAT1	astro_1	1.10742	2.48173e-106	0.961	0.974
AC008571.2	olig_2	1.10169	2.9562e-08	0.881	0.455
AC092691.1	astro_2	1.09665	3.60452e-43	0.788	0.578
PDE1C	olig_2	1.08266	6.32615e-12	0.907	0.273
DPP10	olig_10	1.06711	1	0.613	0.182
LINC00609	olig_9	1.06503	1	0.73	0.143
SH3GL3	olig_9	1.05733	1	0.811	0.143
LINC00499	astro_1	1.04285	1.07457e-120	0.691	0.321
GPHN	olig_9	1.03847	1	0.595	0
PLP1	olig_2	1.02342	8.67895e-12	0.959	0.6
SPOCK3	olig_2	1.01233	2.79766e-10	0.909	0.364
ROBO2	excit_7	1.01043	1	0.631	0.429
GAB1	olig_9	1.00389	1	0.757	0.214
DSCAM	OPC_2	1.00032	0.151227	0.994	0.929
SIK3	olig_2	0.982669	2.14998e-12	0.98	0.764
SNAP25	excit_4	0.981593	1.45715e-31	0.483	0.095
PWRN1	olig_9	0.980371	1	0.459	0
DPYD	olig_2	0.972574	5.303e-10	0.888	0.273
ZFYVE16	olig_10	0.970854	1	0.507	0
HOMER1	excit_2	0.966951	9.29494e-38	0.57	0.348
CD44	astro_2	0.951416	1.65425e-62	0.53	0.154
SLC44A1	olig_2	0.950985	2.75868e-11	0.981	0.655
KIRREL3	inhib_2	0.941581	2.05489e-13	0.579	0.223
JAM3	olig_9	0.940294	1	0.595	0
NCKAP5	olig_9	0.940294	1	0.865	0.286
LINC00320	olig_1	0.938831	1	0.535	0.091
PPP2R2B	olig_1	0.93776	1	0.981	0.909
EDIL3	olig_2	0.936406	6.60461e-09	0.958	0.436
CLDN11	olig_2	0.935398	6.43816e-11	0.77	0.164
KCNMB4	olig_2	0.93488	4.54512e-10	0.762	0.164
PTPRZ1	OPC_2	0.925637	1	0.952	0.714
PPP2R2B	olig_8	0.922728	2.80502e-94	0.995	0.97
NRGN	excit_4	0.920594	1.75694e-27	0.424	0.08
FCHSD2	olig_9	0.91983	1	0.459	0
DSCAM	excit_7	0.91474	1	0.932	0.571
MAP1B	excit_7	0.910746	1	0.75	0.286
ENOX1	olig_2	0.900531	3.99474e-08	0.789	0.2
ASPA	olig_9	0.899071	1	0.568	0
ZFYVE16	olig_9	0.899071	1	0.486	0
DPP10	olig_8	0.89721	7.49503e-83	0.491	0.079
ARAP2	olig_2	0.89419	1.35404e-09	0.886	0.291
AKAP6	olig_9	0.892085	1	0.73	0.214
GLIS3	astro_2	0.88642	2.73692e-49	0.822	0.649
KLHL32	olig_2	0.886095	5.44318e-07	0.84	0.309
EXOC6B	olig_2	0.885458	1.14081e-08	0.851	0.273
ENOX1	olig_1	0.884933	1	0.49	0.091
ELMO1	olig_10	0.876776	1	0.8	0.455
SAMD4A	astro_1	0.875643	2.43314e-90	0.737	0.486
ENOX1	olig_9	0.87092	1	0.595	0.143
TMEM165	olig_1	0.868803	1	0.691	0.273
PALM2-AKAP2	olig_1	0.868668	1	0.768	0.545
BCAS1	olig_1	0.86559	1	0.562	0.182
ZFYVE16	olig_8	0.864171	2.11131e-68	0.776	0.379
DOCK4	olig_9	0.863796	1	0.73	0.357
DIP2C	olig_5	0.863721	1	0.866	0.4
PTK2	olig_1	0.855429	1	0.705	0.364
LSS	olig_2	0.853762	1.28969e-11	0.619	0.018
EDIL3	olig_9	0.850882	1	0.838	0.429
NLGN4Y	OPC_2	0.846579	1	0.409	0
TIAM1	olig_10	0.845323	1	0.467	0.091
ADAMTS9	endo	0.841406	7.60273e-32	0.385	0.189
DNAJC6	olig_2	0.841053	1.45243e-08	0.878	0.291
XIST	olig_2	0.834643	9.29062e-08	0.889	0.364
OTUD7A	olig_1	0.833362	1	0.522	0.182
SLCO1A2	olig_9	0.832367	1	0.622	0.143
LHFPL6	fibro	0.830582	0.000513013	0.503	0.277
AATK	olig_1	0.827707	1	0.458	0
SNAP25-AS1	excit_7	0.825749	1	0.581	0
LPP	astro_2	0.823653	3.29641e-33	0.655	0.416
DLC1	olig_9	0.820294	1	0.568	0.143
CALM1	excit_7	0.818256	1	0.745	0.429
MARCH1	olig_5	0.817723	1	0.915	1
MAP1B	olig_1	0.815446	1	0.466	0.091
NCOA7	olig_9	0.812914	1	0.459	0
SEPTIN7	olig_10	0.808486	1	0.587	0.364
SPOCK1	olig_2	0.806322	1.64928e-07	0.947	0.527
XIST	olig_9	0.80601	1	0.811	0.357
CDK19	olig_9	0.803016	1	0.568	0.143
CHI3L1	astro_2	0.800773	1.55618e-58	0.334	0.005
PTPRK	olig_2	0.798051	5.35619e-07	0.923	0.418
SGCZ	OPC_2	0.796452	1	0.676	0.429
AC002429.2	astro_3	0.794437	6.01305e-20	0.704	0.334
ADD1	olig_10	0.793549	1	0.44	0
STXBP3	olig_9	0.790547	1	0.541	0
TF	olig_9	0.790547	1	0.622	0.286
LPGAT1	olig_9	0.787726	1	0.568	0.143
IL1RAPL1	excit_1	0.787495	3.81554e-20	0.977	0.993
PLXDC2	olig_5	0.787209	1	0.68	0.3
NCAM2	olig_5	0.78327	1	0.992	1
TOX	T_cell	0.781038	1	0.427	0.232
SH3GL3	olig_10	0.779775	1	0.573	0.273
AC027288.3	excit_7	0.779526	1	0.527	0
CNTNAP4	olig_2	0.778992	3.13886e-06	0.772	0.218
CTNNA3	olig_2	0.775729	6.39082e-09	0.99	0.909
GRID2	micro_1	0.775454	7.05952e-19	0.486	0.25
IFI6	excit_7	0.7728	1	0.553	0
NRXN3	olig_5	0.770404	1	0.81	0.8
SON	olig_9	0.767827	1	0.622	0.071
PDE1A	olig_9	0.767827	1	0.514	0.071
PIP4K2A	olig_2	0.7647	1.43593e-06	0.976	0.582
ZFYVE16	olig_7	0.764599	4.2803e-29	0.382	0.109
KLHL32	olig_9	0.760173	1	0.595	0.214
NCAM2	olig_2	0.759965	1.83499e-05	0.993	1
HERC1	olig_10	0.759866	1	0.36	0
GRID2	olig_8	0.759296	6.10663e-98	0.476	0.048
IMMP2L	excit_7	0.759254	1	0.501	0
BASP1	excit_7	0.759041	1	0.647	0.143
ITCH	olig_9	0.7571	1	0.541	0.071
NRXN3	olig_7	0.754931	1.7566e-49	0.971	0.814
EVA1C	olig_2	0.754357	1.10799e-07	0.606	0.073
EXOC6B	olig_10	0.754175	1	0.627	0.273
AL109930.1	excit_7	0.754141	1	0.463	0
PDE1A	olig_5	0.753782	1	0.607	0.2
TCF12	OPC_2	0.753773	1	0.67	0.214
ATP8A1	olig_9	0.75318	1	0.649	0.214
APP	olig_1	0.75294	1	0.703	0.273
RTN4	excit_4	0.752434	3.52569e-20	0.41	0.107
PDE8A	olig_8	0.751227	1.1428e-48	0.892	0.731
PLEKHH1	olig_10	0.75048	1	0.64	0.364
CREB5	olig_2	0.749449	1.27353e-06	0.756	0.218
PPM1H	olig_10	0.749342	1	0.507	0.182
BCAS1	OPC_2	0.746626	1	0.515	0.071
CCDC88A	olig_9	0.744743	1	0.73	0.286
FBXO11	olig_9	0.744743	1	0.459	0
MGAT5	olig_9	0.744743	1	0.459	0
FTO	olig_9	0.744743	1	0.459	0
ABHD2	OPC_2	0.743372	1	0.666	0.357
HHIP	olig_1	0.742779	1	0.486	0.182
FRYL	olig_2	0.742042	6.7515e-06	0.91	0.4
ADAMTS18	olig_2	0.741693	0.000825576	0.45	0.055
ZSWIM6	olig_1	0.740684	1	0.475	0.091
WSB1	olig_1	0.738858	1	0.404	0
CALM2	olig_1	0.737616	1	0.394	0
GNAO1	olig_5	0.736966	1	0.757	0.5
DST	olig_5	0.735773	1	0.935	0.8
SLAIN1	olig_2	0.733538	9.70314e-06	0.794	0.309
DPYD	olig_9	0.733061	1	0.757	0.357
PXK	olig_5	0.732131	1	0.863	0.6
TCF12	olig_2	0.731932	8.23665e-06	0.915	0.382
USP9Y	excit_7	0.731773	1	0.523	0
KIF1B	olig_9	0.731757	1	0.595	0.143
CLDN11	olig_9	0.731757	1	0.541	0.143
RELN	inhib_1	0.73151	0.0118051	0.349	0.237
COL5A3	astro_1	0.73108	1.44098e-94	0.72	0.432
IL1RAPL1	olig_2	0.730599	1.58203e-08	1	1
PEBP1	excit_4	0.730449	2.18344e-22	0.345	0.051
SCD	olig_5	0.728359	1	0.449	0
TIAM1	inhib_2	0.727822	1.45928e-19	0.836	0.581
SYT1	excit_4	0.727307	4.74696e-33	0.887	0.744
MOG	olig_9	0.727185	1	0.649	0.071
PPP2R2B	olig_9	0.727185	1	0.973	1
SEPTIN7	olig_9	0.727185	1	0.676	0.357
ERBIN	excit_1	0.7254	6.86746e-07	0.431	0.26
MAP4K4	olig_2	0.723848	1.58144e-06	0.894	0.382
PLPP4	OPC_2	0.722034	1	0.459	0
SPATA6	olig_9	0.721284	1	0.459	0
LINC01170	olig_9	0.721284	1	0.324	0
RERE	olig_1	0.719829	1	0.542	0.182
LUC7L3	olig_1	0.719406	1	0.388	0
PALM2-AKAP2	olig_2	0.719	0.000268485	0.854	0.345
DIP2B	olig_2	0.716585	7.67489e-06	0.882	0.364
FIGN	olig_1	0.716349	1	0.348	0
CERCAM	olig_1	0.715988	1	0.399	0
SSH2	olig_2	0.714094	8.25454e-07	0.711	0.182
RABGEF1	olig_10	0.713696	1	0.373	0
PLP1	olig_10	0.713696	1	0.653	0.364
PALM2-AKAP2	olig_9	0.713379	1	0.649	0.357
MRVI1	astro_2	0.712776	4.87485e-56	0.513	0.155
DLG1	olig_10	0.712676	1	0.693	0.455
FOCAD	excit_7	0.712572	1	0.505	0
DMD	olig_2	0.712245	9.38695e-05	0.627	0.164
FRY	olig_10	0.71174	1	0.4	0.091
YWHAG	excit_4	0.711285	3.84505e-22	0.336	0.042
FAM107B	olig_2	0.71039	1.71473e-07	0.761	0.182
RESF1	T_cell	0.709318	1	0.329	0.168
UCHL1	excit_7	0.705525	1	0.497	0
SLC11A1	micro_2	0.704947	4.46254e-44	0.636	0.326
IDS	excit_4	0.70452	1.99249e-18	0.358	0.083
TMEM144	olig_2	0.704175	1.59492e-06	0.852	0.327
CHN1	excit_4	0.703586	7.95338e-16	0.413	0.14
FCHSD2	olig_1	0.703366	1	0.517	0.273
L3MBTL4	olig_1	0.702782	1	0.369	0
TMEM132D	OPC_2	0.702343	1	0.626	0.286
NKAIN2	olig_9	0.702238	1	0.757	0.5
MOBP	olig_2	0.701324	3.71056e-05	0.825	0.345
TNC	astro_2	0.700815	9.44284e-26	0.369	0.146
PSEN1	olig_9	0.700263	1	0.622	0.143
POLR2F	olig_9	0.700263	1	0.568	0.143
LINC00882	olig_1	0.700235	1	0.345	0
B2M	olig_1	0.700174	1	0.364	0.091
ROBO2	olig_11	0.699924	1	0.336	0.129
DOCK10	olig_2	0.699058	5.44382e-05	0.947	0.473
ASTN2	olig_8	0.698752	7.03932e-44	0.642	0.297
UTY	olig_5	0.697825	1	0.427	0
AC012494.1	olig_9	0.697437	1	0.378	0
TMEM135	olig_9	0.697437	1	0.378	0
CCDC88A	olig_10	0.697313	1	0.64	0.364
GAS7	olig_1	0.695311	1	0.377	0
GNAS	excit_7	0.694891	1	0.449	0
ATP10B	olig_9	0.694763	1	0.568	0.143
PCDH9	olig_1	0.692433	1	1	1
LAMA2	olig_2	0.692327	0.0608355	0.528	0.164
FGFR2	olig_9	0.691011	1	0.486	0.071
SAMD12	olig_10	0.690045	1	0.507	0.091
CREB5	olig_1	0.689579	1	0.611	0.182
NRCAM	astro_2	0.688802	3.23234e-33	0.736	0.523
PHLDB1	olig_2	0.686846	2.65325e-07	0.647	0.127
PIEZO2	olig_9	0.685364	1	0.595	0.214
ADAMTS9	peri	0.684655	3.83226e-08	0.346	0.173
AMER2	olig_2	0.683537	9.43597e-07	0.681	0.164
PLXDC2	olig_2	0.683399	0.000687245	0.783	0.309
ADAMTS17	T_cell	0.683375	1	0.207	0.032
SLC7A14-AS1	olig_9	0.681966	1	0.595	0.286
AOAH	T_cell	0.681336	1	0.427	0.253
CLMN	olig_9	0.681318	1	0.649	0.214
FAM189A2	astro_1	0.681181	4.66573e-39	0.504	0.296
FRMD5	olig_2	0.68021	1.03016e-05	0.969	0.836
HS6ST3	OPC_2	0.680196	1	0.695	0.357
RTN3	excit_4	0.680038	3.20985e-15	0.376	0.119
MALAT1	excit_7	0.679822	1	1	1
DLG1	olig_5	0.678762	1	0.858	0.5
EFEMP1	astro_3	0.678355	6.443e-26	0.767	0.341
GAB1	olig_2	0.678124	3.07285e-05	0.862	0.364
RAPGEF5	olig_9	0.677629	1	0.703	0.214
ANK3	olig_1	0.677359	1	0.877	0.909
BAZ2B	olig_9	0.675904	1	0.595	0.143
ZEB2	olig_2	0.674401	0.000321039	0.877	0.418
HIPK2	olig_2	0.673298	2.02601e-05	0.797	0.291
PCM1	olig_9	0.67319	1	0.432	0
NDE1	olig_9	0.67319	1	0.351	0
MARK3	olig_9	0.67319	1	0.324	0
TUT4	olig_9	0.67319	1	0.324	0
KCNIP4	olig_8	0.671984	2.69529e-53	0.569	0.184
SLC9A9	olig_2	0.671884	2.54609e-05	0.592	0.109
SPP1	micro_2	0.671771	4.55553e-24	0.79	0.614
PSD3	olig_8	0.671201	1.38636e-39	0.678	0.344
LAMP2	olig_2	0.671112	3.8145e-07	0.711	0.145
CDK19	olig_2	0.670998	5.8748e-05	0.797	0.273
LURAP1L-AS1	olig_1	0.670249	1	0.334	0
TMEM144	olig_1	0.670249	1	0.752	0.455
PLEKHH1	olig_2	0.67024	1.31201e-06	0.828	0.273
MBP	olig_9	0.669851	1	0.919	0.5
CTNND2	olig_10	0.669186	1	0.733	0.364
CLDN11	olig_1	0.668188	1	0.49	0.091
AC131944.1	micro_2	0.668043	3.87813e-31	0.372	0.097
MT2A	astro_2	0.667365	2.02562e-39	0.507	0.213
SLC44A1	excit_1	0.667296	9.37444e-05	0.623	0.596
TPST1	astro_2	0.667127	6.73644e-50	0.55	0.204
ZNF708	olig_2	0.666699	5.84241e-06	0.539	0.073
LPGAT1	olig_2	0.666272	5.71352e-06	0.706	0.182
PDE4B	astro_2	0.666216	2.69994e-16	0.739	0.659
EMC10	olig_1	0.665967	1	0.345	0
LURAP1L-AS1	olig_9	0.663991	1	0.514	0.071
CDK18	olig_9	0.663991	1	0.514	0.071
PDE1A	olig_8	0.663974	9.96311e-58	0.451	0.099
DPYSL5	olig_2	0.663781	3.0907e-05	0.481	0.036
TTTY14	excit_7	0.66251	1	0.471	0
RAB11A	excit_7	0.66069	1	0.471	0
HOMER1	excit_5	0.660528	1.763e-16	0.482	0.253
LRRC7	olig_10	0.659456	1	0.387	0.091
CHI3L1	astro_1	0.658838	8.47052e-72	0.277	0.047
BACH1	inhib_2	0.658811	5.09515e-12	0.432	0.117
GRIN2B	excit_7	0.65727	1	0.583	0.143
FUT8	olig_9	0.656795	1	0.73	0.357
ZNF704	olig_2	0.656132	2.66116e-05	0.6	0.127
TNRC6A	excit_7	0.656027	1	0.671	0.286
SLCO1A2	olig_2	0.655517	5.33373e-06	0.675	0.164
FRMD4A	olig_10	0.653824	1	0.267	0
GFAP	T_cell	0.653675	1	0.146	0
VAMP2	excit_4	0.653347	4.54639e-19	0.321	0.051
SLC1A3	astro_2	0.65316	9.87147e-34	0.782	0.575
DIP2B	olig_5	0.652023	1	0.868	0.7
STMN1	excit_7	0.651553	1	0.471	0
YWHAB	excit_7	0.651553	1	0.457	0
RERE	olig_9	0.651013	1	0.73	0.143
DOCK3	olig_9	0.651013	1	0.649	0.143
UGT8	olig_2	0.650148	1.59362e-05	0.696	0.218
MT-CO1	olig_3	0.649314	6.46818e-11	0.687	0.48
CDC42BPA	olig_1	0.648661	1	0.556	0.273
YWHAB	excit_4	0.648547	1.34367e-16	0.302	0.057
SAMD4B	olig_9	0.648528	1	0.486	0
RDX	olig_9	0.648528	1	0.378	0
AC090015.1	olig_9	0.648528	1	0.378	0
HSP90AA1	olig_5	0.648497	1	0.754	0.5
AKAP6	olig_2	0.647637	3.58757e-05	0.857	0.345
RBPJ	olig_9	0.645207	1	0.486	0.071
SHTN1	olig_9	0.645207	1	0.838	0.357
ST18	excit_1	0.644777	0.000622189	0.513	0.419
ATP2B1	excit_4	0.644563	2.72884e-16	0.323	0.068
MALAT1	micro_2	0.643956	8.2477e-100	1	1
EDIL3	olig_1	0.642949	1	0.796	0.455
SPOCK1	olig_5	0.641829	1	0.912	0.8
UNC79	excit_7	0.641204	1	0.553	0.143
PID1	OPC_2	0.641176	1	0.606	0.214
NCAM2	excit_5	0.640228	1.06491e-27	0.835	0.567
MAPT	olig_10	0.638698	1	0.413	0.091
MOG	olig_2	0.638324	2.43198e-06	0.63	0.127
GRIA2	olig_1	0.638296	1	0.322	0
MBP	olig_2	0.638286	0.000150596	0.975	0.636
PRNP	excit_4	0.637847	9.48083e-16	0.338	0.083
SHROOM4	olig_9	0.63743	1	0.541	0.143
PCM1	T_cell	0.63656	0.0567821	0.427	0.105
HS6ST3	excit_3	0.636443	3.24472e-16	0.642	0.403
STK32B	OPC_2	0.636304	1	0.382	0
NCAM2	excit_1	0.635659	4.214e-16	0.965	0.982
BASP1	excit_4	0.63552	4.16956e-19	0.28	0.024
SSH2	olig_9	0.635376	1	0.595	0.143
ICA1L	excit_7	0.63496	1	0.473	0
TRIM9	astro_2	0.634588	2.96872e-35	0.554	0.268
ATP8A1	olig_2	0.634473	1.0888e-05	0.862	0.345
FNBP1	olig_5	0.63321	1	0.566	0.1
SHROOM4	olig_2	0.632666	5.3431e-05	0.704	0.218
LPGAT1	olig_1	0.63197	1	0.494	0.273
OBI1-AS1	astro_4	0.631705	4.34356e-14	0.802	0.531
SLC7A14-AS1	olig_2	0.631512	0.0899425	0.782	0.4
OSBP2	olig_5	0.631288	1	0.46	0.1
ATP1B1	excit_4	0.630013	1.06231e-17	0.287	0.036
LRRTM4	olig_1	0.629718	1	0.292	0
LUC7L3	olig_10	0.629162	1	0.307	0
MAP4K4	olig_9	0.628928	1	0.676	0.286
LPGAT1	olig_10	0.628205	1	0.44	0.182
STXBP6	olig_2	0.626168	0.000316252	0.485	0.073
HPN-AS1	olig_2	0.625173	4.08265e-05	0.561	0.109
LURAP1L-AS1	olig_2	0.624964	0.00183042	0.479	0.073
PAMR1	astro_3	0.624885	1.87306e-18	0.852	0.549
CAMK2D	OPC_2	0.624856	1	0.438	0.071
SORT1	olig_1	0.624451	1	0.497	0.273
LMCD1-AS1	olig_2	0.62439	0.064689	0.393	0.073
ADAMTS18	olig_9	0.623437	1	0.378	0
RICTOR	olig_9	0.623437	1	0.378	0
IQGAP1	olig_9	0.623437	1	0.351	0
DDX5	olig_9	0.623437	1	0.351	0
COBL	olig_1	0.623244	1	0.508	0.091
ZNF652	olig_9	0.621748	1	0.514	0.071
GRIA2	olig_9	0.621748	1	0.378	0.071
MIR99AHG	astro_3	0.621409	1.09029e-38	1	0.994
DSCAM	excit_5	0.621297	1.47958e-39	0.945	0.939
RAPGEF6	olig_9	0.620269	1	0.486	0.071
GALNT13	olig_2	0.619922	0.00350211	0.401	0.036
NCAM2	excit_7	0.619111	1	0.8	0.714
GRIK2	olig_11	0.619109	1	0.225	0.048
EVA1C	olig_9	0.618963	1	0.514	0.143
L3MBTL4	olig_9	0.618963	1	0.405	0.143
KANK1	olig_2	0.618664	0.000157659	0.62	0.145
B2M	excit_7	0.618407	1	0.551	0.143
DMD	olig_10	0.618343	1	0.467	0.182
DOCK9	olig_9	0.617801	1	0.595	0.143
PDE1A	olig_10	0.616671	1	0.293	0
SH3GL3	olig_1	0.61667	1	0.589	0.273
WSB1	olig_2	0.616537	3.10379e-06	0.571	0.073
CCND3	T_cell	0.616502	1	0.451	0.358
TMEM132B	astro_3	0.616251	1.49813e-22	0.65	0.247
DTNA	astro_2	0.616195	7.61973e-44	0.911	0.799
UBE4B	olig_2	0.61598	1.23471e-05	0.539	0.073
MEG3	excit_7	0.615669	1	0.888	0.714
RAPGEF5	olig_1	0.615528	1	0.498	0.182
COL4A5	olig_2	0.615248	0.000125801	0.658	0.182
PDE4B	micro_2	0.614996	7.38519e-27	0.52	0.269
CALM1	excit_3	0.614663	9.65322e-20	0.613	0.321
SAT1	fibro	0.614495	0.61025	0.342	0.19
RETREG1	olig_5	0.613693	1	0.477	0.1
ARHGEF3	astro_2	0.613471	2.91711e-52	0.468	0.119
DOCK1	olig_5	0.61241	1	0.729	0.5
TMEM63A	olig_2	0.612358	2.77909e-06	0.56	0.073
SON	astro_4	0.611044	4.05054e-15	0.707	0.407
FBXL7	olig_2	0.611006	0.0108617	0.708	0.291
ENC1	excit_4	0.610527	5.17964e-17	0.272	0.03
NLGN4Y	excit_8	0.609873	0.00101223	0.381	0.014
PTPRZ1	astro_2	0.609623	3.93581e-32	0.687	0.457
CHRM5	olig_2	0.609476	0.00320789	0.351	0
TTC3	OPC_2	0.607487	1	0.613	0.214
RTN1	excit_4	0.607312	2.83297e-13	0.3	0.077
SLC4A8	olig_8	0.606838	1.3642e-65	0.401	0.06
ATP1B1	olig_1	0.606203	1	0.33	0
ERBB4	excit_3	0.606091	7.5959e-13	0.521	0.29
TIAM1	olig_8	0.605242	2.91722e-36	0.67	0.346
UBE3A	excit_7	0.60498	1	0.441	0
MARCH1	olig_2	0.604973	0.00105247	0.941	0.6
EXOC6B	olig_5	0.604722	1	0.786	0.6
SLC2A3	micro_2	0.604452	3.90268e-24	0.337	0.1
HNRNPDL	olig_10	0.604071	1	0.293	0
PRMT2	olig_5	0.603711	1	0.403	0
LANCL1	olig_2	0.60284	2.60413e-05	0.594	0.127
CADPS	astro_2	0.602558	2.38804e-39	0.385	0.096
WIPF1	olig_2	0.601812	0.000429912	0.404	0.018
TUBA1B	excit_4	0.601459	8.50563e-16	0.3	0.057
SEPTIN7	olig_5	0.600926	1	0.847	0.7
OTUD7A	olig_2	0.600305	0.0015687	0.831	0.364
PHACTR3	olig_1	0.600301	1	0.431	0.091
LINC01630	olig_5	0.600177	1	0.443	0.1
GLDN	olig_8	0.600166	9.40776e-38	0.642	0.303
AC079352.1	olig_10	0.599847	1	0.307	0.091
AC069437.1	excit_7	0.599289	1	0.437	0
SEMA6D	excit_7	0.599289	1	0.389	0
MICAL3	olig_9	0.597902	1	0.486	0.071
CACNA2D1	olig_9	0.597902	1	0.676	0.214
MITF	olig_9	0.597902	1	0.459	0
LRRC1	olig_9	0.597902	1	0.405	0
CRYL1	olig_9	0.597902	1	0.405	0
APLP1	olig_9	0.597902	1	0.405	0
ENPP2	olig_9	0.597902	1	0.757	0.286
LRBA	olig_9	0.597902	1	0.378	0
ZMYM2	olig_9	0.597902	1	0.378	0
ARHGEF10	olig_9	0.597902	1	0.378	0
CCNY	olig_9	0.597902	1	0.514	0.071
ADAM10	olig_9	0.597902	1	0.324	0
KCNMB4	olig_9	0.597902	1	0.514	0.143
VPS13C	olig_9	0.597902	1	0.378	0.071
FAR1	olig_9	0.597902	1	0.351	0.071
PDE8A	olig_10	0.59773	1	0.693	0.545
CDC42BPA	olig_2	0.597436	0.000795507	0.802	0.345
RBFOX1	olig_8	0.597239	2.65796e-58	0.474	0.107
PIEZO2	olig_2	0.597133	0.0253393	0.694	0.291
FCHSD2	olig_10	0.596935	1	0.493	0.364
CLDND1	olig_1	0.596926	1	0.4	0.091
CELF2	T_cell	0.596375	1	0.768	0.505
LINC01170	olig_10	0.596262	1	0.387	0.091
CALM3	excit_4	0.595848	1.87792e-16	0.306	0.057
KLHL32	olig_5	0.594788	1	0.748	0.4
STMN2	excit_4	0.594727	1.71441e-17	0.245	0.012
FRMD4B	olig_2	0.593986	0.000616088	0.892	0.436
SLC35F1	astro_2	0.593597	6.75875e-25	0.489	0.258
TNR	OPC_2	0.593387	1	0.967	0.857
APP	excit_4	0.593331	7.77951e-12	0.552	0.381
MIR4300HG	astro_3	0.592843	2.01702e-15	0.671	0.331
MYCBP2	excit_7	0.592091	1	0.627	0.286
MGAT4C	excit_7	0.591666	1	0.305	0
CPEB4	excit_2	0.591636	9.60601e-27	0.532	0.337
LSAMP	olig_8	0.591525	2.10592e-32	0.887	0.631
SPOCK1	olig_1	0.590538	1	0.803	0.545
PLA2G4C	olig_8	0.590231	1.16548e-57	0.438	0.092
LPAR1	olig_2	0.590226	0.00292841	0.71	0.291
CDC42BPA	olig_5	0.587278	1	0.687	0.3
TMEM163	micro_2	0.586971	1.3609e-16	0.423	0.227
CIT	excit_7	0.585922	1	0.425	0
HSP90AB1	excit_4	0.584625	1.56592e-14	0.43	0.164
CALM2	excit_4	0.584011	7.13374e-12	0.328	0.11
HS6ST3	excit_7	0.584002	1	0.349	0
KIRREL3	olig_9	0.583402	1	0.757	0.286
MOB3B	olig_2	0.582703	0.0022516	0.536	0.127
PLCG2	T_cell	0.582672	1	0.39	0.137
OPALIN	olig_1	0.582495	1	0.326	0
GRID2	OPC_2	0.581125	1	0.912	0.929
PRUNE2	excit_1	0.581109	2.63722e-08	0.374	0.141
BCAS1	olig_9	0.580624	1	0.703	0.214
APBB2	olig_9	0.580624	1	0.649	0.214
SECISBP2L	olig_1	0.580321	1	0.329	0
SCN2A	excit_7	0.580155	1	0.633	0.143
PTBP2	olig_9	0.579754	1	0.595	0.214
C21orf62-AS1	olig_2	0.579686	0.00084923	0.432	0.036
AC087854.1	astro_1	0.579261	2.28922e-73	0.484	0.187
PHACTR3	OPC_2	0.578933	1	0.535	0.214
GLDN	olig_9	0.578793	1	0.514	0.214
TECPR2	olig_2	0.578499	7.89109e-05	0.467	0.036
TMEM63A	olig_9	0.577724	1	0.568	0.071
NCAM2	excit_3	0.577622	1.45828e-21	0.883	0.645
STARD13	olig_9	0.576528	1	0.568	0.143
CLDND1	olig_9	0.576528	1	0.568	0.143
AMER2	olig_9	0.576528	1	0.514	0.143
MEIS2	olig_9	0.575181	1	0.541	0.071
FNIP1	olig_9	0.575181	1	0.432	0.071
PPFIA2	olig_8	0.57485	1.8874e-28	0.708	0.427
FKBP5	olig_2	0.574328	0.000479892	0.574	0.127
WWOX	olig_2	0.574133	0.0238821	0.804	0.491
NLK	olig_9	0.573654	1	0.432	0.071
SRGAP1	astro_2	0.573518	2.44959e-19	0.487	0.285
TTLL11	olig_2	0.572444	0.000210651	0.443	0.036
TMTC4	olig_9	0.571906	1	0.432	0
SCARB2	olig_9	0.571906	1	0.378	0
TTC17	olig_9	0.571906	1	0.378	0
AC108721.2	olig_9	0.571906	1	0.378	0
NPC1	olig_9	0.571906	1	0.378	0
MEGF10	olig_9	0.571906	1	0.351	0
SNX30	olig_9	0.571906	1	0.351	0
GAREM1	olig_9	0.571906	1	0.351	0
NUCKS1	olig_9	0.571906	1	0.324	0
AC124254.2	OPC_2	0.571647	1	0.306	0
MAP1A	excit_4	0.571419	1.79778e-13	0.283	0.062
MT-CO1	excit_4	0.571223	3.52563e-07	0.662	0.5
NECAB1	olig_1	0.571058	1	0.375	0.091
PPM1K	excit_7	0.570492	1	0.427	0
GABRA2	excit_7	0.570492	1	0.413	0
DOCK10	OPC_2	0.570195	1	0.485	0.143
LDLRAD3	OPC_2	0.569389	1	0.541	0.214
DPP10	astro_1	0.569337	2.27558e-12	0.505	0.385
RNF220	olig_9	0.568755	1	0.892	0.571
GNA14	astro_2	0.568087	3.7613e-26	0.438	0.194
TRAPPC10	olig_2	0.567311	0.000160724	0.541	0.109
TRAPPC10	olig_5	0.567284	1	0.476	0.1
OPALIN	olig_5	0.567175	1	0.361	0
PDE1C	olig_1	0.566427	1	0.596	0.455
FNIP1	olig_5	0.56637	1	0.634	0.3
CERCAM	olig_8	0.566362	1.25735e-28	0.673	0.397
NAV1	olig_2	0.565766	0.000253184	0.52	0.091
SEC14L5	olig_10	0.565597	1	0.293	0
AC096576.2	excit_7	0.564663	1	0.409	0
PTPN13	olig_2	0.564661	0.00215517	0.524	0.109
MBNL1	olig_10	0.564514	1	0.333	0.091
PIP4K2A	olig_5	0.56295	1	0.972	0.7
NTRK2	excit_2	0.562646	4.22201e-20	0.75	0.696
PPP1R9A	OPC_2	0.562363	1	0.581	0.286
KCNMB2-AS1	OPC_2	0.562051	1	0.53	0.286
AL359091.1	olig_1	0.561602	1	0.308	0
PLXDC2	olig_9	0.561376	1	0.514	0.214
FCHSD2	olig_5	0.561331	1	0.666	0.4
KCNQ5	olig_11	0.560722	1	0.208	0.032
SPOCK3	excit_1	0.559757	1.55998e-10	0.33	0.09
CERCAM	olig_2	0.558473	2.19234e-05	0.623	0.145
MAL	olig_1	0.55799	1	0.322	0
AC091078.1	astro_3	0.557858	7.31482e-19	0.583	0.218
SEMA4D	olig_1	0.557387	1	0.316	0
SYT1	peri	0.557272	3.46473e-16	0.591	0.349
ABCA2	olig_9	0.55726	1	0.622	0.143
RFFL	olig_9	0.55726	1	0.622	0.143
AC079352.1	olig_9	0.55726	1	0.459	0.143
ST18	olig_2	0.556528	0.0166925	0.978	0.745
PTPRM	olig_2	0.55627	0.0325688	0.424	0.073
SH3GL3	olig_2	0.556239	0.00134892	0.767	0.273
FRY	olig_8	0.555734	4.88131e-29	0.408	0.145
PICALM	olig_1	0.555275	1	0.46	0.182
COL11A1	OPC_2	0.555233	1	0.569	0.286
OBI1-AS1	astro_3	0.555156	5.03156e-15	0.961	0.815
HSP90AB1	excit_7	0.554895	1	0.381	0
SORBS1	astro_1	0.554604	2.85721e-65	0.899	0.865
SCD5	olig_2	0.554435	0.00195092	0.769	0.291
DLGAP1	excit_7	0.553792	1	0.918	0.571
SIDT1	excit_2	0.553526	6.89081e-26	0.472	0.251
PLXDC2	olig_1	0.553254	1	0.547	0.273
TPST1	astro_1	0.553196	8.35247e-60	0.431	0.176
CD55	olig_2	0.553154	0.00214254	0.408	0.036
CTNNA3	excit_1	0.552831	0.0252231	0.73	0.794
MSI2	T_cell	0.552728	1	0.354	0.168
OPALIN	olig_10	0.552541	1	0.253	0
PIP4K2A	olig_10	0.552541	1	0.84	0.636
SLC5A11	olig_10	0.552541	1	0.453	0.364
ROBO2	excit_6	0.552523	9.76742e-28	0.874	0.58
LIMCH1	olig_2	0.55243	0.00161446	0.836	0.364
MIR181A1HG	olig_9	0.552098	1	0.459	0.071
TXNIP	olig_9	0.552098	1	0.378	0.071
PPM1H	olig_9	0.552098	1	0.405	0.143
FAM107B	olig_1	0.551949	1	0.43	0.182
LINC00499	astro_3	0.551738	1.83544e-10	0.888	0.708
CXCL14	inhib_1	0.551647	9.19824e-16	0.455	0.222
CNTN2	olig_1	0.551579	1	0.379	0.091
KIFAP3	excit_7	0.550969	1	0.411	0
AC079352.1	olig_8	0.550484	2.18276e-30	0.569	0.247
SNAP25	olig_11	0.55039	1	0.299	0.048
USP34	olig_1	0.550284	1	0.36	0.091
AC119673.2	astro_3	0.550144	9.28405e-27	0.489	0.071
PTPRJ	olig_1	0.549913	1	0.358	0.091
QKI	olig_2	0.549878	0.000313373	0.994	0.964
LRRC4C	olig_1	0.549728	1	0.275	0
EPS15	olig_5	0.549627	1	0.445	0.1
GLCCI1	T_cell	0.549339	1	0.293	0.116
TPD52	olig_9	0.548992	1	0.432	0.071
AL359091.1	olig_9	0.548992	1	0.432	0.071
CNTNAP5	OPC_2	0.548964	1	0.697	0.429
PLCL1	excit_1	0.548129	0.000105904	0.405	0.245
PLEKHH1	olig_9	0.547861	1	0.703	0.286
AMER2	olig_1	0.547846	1	0.431	0.182
APP	OPC_2	0.547305	1	0.716	0.429
THEMIS	T_cell	0.546723	1	0.354	0.274
CLU	excit_4	0.546001	4.34655e-08	0.501	0.295
SH3GL3	olig_8	0.545727	2.5937e-24	0.839	0.69
GNB1	olig_9	0.545434	1	0.378	0
ERMN	olig_9	0.545434	1	0.378	0
CPSF6	olig_9	0.545434	1	0.378	0
ATF7IP	olig_9	0.545434	1	0.351	0
LDB3	olig_9	0.545434	1	0.324	0
DDX17	olig_9	0.545434	1	0.622	0.214
FBXL17	olig_9	0.545434	1	0.27	0
FKBP5	T_cell	0.54543	1	0.451	0.211
NRGN	excit_7	0.54528	1	0.599	0.286
PRUNE2	olig_5	0.545232	1	0.898	0.7
MEGF11	OPC_2	0.544951	1	0.812	0.571
KCNH8	olig_10	0.544928	1	0.64	0.364
RTN4	excit_1	0.544764	4.69471e-10	0.407	0.155
ANO4	olig_10	0.544504	1	0.573	0.273
LRMDA	OPC_2	0.54387	1	0.586	0.286
GAREM1	olig_2	0.543653	0.00804633	0.408	0.055
FTH1	excit_4	0.543298	3.28518e-11	0.343	0.119
SGK1	excit_1	0.543089	8.22335e-09	0.272	0.065
GPM6B	excit_7	0.543086	1	0.359	0
APP	OPC_1	0.543044	2.49456e-47	0.705	0.423
SLC7A14-AS1	excit_1	0.542786	8.07118e-08	0.23	0.047
SIK3	olig_5	0.542218	1	0.926	0.8
FAF1	OPC_2	0.542068	1	0.417	0.071
ACYP2	olig_2	0.541568	0.00300245	0.559	0.127
ELL2	olig_5	0.541462	1	0.442	0.1
ANK2	olig_9	0.541318	1	0.919	1
MX1	micro_2	0.541123	1.87228e-25	0.323	0.085
SORCS3	excit_7	0.541108	1	0.321	0
SLIT1	excit_7	0.540861	1	0.565	0.143
PLD1	olig_2	0.540208	0.0112924	0.554	0.164
MALAT1	excit_8	0.539774	0.338753	1	1
MAPRE2	olig_5	0.5396	1	0.42	0.1
KAT6B	olig_10	0.539366	1	0.28	0
LINC00632	olig_10	0.539366	1	0.28	0
SRRM1	olig_10	0.539366	1	0.253	0
RAD51B	olig_5	0.538481	1	0.359	0.1
NRXN3	peri	0.538163	5.09817e-12	0.619	0.419
NCAM2	inhib_3	0.537674	7.75502e-15	0.543	0.327
CPNE4	excit_7	0.537586	1	0.593	0.286
PKP4	olig_1	0.537375	1	0.488	0.273
RAP1GAP2	excit_7	0.537145	1	0.419	0
PTPRA	excit_7	0.537145	1	0.393	0
WDFY2	olig_5	0.536988	1	0.444	0.1
TMTC4	olig_2	0.536838	0.00133939	0.416	0.036
KIF13B	olig_9	0.536501	1	0.568	0.214
VRK2	olig_2	0.536295	0.00333629	0.562	0.145
PLP1	excit_3	0.535203	3.07583e-17	0.36	0.079
ZSWIM6	olig_2	0.53513	0.0152103	0.786	0.327
CDH12	inhib_2	0.535056	0.000933173	0.599	0.385
PIK3R3	endo	0.533817	2.22139e-13	0.416	0.287
SLC7A14-AS1	olig_1	0.533708	1	0.563	0.182
USP54	OPC_2	0.533386	1	0.4	0.071
WASF1	excit_7	0.53317	1	0.421	0
DYNLL1	excit_7	0.53317	1	0.407	0
AC069228.1	excit_7	0.53317	1	0.379	0
KIAA1958	olig_5	0.532988	1	0.35	0
LRP2	olig_2	0.532579	0.0948904	0.563	0.2
ITCH	olig_1	0.532039	1	0.304	0
PDE1C	olig_9	0.532014	1	0.757	0.357
FBXO33	excit_2	0.531942	1.07973e-25	0.434	0.227
EPN2	olig_10	0.531782	1	0.467	0.182
ZNF536	olig_2	0.531781	0.00514833	0.89	0.455
RNF220	excit_1	0.531122	4.03386e-05	0.421	0.249
JAM3	olig_2	0.531065	9.26977e-05	0.571	0.127
MEF2C	excit_4	0.531047	6.34893e-11	0.367	0.131
TJP1	olig_5	0.530927	1	0.799	0.7
TMEFF2	olig_10	0.530737	1	0.613	0.364
ENPP2	olig_2	0.53069	0.000359511	0.81	0.327
GPM6B	olig_2	0.530226	0.067048	0.889	0.455
ZKSCAN1	olig_2	0.530167	0.000697081	0.475	0.073
DOCK4	olig_2	0.530018	0.0382975	0.869	0.527
KCNMB2-AS1	astro_1	0.529722	1.20471e-80	0.484	0.165
UCHL1	excit_4	0.529634	2.54542e-14	0.283	0.054
PLEKHH1	olig_1	0.529051	1	0.598	0.455
RGS1	micro_2	0.528694	5.55937e-29	0.379	0.11
KIF6	olig_9	0.528639	1	0.459	0.071
NAV2	olig_9	0.528639	1	0.432	0.071
ELL2	olig_9	0.528639	1	0.405	0.071
DSCAM	OPC_1	0.528591	8.3008e-52	0.981	0.965
MT-ND4	olig_3	0.528407	1.21456e-05	0.633	0.481
RBMS3	T_cell	0.528331	1	0.195	0.021
SNHG14	astro_3	0.528296	3.78443e-16	0.885	0.734
ZEB2	olig_10	0.528293	1	0.72	0.455
PPP1R12B	olig_10	0.528293	1	0.347	0.091
TPST1	OPC_2	0.528054	1	0.379	0.071
PDE1A	olig_1	0.527514	1	0.332	0.091
AC109466.1	inhib_3	0.527332	1	0.133	0.067
NLGN4Y	excit_7	0.527188	1	0.385	0
AC073091.4	excit_7	0.527188	1	0.343	0
PLCH1	excit_7	0.527188	1	0.238	0
PDE8B	OPC_2	0.527185	1	0.599	0.357
NEAT1	olig_3	0.527088	0.00907184	0.911	0.837
APP	excit_7	0.526589	1	0.695	0.286
GAB1	olig_1	0.526196	1	0.6	0.273
DIP2B	olig_10	0.526069	1	0.733	0.364
ELMO1	olig_2	0.525803	0.0109818	0.971	0.636
NAALADL2	olig_8	0.525722	2.7762e-21	0.564	0.303
LSS	olig_5	0.525367	1	0.42	0.1
RERE	T_cell	0.525187	1	0.439	0.179
CACNB2	astro_2	0.525144	4.17049e-15	0.568	0.377
NAALADL2	olig_2	0.525046	0.378385	0.34	0.055
LRRC8D	olig_2	0.524417	0.00126181	0.527	0.109
TENM4	astro_2	0.52413	3.95184e-36	0.531	0.235
HERC4	olig_9	0.523901	1	0.432	0.071
ABCA6	olig_9	0.523901	1	0.351	0.071
CPB2-AS1	olig_9	0.523901	1	0.324	0.071
MAPRE2	olig_2	0.523465	0.00715254	0.535	0.127
TMEM165	excit_1	0.523361	4.16085e-10	0.289	0.065
MAP1B	endo	0.523205	1.3772e-32	0.432	0.214
NORAD	excit_7	0.523186	1	0.407	0
SPATA13	olig_2	0.52307	0.0553953	0.52	0.164
NCOA2	olig_5	0.52307	1	0.328	0
DPP10	olig_7	0.523064	3.00201e-16	0.676	0.488
MON2	olig_1	0.522803	1	0.296	0
KAT2B	OPC_2	0.522703	1	0.745	0.357
FBXL17	excit_7	0.522073	1	0.581	0.286
MIR4300HG	astro_1	0.521993	4.80715e-54	0.469	0.211
PPP2R2B	olig_2	0.521866	0.0625782	0.978	0.982
HSP90AA1	excit_3	0.521776	3.30619e-08	0.54	0.338
PDE1C	olig_5	0.52141	1	0.882	0.6
PPM1B	olig_2	0.521368	0.00284891	0.518	0.127
RAB6B	excit_7	0.521181	1	0.395	0
MEF2C-AS1	astro_1	0.521096	1.10308e-57	0.566	0.301
ZEB1	fibro	0.52056	1	0.486	0.328
MXI1	olig_2	0.520314	0.00154394	0.392	0.018
ITPR2	astro_2	0.520311	5.14798e-28	0.7	0.457
FNBP1	olig_8	0.520022	5.02303e-28	0.776	0.535
SH3D19	olig_1	0.520013	1	0.404	0.182
PHACTR3	olig_9	0.519899	1	0.568	0.214
MAN2A1	olig_9	0.519899	1	0.784	0.429
SYNJ2	olig_9	0.519899	1	0.459	0.214
APP	excit_3	0.519838	3.71843e-15	0.677	0.448
DSCAM	olig_11	0.519618	1	0.208	0.065
FUT8	olig_2	0.519187	0.052065	0.764	0.327
PDE5A	excit_7	0.519173	1	0.375	0
ANKRD17	excit_7	0.519173	1	0.361	0
NEAT1	excit_3	0.51888	5.1141e-11	0.433	0.203
RYBP	olig_2	0.518589	0.000877476	0.54	0.109
CRYZL1	olig_9	0.518467	1	0.351	0
AC113414.1	olig_9	0.518467	1	0.351	0
CNKSR3	olig_9	0.518467	1	0.351	0
ELF1	olig_9	0.518467	1	0.351	0
SPTLC2	olig_9	0.518467	1	0.351	0
ATP9B	olig_9	0.518467	1	0.351	0
DIP2A	olig_9	0.518467	1	0.351	0
IKZF2	olig_9	0.518467	1	0.324	0
SEMA3B	olig_9	0.518467	1	0.324	0
FOXN3	olig_9	0.518467	1	0.297	0
SBF2	olig_9	0.518467	1	0.297	0
DYRK1A	olig_9	0.518467	1	0.297	0
SIPA1L1	olig_9	0.518467	1	0.243	0
PTPN13	olig_9	0.518467	1	0.243	0
CAMK2A	excit_4	0.517659	2.75169e-11	0.274	0.068
IFI44L	micro_2	0.517498	1.61671e-15	0.351	0.169
KCNQ3	astro_2	0.517419	6.45206e-27	0.289	0.069
SPATA6	OPC_2	0.517331	1	0.402	0.071
HSP90AA1	excit_4	0.517238	8.71451e-13	0.59	0.312
LONRF2	excit_7	0.517163	1	0.385	0
AC090579.1	excit_7	0.517163	1	0.373	0
PTPRK	excit_3	0.517041	5.90371e-17	0.524	0.221
ROBO2	endo	0.516946	1.73715e-29	0.307	0.118
LRRTM4	astro_3	0.516655	6.95363e-12	0.495	0.195
MYO1D	olig_1	0.516561	1	0.336	0.091
DOCK10	excit_1	0.516443	1.08946e-07	0.339	0.123
SSH2	olig_1	0.516317	1	0.433	0.182
FRMD4B	excit_1	0.516081	4.06295e-09	0.282	0.069
NRXN3	olig_11	0.516071	1	0.906	0.726
HBS1L	olig_2	0.516054	0.00288164	0.415	0.055
BCL6	astro_1	0.516028	3.59857e-66	0.551	0.26
MGAT5	olig_10	0.516015	1	0.267	0.091
GPHN	olig_10	0.516015	1	0.453	0.273
KCNIP4	olig_7	0.515796	2.89229e-27	0.949	0.805
GNAS	olig_1	0.515579	1	0.264	0
SYT1	fibro	0.515021	0.509146	0.649	0.554
THSD7A	inhib_2	0.514751	1.73893e-06	0.553	0.296
KCNIP4	peri	0.514468	4.2032e-11	0.7	0.514
BCL6	astro_2	0.514304	2.85109e-33	0.562	0.274
ANLN	olig_2	0.513824	0.00121463	0.682	0.218
FOLH1	olig_1	0.513508	1	0.298	0
TTTY14	excit_8	0.513011	0.0582605	0.405	0.07
ROBO2	olig_1	0.512886	1	0.257	0
TRIO	astro_2	0.512825	6.29824e-32	0.604	0.326
GABPB1-AS1	olig_10	0.512648	1	0.267	0
RIMS1	excit_7	0.512527	1	0.647	0.429
PHLPP1	OPC_2	0.512513	1	0.526	0.286
ANK3	olig_8	0.51246	6.8913e-32	0.985	0.933
DNAJC6	excit_1	0.512297	3.13277e-09	0.326	0.097
DMD	olig_8	0.512198	4.42975e-20	0.61	0.361
HTRA1	olig_5	0.512133	1	0.442	0.1
SIK3	olig_8	0.511972	2.05462e-37	0.992	0.956
FNBP1	olig_10	0.511899	1	0.6	0.364
FHL2	fibro	0.511815	7.97482e-05	0.25	0.051
LRMDA	astro_4	0.511815	6.53753e-11	0.355	0.078
LINC01608	olig_2	0.511657	0.240024	0.569	0.218
CLASP2	olig_2	0.511443	0.00264335	0.919	0.564
DAPK1	excit_7	0.511113	1	0.363	0
ZNF652	olig_2	0.510994	0.0039951	0.542	0.145
PKP4	olig_5	0.510501	1	0.661	0.4
ACYP2	olig_9	0.510439	1	0.514	0.143
OSBPL1A	olig_2	0.510169	0.00366368	0.584	0.164
MAP7	olig_2	0.510135	0.0077239	0.953	0.527
ANKRD28	OPC_2	0.509974	1	0.399	0.071
ZNF483	excit_4	0.509697	6.00474e-13	0.242	0.036
DOCK5	olig_2	0.50962	0.00277475	0.917	0.418
BEST3	OPC_2	0.509454	1	0.443	0.143
AC087854.1	astro_4	0.509381	7.60874e-10	0.49	0.202
NKAIN3	astro_3	0.509121	3.46558e-15	0.982	0.938
TSPYL2	excit_7	0.509091	1	0.389	0
CDH13	olig_8	0.508783	2.13427e-36	0.335	0.08
ITGA2	olig_2	0.508691	0.00684676	0.399	0.036
EFHD1	olig_2	0.508581	0.0058007	0.634	0.182
GAPDH	olig_1	0.508526	1	0.27	0
TMTC2	excit_1	0.508363	0.177532	0.503	0.451
QDPR	olig_1	0.507842	1	0.442	0.273
GPATCH8	excit_7	0.507573	1	0.473	0.143
DUBR	olig_5	0.507155	1	0.493	0.1
SH3GL3	olig_5	0.507155	1	0.842	0.7
SCD5	OPC_2	0.506863	1	0.783	0.571
LRRTM4	olig_10	0.506737	1	0.373	0.182
AHCYL1	astro_2	0.506734	6.61415e-21	0.556	0.34
MT-ND2	olig_3	0.505492	0.000141284	0.548	0.401
CHI3L1	astro_4	0.50515	1.40542e-11	0.243	0.004
YWHAQ	olig_5	0.505127	1	0.343	0
AC090709.1	excit_7	0.505039	1	0.371	0
USP54	olig_9	0.504792	1	0.459	0.071
DOCK10	olig_9	0.504792	1	0.865	0.429
MOB3B	olig_9	0.504792	1	0.351	0.071
UBR5	olig_9	0.504792	1	0.405	0.143
FRMD4B	olig_9	0.504792	1	0.73	0.357
PDE8B	astro_2	0.504387	4.7966e-37	0.358	0.082
HSP90AA1	OPC_2	0.504236	1	0.457	0.214
KAZN	olig_5	0.504222	1	0.442	0.3
MCTP1	excit_7	0.504024	1	0.415	0.143
KCNIP1	OPC_2	0.504	1	0.676	0.429
RAPGEF6	olig_10	0.503631	1	0.373	0.091
SVEP1	olig_1	0.503318	1	0.258	0
CCDC88A	olig_5	0.503306	1	0.759	0.5
CXCL14	inhib_4	0.503232	1.28976e-08	0.391	0.158
ELMOD1	excit_7	0.503008	1	0.397	0
FXYD6	excit_7	0.502246	1	0.531	0.143
PIP4K2A	excit_1	0.501633	0.10037	0.546	0.495
FHIT	olig_9	0.501226	1	0.757	0.286
SNHG14	excit_4	0.501024	6.88979e-13	0.962	0.929
CTNNA3	olig_1	0.500867	1	0.936	0.909
NCAM2	olig_1	0.500799	1	0.982	0.909
RHOBTB1	olig_2	0.500695	0.00232507	0.389	0.018
PHLPP1	olig_2	0.50048	0.0865743	0.951	0.582
GABRG2	excit_7	0.500466	1	0.513	0.143
TRA2A	olig_1	0.500184	1	0.283	0
L3MBTL4	olig_2	0.49987	0.00279128	0.553	0.145
NRXN1	olig_8	0.499749	1.63901e-48	0.39	0.082
TF	olig_2	0.499437	0.0874931	0.853	0.4
HMGB1	olig_1	0.4994	1	0.325	0.091
LPGAT1	olig_5	0.498393	1	0.583	0.3
WIPF1	olig_9	0.498366	1	0.405	0.071
TRPC4AP	olig_9	0.498366	1	0.378	0.071
C20orf194	olig_9	0.498366	1	0.378	0.071
CHSY3	excit_7	0.498327	1	0.649	0.286
ZNF536	excit_1	0.497712	2.3237e-08	0.294	0.083
ROBO1	olig_2	0.497098	0.00855639	0.563	0.145
PTBP2	olig_1	0.496849	1	0.453	0.091
FCHSD2	olig_2	0.496654	0.0533535	0.662	0.255
ITCH	olig_2	0.496424	0.00197164	0.527	0.127
IL1RAPL2	excit_7	0.4956	1	0.669	0.429
NCOA7	olig_2	0.495223	0.00648449	0.703	0.255
AC110296.1	excit_7	0.495113	1	0.479	0.143
PDXK	excit_7	0.494858	1	0.379	0
GPC5	OPC_1	0.494634	2.37163e-17	0.429	0.242
PTPN13	olig_1	0.494526	1	0.265	0
AHI1	excit_8	0.494395	0.621943	0.726	0.437
NOVA1	olig_5	0.494169	1	0.407	0.1
CERCAM	olig_9	0.494066	1	0.486	0.143
SAMD4B	olig_2	0.493742	0.00329546	0.37	0.018
KIF6	olig_2	0.493442	0.0758278	0.501	0.145
AL033523.1	olig_2	0.493159	1	0.651	0.327
SYT11	excit_7	0.492813	1	0.353	0
NR4A3	excit_2	0.492798	2.77149e-66	0.267	0.016
APBB2	olig_2	0.492435	0.00913216	0.802	0.345
KIAA1324L	olig_1	0.492425	1	0.278	0
FBXL7	astro_2	0.491975	1.55189e-21	0.695	0.47
DLG1	excit_1	0.491831	1.12154e-06	0.344	0.137
LMCD1-AS1	olig_5	0.491699	1	0.382	0.1
KCNIP4	olig_11	0.491676	1	0.809	0.71
GRID2	olig_7	0.49167	6.53174e-12	0.209	0.055
CTNNA1	olig_2	0.491653	0.00272794	0.434	0.055
OLFM1	excit_7	0.491533	1	0.509	0.143
DIPK1A	olig_10	0.49114	1	0.333	0.091
BCL2L1	olig_9	0.490986	1	0.324	0
SRRM1	olig_9	0.490986	1	0.324	0
CPNE2	olig_9	0.490986	1	0.324	0
EXOC2	olig_9	0.490986	1	0.324	0
RUFY2	olig_9	0.490986	1	0.324	0
BTRC	olig_9	0.490986	1	0.324	0
CECR2	olig_9	0.490986	1	0.324	0
C21orf91	olig_9	0.490986	1	0.297	0
FLT1	olig_9	0.490986	1	0.27	0
COG5	olig_9	0.490986	1	0.27	0
SMCHD1	olig_9	0.490986	1	0.27	0
BRD4	olig_9	0.490986	1	0.243	0
SCFD2	olig_9	0.490986	1	0.216	0
NCKAP1	excit_7	0.490765	1	0.345	0
SPTLC2	olig_2	0.490259	0.00844296	0.466	0.091
SLAIN1	excit_1	0.490078	6.32997e-09	0.252	0.051
GALNT13	olig_1	0.489899	1	0.24	0
COL4A5	olig_10	0.489347	1	0.4	0.182
LINC01170	olig_8	0.489174	7.84631e-14	0.612	0.406
CALM1	peri	0.488873	5.418e-11	0.363	0.171
GPC5	excit_7	0.488714	1	0.283	0
SYNJ2	olig_2	0.488575	0.0142681	0.619	0.2
APP	olig_5	0.488388	1	0.849	0.7
MBOAT2	olig_2	0.488306	0.00285643	0.446	0.055
NPC1	olig_5	0.488233	1	0.335	0
GSN	olig_2	0.488148	0.00969131	0.519	0.127
SVEP1	olig_8	0.488021	2.90067e-33	0.438	0.146
MEG8	excit_7	0.487944	1	0.459	0.143
RCAN2	olig_9	0.487719	1	0.432	0.071
ARGLU1	olig_9	0.487719	1	0.486	0.143
MYO1E	olig_9	0.487719	1	0.459	0.143
TRPC4AP	olig_2	0.487584	0.00207952	0.468	0.073
GPC6	excit_3	0.486936	3.81262e-17	0.343	0.066
VSNL1	excit_4	0.486709	1.28394e-11	0.273	0.062
ATP1B1	excit_7	0.48666	1	0.335	0
STMN1	excit_4	0.486497	1.27514e-14	0.235	0.021
CPB2-AS1	olig_2	0.486143	0.0963672	0.478	0.127
LRRTM3	olig_5	0.486108	1	0.306	0
DOCK8	T_cell	0.486064	1	0.317	0.211
GRIK1	excit_3	0.485581	6.96406e-14	0.285	0.041
PAXBP1	olig_10	0.485427	1	0.253	0
BMP2K	astro_3	0.485274	1.4633e-12	0.698	0.419
DIP2A	olig_5	0.485257	1	0.332	0
AF165147.1	olig_2	0.485086	0.135825	0.315	0.018
PTPRD	peri	0.484756	7.95559e-16	0.701	0.455
PRKCA	olig_5	0.484521	1	0.362	0.1
KIF13A	olig_10	0.48437	1	0.36	0.091
MLIP	excit_7	0.484347	1	0.483	0.143
EHBP1	astro_2	0.484141	2.85547e-23	0.514	0.274
DNAJC6	OPC_2	0.483711	1	0.312	0
DSCAM	excit_8	0.483669	1	0.976	0.986
SLCO3A1	olig_10	0.483	1	0.533	0.364
COBLL1	T_cell	0.482755	1	0.073	0.011
AC009041.2	OPC_2	0.482732	1	0.473	0.214
CCNI	excit_7	0.482544	1	0.369	0
FAM81A	excit_7	0.482544	1	0.363	0
ZDHHC20	olig_2	0.482262	0.412143	0.586	0.218
DNER	astro_2	0.482225	1.91715e-30	0.352	0.102
EPS15	olig_1	0.482032	1	0.343	0.091
MARK3	olig_2	0.481815	0.00189859	0.501	0.091
TTTY14	OPC_2	0.481563	1	0.278	0
CLU	peri	0.481494	5.13968e-07	0.318	0.164
UBE2R2	olig_2	0.481486	0.011332	0.461	0.091
PPP1R21	olig_1	0.481449	1	0.278	0
CRTC3	olig_5	0.48142	1	0.317	0
EVA1C	olig_5	0.48142	1	0.479	0.2
SEPTIN7	olig_2	0.481266	0.0364035	0.824	0.364
DYSF	olig_2	0.481185	0.0591549	0.452	0.109
EFEMP1	astro_4	0.480965	2.03845e-07	0.579	0.325
EPCAM-DT	olig_9	0.480545	1	0.432	0.071
NKTR	olig_9	0.480545	1	0.405	0.071
ITFG1	olig_9	0.480545	1	0.405	0.071
OXR1	olig_9	0.480545	1	0.189	0.071
NCDN	excit_7	0.480482	1	0.357	0
ZFYVE16	olig_2	0.480383	0.00271489	0.506	0.091
ATE1	olig_2	0.480152	0.0204341	0.423	0.073
NAALADL2	olig_1	0.479296	1	0.351	0.091
KIF13A	olig_9	0.479257	1	0.514	0.143
GNAO1	olig_9	0.479257	1	0.486	0.143
CCK	inhib_1	0.479232	3.90998e-09	0.329	0.163
APP	excit_1	0.479199	0.00189665	0.528	0.437
CDH19	olig_2	0.478841	0.00456683	0.458	0.073
USP9Y	excit_8	0.478714	0.00443552	0.405	0.042
SMOC1	OPC_2	0.478659	1	0.709	0.429
HIBCH	olig_10	0.47854	1	0.307	0.091
PPM1H	olig_2	0.47845	0.0167161	0.675	0.236
ARHGAP21	excit_7	0.478416	1	0.327	0
CAMK2D	excit_7	0.478416	1	0.305	0
LDB3	olig_8	0.478351	2.72192e-37	0.463	0.152
SPAG9	olig_2	0.477426	0.0121515	0.507	0.127
PCP4	excit_8	0.477322	1	0.405	0.183
SRGAP3	excit_7	0.477124	1	0.487	0.143
MALAT1	excit_3	0.476755	5.93275e-33	1	1
RNF220	olig_2	0.476662	0.287061	0.962	0.6
ANGPTL4	astro_1	0.476485	8.98326e-41	0.285	0.099
FILIP1L	excit_7	0.476348	1	0.355	0
EMC10	olig_5	0.476289	1	0.295	0
PLCL1	olig_2	0.475865	1	0.94	0.618
NOVA1	OPC_2	0.475863	1	0.843	0.643
RBFOX1	olig_7	0.475526	3.45728e-20	0.872	0.712
HNRNPU	olig_5	0.475198	1	0.414	0.1
TMEM132B	OPC_2	0.475196	1	0.477	0.214
ERBIN	olig_5	0.475177	1	0.949	0.9
NEFL	excit_4	0.475137	1.06861e-12	0.249	0.042
BAZ2B	olig_5	0.475003	1	0.58	0.3
RAPGEF5	olig_2	0.47492	0.000298941	0.775	0.255
CPM	olig_5	0.474575	1	0.314	0
ELF2	olig_2	0.474378	0.00823359	0.635	0.2
KLF12	OPC_2	0.474307	1	0.464	0.214
ATRX	excit_7	0.474277	1	0.335	0
NUCKS1	excit_7	0.474277	1	0.325	0
CPM	olig_2	0.473883	0.0310232	0.386	0.055
DNM3	olig_5	0.473797	1	0.936	0.9
CELF2	olig_11	0.47367	1	0.315	0.194
BCL6	astro_4	0.473601	3.72041e-07	0.629	0.436
MEGF9	olig_2	0.473437	0.0373585	0.46	0.109
NAALADL2	olig_5	0.473287	1	0.25	0
IGSF11	olig_5	0.473216	1	0.47	0.2
CNTNAP2	peri	0.473031	5.37368e-14	0.63	0.387
ROBO2	olig_7	0.473026	2.98072e-07	0.294	0.156
ABHD17B	olig_2	0.472898	0.00780225	0.356	0.018
CALM1	olig_5	0.472858	1	0.305	0
NEO1	olig_10	0.472688	1	0.36	0.182
ADAM10	olig_5	0.4725	1	0.454	0.2
DOCK3	olig_2	0.472463	0.0184151	0.682	0.255
LUC7L2	olig_9	0.472371	1	0.405	0.071
UBL3	olig_9	0.472371	1	0.324	0.071
NR3C1	olig_9	0.472371	1	0.27	0.071
SRGN	micro_2	0.472363	3.7877e-10	0.429	0.273
HHIP	olig_2	0.472247	0.442948	0.552	0.2
TRAPPC10	olig_1	0.472096	1	0.274	0
PDGFRA	OPC_2	0.472058	1	0.568	0.286
C5orf64	olig_10	0.471621	1	0.28	0
TAOK1	olig_10	0.471621	1	0.253	0
NCAM2	OPC_2	0.471502	1	0.962	1
ZNF365	olig_5	0.471296	1	0.366	0.1
POLR2F	olig_5	0.470566	1	0.629	0.4
FAM184A	astro_3	0.470248	8.45163e-14	0.77	0.477
GAPDH	excit_4	0.470176	2.07791e-09	0.324	0.119
B2M	excit_8	0.470148	0.154534	0.286	0.014
ANK2	micro_2	0.470132	1.57893e-24	0.464	0.208
OPRM1	excit_7	0.470125	1	0.351	0
CPEB3	excit_7	0.470125	1	0.331	0
KIAA1109	excit_7	0.470125	1	0.325	0
MT-ND3	T_cell	0.469985	1	0.573	0.453
RTN4	excit_7	0.469865	1	0.451	0.143
SNAP25	peri	0.469357	3.95373e-15	0.255	0.061
KALRN	olig_11	0.469105	1	0.211	0.097
GTDC1	olig_2	0.469084	0.278032	0.425	0.109
B2M	inhib_4	0.469049	5.29573e-10	0.26	0.042
LINC00639	olig_2	0.468848	0.0988546	0.538	0.182
ZFYVE16	olig_1	0.468663	1	0.391	0.182
MARCH1	olig_9	0.468619	1	0.784	0.571
PLP1	micro_1	0.468422	6.60271e-06	0.403	0.293
DLGAP1	olig_11	0.468382	1	0.51	0.339
OSBPL1A	olig_5	0.468271	1	0.628	0.4
PDE10A	peri	0.468159	5.82237e-06	0.267	0.124
KCNMB2	OPC_2	0.468067	1	0.828	0.786
ST6GALNAC5	excit_7	0.468045	1	0.559	0.286
CALY	excit_7	0.468045	1	0.355	0
FRMPD4	excit_7	0.468045	1	0.78	0.571
TNRC6A	olig_10	0.467652	1	0.4	0.182
GRID2	olig_2	0.467429	0.206851	0.432	0.091
GRID1	olig_2	0.467339	0.151075	0.762	0.345
PDE8A	olig_9	0.467317	1	0.703	0.429
MX2	micro_2	0.467311	5.48245e-24	0.312	0.08
CREB5	OPC_2	0.466982	1	0.307	0
NRXN1	olig_11	0.466729	1	0.758	0.581
LINC01630	olig_2	0.466593	0.213214	0.429	0.109
FAM107B	olig_5	0.466547	1	0.643	0.3
PCDH9-AS2	olig_1	0.466541	1	0.256	0
HSP90AA1	olig_10	0.466501	1	0.467	0.455
KIAA1324L	olig_2	0.466291	0.0340321	0.471	0.109
PEBP1	excit_7	0.466222	1	0.459	0.143
AC007566.1	olig_5	0.465972	1	0.319	0
NEFL	excit_7	0.465961	1	0.355	0
SH3PXD2B	olig_2	0.465677	0.0205468	0.316	0
MRVI1	astro_4	0.465656	9.87933e-11	0.655	0.346
CLMN	excit_1	0.465578	2.92967e-07	0.278	0.083
GRIN2A	olig_8	0.465363	9.0649e-68	0.325	0.028
SUPT3H	olig_5	0.465109	1	0.285	0
FTO	olig_2	0.465035	0.0439453	0.487	0.127
CAMKMT	olig_5	0.46503	1	0.332	0.1
GRAMD1C	OPC_2	0.46481	1	0.316	0
CRIM1	fibro	0.46481	1	0.302	0.195
SNHG14	olig_10	0.464668	1	0.773	0.636
SCARB2	olig_2	0.464663	0.00590526	0.401	0.036
ANGPTL4	astro_2	0.464435	8.04367e-30	0.384	0.127
DPYD	excit_1	0.46407	6.21382e-07	0.327	0.119
ZNF536	olig_9	0.463884	1	0.811	0.429
NISCH	excit_7	0.463875	1	0.367	0
SLC23A2	excit_7	0.463875	1	0.357	0
AC019197.1	excit_7	0.463875	1	0.343	0
VPS41	excit_7	0.463875	1	0.335	0
SND1	excit_7	0.463875	1	0.331	0
ZNF638	olig_5	0.463597	1	0.807	0.6
FKBP5	olig_1	0.463326	1	0.246	0
PRUNE2	olig_2	0.463273	0.392438	0.936	0.509
RAP1A	olig_9	0.462972	1	0.351	0
SACS	olig_9	0.462972	1	0.351	0
DAPK2	olig_9	0.462972	1	0.351	0
NXPE3	olig_9	0.462972	1	0.324	0
TMEM131	olig_9	0.462972	1	0.324	0
AC006001.2	olig_9	0.462972	1	0.324	0
CRYAB	olig_9	0.462972	1	0.297	0
MAGI2-AS3	olig_9	0.462972	1	0.297	0
SMURF1	olig_9	0.462972	1	0.297	0
UHRF2	olig_9	0.462972	1	0.297	0
PHF21A	olig_9	0.462972	1	0.297	0
TPT1-AS1	olig_9	0.462972	1	0.297	0
MYO9A	olig_9	0.462972	1	0.297	0
PHC3	olig_9	0.462972	1	0.27	0
DPH6-DT	olig_9	0.462972	1	0.27	0
TRIO	olig_9	0.462972	1	0.27	0
BCL2	olig_9	0.462972	1	0.27	0
AL078590.2	olig_9	0.462972	1	0.243	0
STMN4	olig_9	0.462972	1	0.243	0
CPQ	olig_9	0.462972	1	0.243	0
ECPAS	olig_9	0.462972	1	0.243	0
SETD5	olig_9	0.462972	1	0.243	0
AF165147.1	olig_9	0.462972	1	0.243	0
CDH13	olig_9	0.462972	1	0.189	0
TTN	T_cell	0.462847	1	0.171	0.084
AC008571.2	excit_1	0.462637	0.000767635	0.224	0.079
APP	excit_2	0.462302	1.31412e-29	0.704	0.51
ADAMTS1	endo	0.46227	1.67681e-31	0.255	0.078
SIK2	olig_2	0.461847	0.102187	0.415	0.091
PCSK1N	excit_7	0.461786	1	0.335	0
CCK	inhib_4	0.461557	1.53044e-09	0.391	0.147
PCDH11Y	excit_8	0.460712	1	0.345	0.07
TIAM1	olig_1	0.460634	1	0.456	0.273
RBFOX1	T_cell	0.460588	1	0.585	0.6
ITFG1	olig_1	0.460516	1	0.31	0.091
PTPRN2	excit_5	0.460504	8.73017e-20	0.809	0.6
DYNC1LI2	olig_5	0.460352	1	0.319	0
FAR1	olig_1	0.460319	1	0.27	0
MYO6	astro_3	0.460192	4.36762e-11	0.656	0.399
LRRTM4	olig_8	0.45995	1.29751e-23	0.395	0.144
SLC25A13	olig_2	0.459823	0.0122141	0.481	0.091
STAT1	excit_7	0.459693	1	0.355	0
SYTL2	excit_7	0.459693	1	0.339	0
WHRN	olig_2	0.459604	0.00917671	0.329	0
DSCAM	excit_6	0.459447	1.43397e-27	0.958	0.896
RAPGEF6	olig_2	0.459409	0.0277202	0.513	0.145
PCSK6	olig_2	0.459117	1	0.66	0.291
SIK3	olig_1	0.459011	1	0.889	0.818
PPFIA2	OPC_2	0.458846	1	0.57	0.286
NT5DC1	olig_2	0.458787	0.0466171	0.495	0.127
SLC14A1	astro_4	0.458671	1	0.588	0.514
PTCHD1-AS	astro_4	0.458646	0.0320745	0.724	0.593
KAZN	astro_2	0.458616	1.65653e-17	0.51	0.305
SIK3	olig_9	0.458498	1	0.865	1
ANKIB1	olig_2	0.458428	0.00346922	0.655	0.2
NORAD	excit_4	0.458411	9.17763e-10	0.269	0.074
CCDC122	olig_2	0.45829	0.0586534	0.322	0.018
CNP	olig_1	0.457952	1	0.51	0.273
NPSR1	excit_8	0.457869	1	0.286	0.07
RASGEF1B	astro_2	0.457789	1.79219e-28	0.224	0.02
SPPL3	olig_10	0.457682	1	0.24	0
UBE2R2	olig_10	0.457682	1	0.227	0
TRAPPC10	olig_10	0.457682	1	0.227	0
ZFYVE9	excit_7	0.457598	1	0.337	0
AC093879.1	excit_7	0.457598	1	0.325	0
JPX	excit_7	0.457598	1	0.321	0
RELN	inhib_4	0.457378	1	0.201	0.117
ELMO1	olig_1	0.457074	1	0.758	0.455
SON	micro_1	0.456897	2.12001e-13	0.408	0.218
MAP2	excit_4	0.456615	7.03705e-09	0.319	0.116
GRIK2	olig_7	0.456496	1.81609e-10	0.188	0.048
SYT1	endo	0.456072	3.84648e-26	0.622	0.424
AATK	olig_10	0.456033	1	0.507	0.364
GRM5	OPC_2	0.455937	1	0.626	0.429
HIP1R	olig_9	0.455883	1	0.459	0.071
TRIP12	olig_9	0.455883	1	0.432	0.071
CRYBG3	olig_9	0.455883	1	0.405	0.071
LINC00882	olig_9	0.455883	1	0.378	0.071
TECPR2	olig_9	0.455883	1	0.378	0.071
PALM2-AKAP2	excit_1	0.455759	1.83084e-07	0.328	0.116
ZMYM4	OPC_2	0.455539	1	0.308	0
CDH13	OPC_2	0.455507	1	0.471	0.214
USP11	excit_7	0.455499	1	0.357	0
GRAMD1B	excit_7	0.455499	1	0.341	0
RAPGEF5	fibro	0.455469	0.354174	0.28	0.113
NTRK2	olig_5	0.455185	1	0.347	0.1
CLDND1	olig_2	0.455155	0.00755277	0.644	0.218
RTN3	excit_7	0.455033	1	0.567	0.286
GRIN2B	excit_4	0.45476	2.90694e-08	0.275	0.089
NELL1	OPC_2	0.454718	1	0.385	0.143
SNRNP70	olig_5	0.454711	1	0.315	0
DPYD	olig_5	0.454446	1	0.783	0.7
PLCE1	astro_1	0.454293	5.23921e-83	0.381	0.09
SFMBT2	T_cell	0.454061	1	0.378	0.232
AL109930.1	excit_8	0.454038	1	0.357	0.211
CNP	olig_2	0.453805	0.00309233	0.533	0.127
EFHD1	olig_9	0.453512	1	0.595	0.286
SNRPN	excit_7	0.453398	1	0.461	0.143
DAB1	excit_7	0.453398	1	0.273	0
HECW2	olig_10	0.453005	1	0.28	0.091
ZNF98	astro_1	0.45271	7.91771e-34	0.644	0.465
WDFY2	olig_1	0.452558	1	0.262	0
TSPYL1	excit_4	0.452548	3.11766e-12	0.235	0.036
AHI1	olig_1	0.452125	1	0.238	0
CRYL1	olig_2	0.452117	0.0206142	0.316	0
PTGES3	olig_5	0.4521	1	0.306	0
ELL2	astro_2	0.452043	8.26293e-33	0.307	0.062
FAM53B	olig_5	0.451954	1	0.482	0.2
CDC42SE2	olig_2	0.451759	0.0177987	0.383	0.036
GPRC5B	olig_1	0.451677	1	0.437	0.091
PRKCB	excit_4	0.451318	6.57046e-09	0.277	0.083
PKM	excit_7	0.451293	1	0.341	0
TRIM37	excit_7	0.451293	1	0.341	0
CAMSAP2	excit_7	0.451293	1	0.317	0
DIAPH2	OPC_2	0.451265	1	0.367	0.071
ACTB	excit_4	0.451024	2.70577e-10	0.361	0.137
CECR2	olig_2	0.450657	0.100052	0.387	0.073
MEF2A	olig_5	0.450356	1	0.294	0
MKLN1	olig_5	0.450222	1	0.525	0.3
ATXN1	olig_2	0.450216	0.378418	0.797	0.345
TTLL7	olig_2	0.450123	0.0985469	0.934	0.545
MMP16	OPC_2	0.449942	1	0.872	0.643
FBXW7	excit_5	0.449879	6.85232e-14	0.589	0.376
SNHG14	olig_8	0.449866	7.38553e-20	0.678	0.447
SON	micro_2	0.449797	7.91627e-24	0.578	0.339
TENM2	astro_3	0.449748	1.93578e-08	0.946	0.805
UBL3	olig_5	0.449484	1	0.301	0
NRXN3	endo	0.449244	2.62803e-25	0.668	0.503
AL353586.1	excit_7	0.449186	1	0.325	0
ARHGAP24	olig_8	0.448918	1.57371e-35	0.209	0.024
EXOC6B	olig_8	0.448876	4.09175e-20	0.866	0.747
SH3RF1	olig_2	0.448836	0.0853853	0.385	0.055
DNAJC6	olig_9	0.448758	1	0.703	0.286
ABCA8	olig_1	0.448643	1	0.327	0.091
SPTLC2	olig_1	0.448445	1	0.264	0
BCL2	olig_1	0.448228	1	0.222	0
DLEU2	olig_1	0.448104	1	0.418	0.182
AAK1	excit_7	0.447867	1	0.437	0.143
FEZ1	olig_5	0.447737	1	0.318	0
PLP1	peri	0.44769	1.27059e-08	0.355	0.181
SCAPER	excit_7	0.447075	1	0.313	0
GRIK1	inhib_2	0.44686	3.39293e-06	0.984	0.927
FAT3	excit_7	0.44684	1	0.543	0.286
DPP10	peri	0.446443	1.00581e-06	0.476	0.301
EEPD1	olig_2	0.446296	0.135974	0.338	0.036
SYT11	excit_4	0.446241	1.56367e-09	0.251	0.065
FBXL7	olig_5	0.446172	1	0.68	0.6
SH3TC2	olig_2	0.446157	0.0425439	0.524	0.145
DST	astro_4	0.446088	1.45136e-05	0.964	0.975
SGK3	olig_9	0.445898	1	0.541	0.143
SCD	olig_9	0.445898	1	0.324	0.071
TMEFF2	olig_9	0.445898	1	0.514	0.214
GAS7	excit_4	0.44586	6.82208e-11	0.233	0.042
PTGDS	astro_4	0.445783	1.6609e-08	0.595	0.317
MOG	olig_10	0.445626	1	0.387	0.182
WSB1	olig_5	0.445517	1	0.544	0.3
PSEN1	olig_2	0.445464	0.00598361	0.645	0.2
TAFA1	excit_7	0.445346	1	0.491	0.143
ASH1L	olig_1	0.445262	1	0.311	0.091
PNISR	T_cell	0.445188	1	0.378	0.211
ARID2	olig_2	0.445033	0.0321479	0.388	0.055
LINC00320	excit_1	0.444947	8.54042e-09	0.184	0.011
VTI1A	olig_5	0.444874	1	0.36	0.1
AF165147.1	olig_5	0.444675	1	0.255	0
DLG1	olig_2	0.444631	0.710567	0.888	0.455
MAN2A1	olig_2	0.444594	1	0.913	0.564
PAM	OPC_2	0.444555	1	0.3	0
SPATA6	olig_5	0.444476	1	0.382	0.1
FBXL7	olig_10	0.444392	1	0.493	0.364
PTBP2	olig_2	0.444265	0.0137468	0.686	0.236
BCAS3	olig_2	0.444234	0.34142	0.597	0.236
MAP4K3-DT	excit_7	0.444168	1	0.477	0.143
PPFIBP1	olig_2	0.44413	0.0831117	0.339	0.036
NCOA2	OPC_2	0.444077	1	0.362	0.071
FAIM2	excit_4	0.44401	1.1834e-11	0.238	0.039
MYO6	olig_2	0.44398	0.00484536	0.664	0.2
MAPK10	olig_11	0.443767	1	0.258	0.113
DIP2B	excit_1	0.443616	5.86673e-08	0.309	0.094
KIDINS220	olig_10	0.443607	1	0.253	0
ERCC6L2	olig_10	0.443607	1	0.227	0
VMP1	olig_10	0.443607	1	0.227	0
UGGT2	olig_10	0.443607	1	0.227	0
MATN2	olig_10	0.443607	1	0.213	0
NIN	olig_10	0.443607	1	0.213	0
DLEU2	olig_2	0.44359	0.085277	0.584	0.2
SCD	olig_1	0.443468	1	0.31	0.091
DICER1	olig_2	0.443342	0.00640163	0.595	0.164
CLIP4	olig_5	0.443282	1	0.388	0.1
KCNH8	olig_1	0.443038	1	0.609	0.273
PREPL	excit_4	0.442991	1.31543e-09	0.283	0.083
ZNF397	olig_2	0.442983	0.0221187	0.338	0.018
AUXG01000058.1	excit_4	0.442855	5.38015e-11	0.204	0.024
PCDH9-AS2	excit_7	0.442844	1	0.323	0
AC009041.2	excit_7	0.442844	1	0.303	0
SPOCK1	astro_2	0.442714	2.72029e-20	0.373	0.168
BRINP1	astro_2	0.442713	3.73876e-18	0.382	0.178
BIRC6	OPC_2	0.442693	1	0.411	0.143
PSD3	olig_10	0.442663	1	0.4	0.273
TENM2	astro_1	0.442515	5.04848e-32	0.621	0.422
DAAM1	astro_2	0.442438	2.55915e-20	0.514	0.294
GABRB2	excit_4	0.442184	1.22174e-08	0.255	0.071
CD96	T_cell	0.442091	1	0.28	0.221
CSMD1	olig_8	0.441853	8.82836e-34	0.423	0.134
KLHL32	excit_1	0.441459	1.79998e-06	0.251	0.069
NRG3	olig_8	0.441433	2.64013e-44	0.35	0.069
PPM1B	OPC_2	0.441244	1	0.301	0
PACS2	olig_9	0.441176	1	0.459	0.143
DPP6	olig_9	0.441176	1	0.351	0.071
LINC01630	olig_9	0.441176	1	0.378	0.143
ZFPM2	OPC_2	0.440967	1	0.739	0.571
TIAM1	OPC_2	0.440892	1	0.622	0.286
ROR1	olig_8	0.440769	3.65298e-34	0.295	0.062
SLF2	olig_5	0.440729	1	0.31	0
ENC1	excit_7	0.440724	1	0.319	0
SLIT2	excit_7	0.440724	1	0.287	0
CCDC88A	olig_3	0.440527	0.0498933	0.51	0.399
ELF1	olig_2	0.440307	0.374962	0.342	0.055
AC114971.1	astro_3	0.440282	3.64492e-07	0.792	0.549
APP	excit_8	0.44024	1	0.75	0.507
TJP1	olig_1	0.440137	1	0.593	0.273
CD22	olig_10	0.440066	1	0.293	0.091
DYRK1A	olig_2	0.439877	0.0423476	0.42	0.073
AC006059.1	olig_1	0.439747	1	0.244	0
ARID1B	olig_2	0.439228	0.0140011	0.606	0.182
FAM13C	olig_2	0.438663	0.123271	0.468	0.127
REEP5	excit_7	0.438601	1	0.337	0
ITM2B	excit_7	0.438601	1	0.317	0
UTY	excit_7	0.438601	1	0.315	0
DENND1A	excit_7	0.438601	1	0.295	0
SLC1A3	astro_1	0.438545	7.75585e-46	0.939	0.904
LINC01301	astro_1	0.438423	1.97934e-55	0.361	0.123
FRMD5	excit_3	0.438356	2.48828e-17	0.544	0.241
PLD5	olig_2	0.438273	1	0.363	0.091
SNAP25	endo	0.438144	3.04753e-33	0.244	0.063
AC138627.1	astro_3	0.438109	7.32757e-12	0.48	0.175
SYT11	olig_5	0.438093	1	0.299	0
ROBO2	excit_5	0.438064	1.17719e-10	0.746	0.491
MALAT1	inhib_2	0.437877	4.73945e-24	1	1
EVA1C	olig_1	0.437766	1	0.375	0.091
LMCD1-AS1	olig_9	0.437437	1	0.514	0.214
MVB12B	olig_9	0.437437	1	0.459	0.214
LAMP2	olig_9	0.437437	1	0.432	0.214
ENOX2	olig_2	0.437111	0.328036	0.418	0.091
LRRC4C	olig_10	0.437064	1	0.307	0.091
SLC1A2	olig_11	0.436872	1	0.221	0.097
ARHGAP24	T_cell	0.436864	1	0.085	0
CD22	olig_5	0.436626	1	0.469	0.2
MEG3	excit_5	0.436513	4.2716e-13	0.955	0.885
EPB41	excit_7	0.436475	1	0.329	0
AP002370.2	excit_7	0.436475	1	0.315	0
CACNA1A	OPC_2	0.436359	1	0.652	0.357
ARAP2	olig_9	0.43615	1	0.811	0.357
B2M	inhib_2	0.435775	1.51306e-07	0.25	0.022
RAB6B	excit_4	0.43568	1.96979e-10	0.215	0.036
APP	inhib_3	0.435253	2.57685e-21	0.706	0.471
ANK2	olig_8	0.435182	9.23464e-20	0.927	0.825
CLU	endo	0.435048	1.90281e-20	0.404	0.233
CDK19	excit_1	0.434835	4.58717e-06	0.258	0.079
CLIC4	olig_2	0.434813	0.0710343	0.497	0.127
DAAM2	olig_2	0.434692	0.0105063	0.731	0.273
MT-CYB	olig_3	0.434671	0.0519793	0.552	0.438
WDFY3	olig_10	0.434485	1	0.373	0.273
IFT80	olig_9	0.434403	1	0.324	0
TFEB	olig_9	0.434403	1	0.324	0
ZNF800	olig_9	0.434403	1	0.324	0
CA2	olig_9	0.434403	1	0.324	0
TPP2	olig_9	0.434403	1	0.324	0
AL133304.3	olig_9	0.434403	1	0.324	0
TRAPPC12	olig_9	0.434403	1	0.297	0
KIF2A	olig_9	0.434403	1	0.297	0
MTCH1	olig_9	0.434403	1	0.297	0
CYP7B1	olig_9	0.434403	1	0.297	0
CORO1C	olig_9	0.434403	1	0.297	0
HPN-AS1	olig_9	0.434403	1	0.297	0
PER3	olig_9	0.434403	1	0.27	0
NFX1	olig_9	0.434403	1	0.27	0
C15orf41	olig_9	0.434403	1	0.27	0
SREBF2	olig_9	0.434403	1	0.27	0
SLC30A7	olig_9	0.434403	1	0.27	0
NBEAL1	olig_9	0.434403	1	0.27	0
NEK1	olig_9	0.434403	1	0.27	0
INSYN2B	olig_9	0.434403	1	0.27	0
TCF25	olig_9	0.434403	1	0.27	0
RIN2	olig_9	0.434403	1	0.27	0
KDM5A	olig_9	0.434403	1	0.243	0
SEPTIN8	olig_9	0.434403	1	0.243	0
ADCY5	olig_9	0.434403	1	0.243	0
SRGAP1	olig_9	0.434403	1	0.243	0
ASXL2	olig_9	0.434403	1	0.243	0
SLC35E3	olig_9	0.434403	1	0.243	0
DIP2B	olig_9	0.434403	1	0.811	0.357
SERPINI1	olig_9	0.434403	1	0.216	0
GRIK1	olig_9	0.434403	1	0.216	0
GABRG3-AS1	excit_7	0.434345	1	0.321	0
VEZT	excit_7	0.434345	1	0.309	0
SON	excit_7	0.434345	1	0.297	0
RASA1	olig_1	0.434284	1	0.245	0
CLU	olig_1	0.434238	1	0.391	0.091
FOXO1	olig_2	0.434067	0.303552	0.323	0.036
ALCAM	excit_1	0.433735	1.29053e-06	0.278	0.087
ALCAM	olig_2	0.43372	0.518981	0.82	0.382
ZFYVE28	astro_2	0.433131	8.99633e-28	0.351	0.113
FYB1	T_cell	0.433072	1	0.317	0.189
CREG2	excit_4	0.432922	4.13576e-11	0.217	0.03
RAB40B	olig_5	0.432885	1	0.388	0.1
SLAIN1	olig_5	0.432847	1	0.777	0.7
PTGDS	excit_4	0.43258	0.000585391	0.264	0.125
FRMD5	olig_10	0.432247	1	0.92	0.727
TTC19	excit_7	0.432213	1	0.327	0
DNM1L	excit_7	0.432213	1	0.317	0
AC004594.1	excit_7	0.432213	1	0.281	0
RBFOX1	endo	0.432017	1.56836e-20	0.665	0.507
AC025159.1	astro_3	0.431722	2.25501e-11	0.372	0.097
ARPP19	excit_4	0.431273	2.60419e-10	0.222	0.039
DIP2B	OPC_2	0.431152	1	0.333	0.071
ANO4	olig_8	0.431088	6.5159e-13	0.816	0.72
FER	olig_5	0.431038	1	0.274	0
ANKRD12	olig_5	0.43097	1	0.502	0.3
THY1	excit_4	0.430931	1.0454e-10	0.217	0.033
MT3	excit_4	0.430859	2.04929e-07	0.289	0.11
TBC1D5	T_cell	0.430802	1	0.378	0.284
KIRREL3	excit_3	0.4308	1.38602e-19	0.489	0.159
PPP2R3A	olig_9	0.430792	1	0.405	0.071
CARNS1	olig_9	0.430792	1	0.405	0.071
ENOSF1	olig_9	0.430792	1	0.405	0.071
PPP1R16B	olig_9	0.430792	1	0.405	0.071
KIDINS220	olig_9	0.430792	1	0.378	0.071
PLPPR1	olig_9	0.430792	1	0.324	0.071
PRRC2C	olig_9	0.430792	1	0.324	0.071
ZDHHC14	T_cell	0.430484	1	0.159	0.021
USP32	olig_5	0.430375	1	0.442	0.2
MEF2C	olig_7	0.430292	1.74065e-09	0.212	0.07
C20orf194	olig_5	0.430154	1	0.287	0
IPO9-AS1	OPC_2	0.43015	1	0.275	0
C10orf90	excit_1	0.430121	2.79103e-05	0.246	0.079
YEATS2	excit_7	0.430077	1	0.323	0
SLC22A17	excit_7	0.430077	1	0.321	0
SYNPR	excit_7	0.430077	1	0.315	0
PACS1	astro_1	0.429936	1.82635e-45	0.526	0.288
BBX	olig_2	0.429907	0.0389868	0.54	0.164
CAMK2N1	olig_1	0.42968	1	0.245	0
CLMN	olig_2	0.429517	0.0711192	0.873	0.455
SELENOP	olig_1	0.42946	1	0.25	0
STX16	olig_10	0.429393	1	0.213	0
CLU	olig_10	0.429393	1	0.2	0
KCNH1	olig_10	0.429393	1	0.187	0
HSPH1	olig_10	0.429393	1	0.12	0
NCAM2	peri	0.42927	1.06461e-13	0.653	0.411
PPP2R2B	olig_5	0.429092	1	0.958	1
AC079352.1	OPC_2	0.429036	1	0.23	0
DUBR	olig_2	0.429023	0.153265	0.538	0.182
HSP90AA1	inhib_2	0.428346	0.000409831	0.514	0.307
RUFY2	excit_7	0.427938	1	0.311	0
LINC01184	excit_7	0.427938	1	0.309	0
PAFAH1B1	excit_7	0.427938	1	0.305	0
AC016042.1	excit_7	0.427938	1	0.305	0
GALNT18	excit_7	0.427938	1	0.295	0
SORL1	excit_7	0.427938	1	0.293	0
GAD1	OPC_2	0.427921	1	0.297	0
MYO6	olig_1	0.427859	1	0.422	0.182
SRPK2	olig_2	0.427824	0.0751382	0.687	0.273
PLP1	OPC_2	0.427512	1	0.301	0.071
NAV2	astro_2	0.42741	1.14791e-18	0.761	0.57
SYT1	micro_2	0.427344	5.73005e-18	0.447	0.231
CRTC3	olig_10	0.42701	1	0.28	0.091
RETREG1	olig_2	0.426897	0.246157	0.58	0.218
ZRANB2	olig_1	0.426822	1	0.244	0
CASK	OPC_2	0.426557	1	0.509	0.214
CCDC88A	olig_8	0.426412	1.53074e-17	0.821	0.655
GRIN2A	olig_1	0.426382	1	0.2	0
MAN1C1	astro_2	0.426323	4.12883e-23	0.337	0.119
GLG1	olig_5	0.426168	1	0.28	0
RTN4	excit_3	0.426159	1.06621e-11	0.484	0.234
SPOCK1	excit_1	0.42608	1	0.591	0.621
PTK2	olig_2	0.425924	0.113171	0.869	0.436
ROBO2	peri	0.425829	8.40459e-13	0.303	0.105
THY1	excit_7	0.425796	1	0.321	0
TASP1	excit_7	0.425796	1	0.313	0
HULC	excit_7	0.425796	1	0.305	0
USP48	olig_5	0.425724	1	0.297	0
ADIPOR2	olig_9	0.425721	1	0.541	0.143
BCAS3	olig_9	0.425721	1	0.486	0.286
GNPTAB	OPC_2	0.425689	1	0.294	0
PTPRZ1	OPC_1	0.425631	7.15458e-29	0.915	0.844
ALDH1L1	astro_1	0.42563	6.26527e-37	0.58	0.371
RSRC1	olig_2	0.42546	0.114879	0.285	0
AC009063.2	olig_2	0.425432	0.0636312	0.565	0.182
FOXN2	olig_2	0.425279	0.0796699	0.4	0.073
NECAB1	excit_4	0.425224	4.66757e-09	0.239	0.057
MT2A	fibro	0.425149	0.0130478	0.242	0.067
GPSM2	OPC_2	0.42513	1	0.292	0
ZEB2	olig_9	0.425065	1	0.757	0.286
SLC24A3	inhib_2	0.425011	0.00192774	0.614	0.43
ARAP2	olig_1	0.42473	1	0.668	0.455
LRRC1	olig_2	0.424508	0.0736129	0.517	0.145
AATK	olig_2	0.424417	0.0359894	0.631	0.218
DNM1	excit_4	0.424313	1.22322e-08	0.267	0.08
PGM2L1	excit_4	0.424096	1.71421e-11	0.194	0.015
NCOR1	olig_1	0.423958	1	0.242	0
DOCK1	olig_9	0.423872	1	0.595	0.286
DMD	olig_1	0.423793	1	0.453	0.273
AC053513.1	excit_7	0.423651	1	0.309	0
AC109466.1	excit_7	0.423651	1	0.477	0.286
DPP6	olig_8	0.423646	2.05668e-21	0.524	0.246
SDK1	excit_6	0.423546	4.82678e-13	0.397	0.197
EDIL3	excit_1	0.423477	0.0104627	0.46	0.347
PEAK1	olig_5	0.422615	1	0.42	0.2
LURAP1L-AS1	olig_8	0.422542	9.41087e-39	0.287	0.05
PHLPP1	excit_1	0.422345	0.0329836	0.393	0.267
SERINC5	OPC_2	0.422296	1	0.334	0.071
ZNF365	olig_2	0.422155	0.597543	0.399	0.091
ASPA	olig_2	0.422107	0.0672894	0.412	0.073
ZNF532	olig_5	0.422009	1	0.374	0.1
UBR3	olig_2	0.421726	0.0144441	0.472	0.091
SIK3	excit_1	0.421624	1	0.759	0.841
LUC7L3	olig_7	0.421377	8.25463e-06	0.339	0.208
SCD	olig_2	0.421369	0.127156	0.362	0.055
GPC6	astro_2	0.421318	4.59839e-18	0.284	0.099
SPP1	olig_2	0.421195	0.153604	0.336	0.036
LGR5	olig_2	0.421016	0.464826	0.291	0.018
AC105402.3	olig_7	0.420901	5.06958e-17	0.185	0.02
TMEM144	excit_1	0.420856	1.21228e-05	0.237	0.069
ADD1	olig_1	0.420851	1	0.359	0.182
ITGB8	olig_5	0.420795	1	0.378	0.1
TF	excit_1	0.420662	2.52112e-06	0.272	0.087
SPRED1	OPC_2	0.42039	1	0.431	0.214
GARNL3	olig_2	0.420309	0.247743	0.35	0.055
OSBPL11	astro_4	0.420286	6.51645e-09	0.471	0.198
TMEM165	olig_2	0.420155	0.237049	0.848	0.436
OPHN1	OPC_2	0.419891	1	0.688	0.357
PTMA	fibro	0.41986	0.0155051	0.253	0.077
LINC02649	astro_3	0.419661	8.15905e-12	0.532	0.231
SYN3	inhib_2	0.419583	0.00417938	0.496	0.307
RTTN	micro_1	0.419455	2.14464e-08	0.26	0.121
NDRG4	excit_7	0.41935	1	0.313	0
RABGAP1	excit_7	0.41935	1	0.299	0
PTPRD	endo	0.41933	3.32762e-17	0.688	0.558
DLG1	olig_11	0.419192	1	0.339	0.226
OPHN1	astro_4	0.419069	3.47774e-05	0.881	0.835
ZBED5	olig_5	0.419054	1	0.291	0
ADK	olig_9	0.418931	1	0.324	0.071
SENP6	olig_9	0.418931	1	0.27	0.071
CNTNAP4	excit_1	0.418902	5.96744e-06	0.221	0.054
QKI	excit_3	0.418582	7.37142e-12	0.475	0.228
ANK3	olig_2	0.418302	0.779693	0.941	0.909
DSCAM	excit_2	0.418299	3.72853e-19	0.907	0.922
TRA2A	olig_2	0.417935	0.0641073	0.474	0.127
KCNIP4	endo	0.417918	7.7009e-19	0.746	0.597
PRKACB	olig_1	0.417803	1	0.402	0.182
CCP110	olig_9	0.417329	1	0.432	0.143
AC023590.1	excit_7	0.417196	1	0.307	0
LRRC8B	excit_2	0.417137	2.80215e-17	0.464	0.285
ANO4	olig_2	0.417104	0.160999	0.745	0.345
PLP1	excit_4	0.417036	0.0332478	0.577	0.509
ENOX1	excit_7	0.416956	1	0.507	0.286
PIBF1	T_cell	0.416921	1	0.207	0.063
KCNIP4	excit_8	0.416842	1	0.345	0.239
IQGAP1	olig_2	0.416694	0.156526	0.521	0.164
MTURN	olig_5	0.416378	1	0.278	0
ENOSF1	olig_1	0.41622	1	0.25	0
CNTN2	olig_9	0.416063	1	0.459	0.214
WSB1	olig_9	0.416063	1	0.432	0.214
CAMK2N1	excit_4	0.415978	2.484e-08	0.29	0.101
PFKFB3	astro_1	0.415892	3.34496e-62	0.446	0.172
IFI6	excit_4	0.415487	6.26815e-10	0.169	0.009
CCK	excit_4	0.4153	8.8403e-11	0.192	0.018
DNM1	excit_7	0.415277	1	0.533	0.143
FOLH1	olig_2	0.415051	0.384927	0.413	0.109
UGT8	olig_1	0.415043	1	0.363	0.182
AC006059.1	olig_10	0.415037	1	0.24	0
CASTOR3	olig_10	0.415037	1	0.2	0
CYFIP2	OPC_2	0.415037	1	0.289	0
APP	inhib_2	0.414915	9.82935e-07	0.691	0.453
ASTN2	olig_1	0.414842	1	0.379	0.091
IGFBP7	astro_1	0.414825	3.26768e-48	0.465	0.217
PPFIA2	olig_7	0.414693	1.19222e-06	0.307	0.166
FNBP1	astro_2	0.414473	1.10306e-20	0.651	0.434
CACNA1C	olig_11	0.414406	1	0.168	0.065
GRIA4	OPC_2	0.414327	1	0.472	0.286
CREB5	olig_5	0.414285	1	0.735	0.7
LMO3	excit_7	0.414227	1	0.447	0.143
SERPINI1	excit_7	0.414227	1	0.445	0.143
TPD52	olig_2	0.414082	0.0966815	0.428	0.091
KIZ	olig_5	0.413899	1	0.382	0.1
SUPT3H	olig_10	0.413835	1	0.28	0.091
AC105402.3	olig_11	0.413827	1	0.154	0
NUTM2A-AS1	olig_2	0.413805	0.0730658	0.432	0.091
PTPRA	olig_5	0.413696	1	0.276	0
MBP	olig_1	0.413691	1	0.85	0.636
DOCK5	excit_1	0.413239	1.61575e-05	0.291	0.105
EVA1C	endo	0.412938	3.10832e-26	0.353	0.167
PIK3C3	excit_7	0.412876	1	0.313	0
AC104827.1	excit_7	0.412876	1	0.309	0
CA11	excit_7	0.412876	1	0.303	0
RPL15	excit_7	0.412876	1	0.297	0
DLGAP1	olig_10	0.412816	1	0.333	0.091
SRCIN1	olig_10	0.412816	1	0.307	0.182
MAG	olig_1	0.412669	1	0.242	0
NCAM2	micro_2	0.412592	1.82736e-17	0.332	0.125
MAPK4	astro_2	0.412494	1.74131e-17	0.505	0.296
RTN4	olig_9	0.412346	1	0.811	0.357
PACS2	olig_5	0.412272	1	0.365	0.1
ADARB2	excit_3	0.412106	1.8849e-09	0.248	0.052
PIK3R1	olig_1	0.412021	1	0.289	0.091
SNX29	olig_1	0.412002	1	0.232	0
CDC14B	olig_10	0.411943	1	0.373	0.273
PTK2	OPC_2	0.411939	1	0.574	0.357
ARHGEF3	astro_1	0.411876	6.9124e-59	0.332	0.096
BTBD3	olig_2	0.411806	0.292652	0.361	0.073
WDR70	OPC_2	0.411658	1	0.287	0
CKB	olig_1	0.411557	1	0.225	0
CSMD3	excit_3	0.411393	2.98343e-09	0.616	0.407
HSP90AB1	excit_3	0.411163	5.2388e-09	0.401	0.183
GRIA2	excit_4	0.41087	2.75653e-06	0.319	0.14
FLI1	T_cell	0.410849	1	0.305	0.179
USP53	fibro	0.41084	1	0.383	0.292
ARFGEF3	olig_2	0.410827	0.0141566	0.618	0.2
FAM171B	excit_7	0.410712	1	0.309	0
BEX3	excit_7	0.410712	1	0.309	0
UBE2D3	excit_7	0.410712	1	0.297	0
HSP90AA1	olig_1	0.41071	1	0.649	0.364
TRIM2	olig_2	0.410689	0.0130585	0.847	0.382
LDB3	olig_2	0.410561	0.162893	0.417	0.091
MAN2A1	excit_1	0.410516	0.000260297	0.295	0.119
GABRA1	excit_7	0.410441	1	0.459	0.143
NEAT1	T_cell	0.410383	1	0.89	0.737
RABGEF1	olig_8	0.410352	5.95765e-22	0.509	0.251
JAM3	olig_5	0.409857	1	0.567	0.4
IFI6	inhib_4	0.409845	1.87321e-09	0.213	0.015
SRRM1	olig_7	0.409708	1.23711e-07	0.251	0.114
PRKACB	excit_4	0.409539	1.12763e-07	0.269	0.086
B2M	OPC_2	0.409174	1	0.276	0.071
HLCS	OPC_2	0.408835	1	0.266	0
SH3GL3	excit_1	0.408572	1.85222e-06	0.246	0.065
ACTG1	excit_7	0.408544	1	0.307	0
DOP1B	excit_7	0.408544	1	0.307	0
AC077690.1	excit_7	0.408544	1	0.289	0
KCNB1	excit_7	0.408544	1	0.445	0.143
FNIP2	olig_2	0.408507	0.202539	0.488	0.127
FAF1	olig_5	0.408352	1	0.506	0.3
CREBBP	olig_5	0.408318	1	0.273	0
PDS5B	olig_1	0.408218	1	0.226	0
DOCK3	olig_10	0.408151	1	0.56	0.455
AL078604.4	astro_1	0.408055	2.6927e-78	0.297	0.047
PJA2	excit_4	0.407861	7.78753e-10	0.232	0.048
PFKP	astro_1	0.407782	2.09211e-37	0.492	0.274
ABCA2	olig_1	0.407676	1	0.423	0.182
CALM1	inhib_2	0.407611	0.000110431	0.498	0.291
PTGDS	endo	0.407581	7.76405e-28	0.252	0.083
MACF1	astro_1	0.407581	1.5911e-49	0.921	0.912
MEG3	excit_6	0.407358	2.60197e-09	0.978	0.915
MAT2A	olig_1	0.407326	1	0.235	0
STXBP5L	excit_6	0.407233	2.84616e-16	0.936	0.843
DIP2C	excit_1	0.407156	3.27059e-05	0.351	0.155
THBS1	fibro	0.407117	0.00629562	0.193	0.036
RBFOX1	peri	0.40711	3.84538e-10	0.617	0.408
RHOU	olig_5	0.40697	1	0.276	0
AMER2	olig_5	0.40697	1	0.605	0.5
SNAP25	OPC_2	0.406939	1	0.435	0.143
GPHN	olig_1	0.406866	1	0.477	0.273
SCN2A	excit_4	0.406835	9.71767e-08	0.254	0.077
SPOCK3	olig_1	0.406741	1	0.627	0.455
STMN2	excit_7	0.406644	1	0.441	0.143
NEO1	olig_2	0.406621	0.0115163	0.639	0.2
ENAH	OPC_2	0.406573	1	0.28	0
PLP1	micro_2	0.40657	3.20588e-19	0.315	0.104
SCAPER	olig_5	0.406153	1	0.352	0.1
WNK1	olig_2	0.406133	0.15289	0.514	0.164
PDE1C	excit_1	0.406012	0.000164317	0.276	0.105
ANKS1B	olig_8	0.405972	4.57637e-13	0.866	0.752
UBE4B	olig_5	0.405846	1	0.437	0.2
PLLP	olig_1	0.405317	1	0.241	0
TRPC1	olig_9	0.405256	1	0.405	0.071
KIF5C	olig_9	0.405256	1	0.405	0.071
CCDC18-AS1	olig_9	0.405256	1	0.378	0.071
NCOA2	olig_9	0.405256	1	0.378	0.071
HIVEP2	olig_9	0.405256	1	0.324	0.071
RUFY3	olig_9	0.405256	1	0.351	0.143
ST3GAL3	olig_9	0.405256	1	0.324	0
USP40	olig_9	0.405256	1	0.324	0
CDK5RAP2	olig_9	0.405256	1	0.324	0
KPNB1	olig_9	0.405256	1	0.324	0
TNS1	olig_9	0.405256	1	0.297	0
CBLB	olig_9	0.405256	1	0.297	0
GAK	olig_9	0.405256	1	0.297	0
HERC3	olig_9	0.405256	1	0.297	0
HSD17B4	olig_9	0.405256	1	0.297	0
HBS1L	olig_9	0.405256	1	0.297	0
IKBKB	olig_9	0.405256	1	0.297	0
MCF2L	olig_9	0.405256	1	0.297	0
TMED10	olig_9	0.405256	1	0.297	0
CPEB1	olig_9	0.405256	1	0.297	0
MYO18A	olig_9	0.405256	1	0.297	0
PPM1D	olig_9	0.405256	1	0.297	0
MAG	olig_9	0.405256	1	0.297	0
PRH1	olig_9	0.405256	1	0.27	0
RAB10	olig_9	0.405256	1	0.27	0
LINC01792	olig_9	0.405256	1	0.27	0
SMARCA5	olig_9	0.405256	1	0.27	0
MFAP3L	olig_9	0.405256	1	0.27	0
ORC3	olig_9	0.405256	1	0.27	0
PTPN11	olig_9	0.405256	1	0.27	0
ARID4A	olig_9	0.405256	1	0.27	0
MKRN3	olig_9	0.405256	1	0.27	0
TANGO6	olig_9	0.405256	1	0.27	0
ASXL1	olig_9	0.405256	1	0.27	0
AKT3	olig_9	0.405256	1	0.568	0.143
RNF216	olig_9	0.405256	1	0.243	0
ZC3H13	olig_9	0.405256	1	0.243	0
ZHX3	olig_9	0.405256	1	0.243	0
ERC2	olig_9	0.405256	1	0.243	0
LINC01470	olig_9	0.405256	1	0.243	0
ASAP1	olig_9	0.405256	1	0.243	0
AC069228.1	olig_9	0.405256	1	0.243	0
IFT88	olig_9	0.405256	1	0.243	0
SGK1	olig_9	0.405256	1	0.784	0.357
AC109927.1	olig_9	0.405256	1	0.216	0
SH3TC2-DT	olig_9	0.405256	1	0.216	0
BBS9	olig_9	0.405256	1	0.216	0
SMYD3	olig_9	0.405256	1	0.216	0
EPS15	olig_9	0.405256	1	0.459	0.143
TTLL7	olig_9	0.405256	1	0.865	0.571
ACSBG1	olig_9	0.405256	1	0.189	0
TAOK1	olig_9	0.405256	1	0.432	0.143
MTUS1	olig_9	0.405256	1	0.541	0.214
SAMD12	olig_9	0.405256	1	0.459	0.286
NCAM2	olig_9	0.405256	1	0.892	1
RIMS2	olig_7	0.405137	5.77459e-07	0.181	0.063
FAM189A2	astro_2	0.404958	2.17105e-10	0.463	0.299
TRIM2	OPC_2	0.404949	1	0.324	0.071
ZEB1	T_cell	0.404949	1	0.317	0.168
GABPB1-AS1	olig_8	0.404894	4.62486e-33	0.37	0.106
NEAT1	excit_1	0.404747	1	0.861	0.931
TMEM245	excit_7	0.404198	1	0.301	0
NAV2	astro_1	0.404123	4.1804e-34	0.751	0.601
OSMR-AS1	astro_1	0.404013	4.25537e-56	0.336	0.104
NCAM2	olig_11	0.404012	1	0.943	0.79
SERINC1	olig_1	0.403529	1	0.225	0
KMT2A	olig_1	0.403305	1	0.224	0
UBR2	OPC_2	0.403173	1	0.274	0
TIAM1	olig_5	0.403113	1	0.52	0.4
PCCA	olig_1	0.403081	1	0.223	0
SGK1	olig_2	0.402887	0.954695	0.822	0.4
ANO3	excit_7	0.402838	1	0.437	0.143
NBAS	OPC_2	0.402832	1	0.339	0.071
GRIK2	OPC_2	0.402723	1	0.793	0.429
CTNND1	excit_2	0.4027	1.33342e-32	0.316	0.098
HNRNPDL	OPC_2	0.402605	1	0.27	0
RAB30-DT	olig_2	0.402447	0.153076	0.359	0.055
OLFM1	excit_4	0.402235	2.03107e-09	0.232	0.051
HECW2	olig_1	0.402234	1	0.391	0.273
RAPGEF6	olig_1	0.402221	1	0.354	0.091
FAM13B	olig_2	0.402159	0.152303	0.458	0.109
SP100	T_cell	0.402128	1	0.366	0.232
SEPTIN3	excit_7	0.402021	1	0.307	0
RPS15	excit_7	0.402021	1	0.305	0
DYNC1I2	excit_7	0.402021	1	0.299	0
BEX2	excit_7	0.402021	1	0.299	0
PSPC1	excit_7	0.402021	1	0.289	0
GABPB1-AS1	olig_5	0.402018	1	0.273	0
ZFHX4	olig_2	0.401879	0.766338	0.351	0.073
PDZD2	excit_3	0.40177	3.1483e-07	0.442	0.245
MT-ND5	olig_3	0.401762	6.94286e-05	0.332	0.178
USP54	olig_1	0.401707	1	0.408	0.273
APP	astro_2	0.401691	7.78285e-24	0.373	0.142
MTRNR2L8	olig_7	0.40142	3.53779e-12	0.174	0.034
NRG3	peri	0.40098	8.25722e-08	0.58	0.398
LY86-AS1	excit_7	0.400931	1	0.433	0.143
TP53TG5	olig_2	0.400837	0.208239	0.353	0.055
IQGAP1	olig_5	0.400734	1	0.504	0.3
IL1RAPL1	peri	0.400717	2.87598e-09	0.688	0.499
SEMA6D	olig_5	0.400664	1	0.259	0
STARD9	olig_10	0.400538	1	0.253	0
UBR5	olig_10	0.400538	1	0.2	0
TRPC1	olig_10	0.400538	1	0.187	0
AHI1	olig_10	0.400538	1	0.187	0
ITFG1	olig_10	0.400538	1	0.173	0
KAZN	olig_10	0.400538	1	0.413	0.182
BRWD1	olig_10	0.400538	1	0.293	0.091
CERCAM	olig_10	0.400538	1	0.467	0.273
JMJD1C	olig_10	0.400538	1	0.453	0.273
HOOK3	olig_10	0.400538	1	0.24	0.091
RBPJ	olig_10	0.400538	1	0.44	0.273
NELL2	excit_7	0.400343	1	0.802	0.571
GABRB1	excit_7	0.400082	1	0.493	0.143
C21orf91	olig_2	0.400031	0.0659919	0.391	0.055
STK3	olig_2	0.400031	0.514993	0.387	0.091
TTTY14	inhib_2	0.399866	7.71378e-08	0.342	0.078
TSHZ3	excit_7	0.39984	1	0.303	0
MX1	excit_7	0.39984	1	0.301	0
PIAS1	excit_7	0.39984	1	0.287	0
TTLL7	excit_7	0.39984	1	0.281	0
CCNY	excit_7	0.39984	1	0.277	0
PTMA	olig_1	0.399792	1	0.482	0.273
MICAL3	T_cell	0.399582	1	0.183	0.032
WDR7	olig_2	0.399543	0.0991331	0.437	0.091
UNC5C	olig_1	0.399506	1	0.74	0.455
COBL	olig_2	0.39939	0.521273	0.75	0.327
FNDC3A	olig_5	0.399309	1	0.261	0
GRIK2	excit_4	0.399222	1.31741e-05	0.238	0.083
DCLK1	olig_11	0.399062	1	0.188	0.048
FAIM2	excit_7	0.399021	1	0.439	0.143
LUC7L3	olig_11	0.398979	1	0.258	0.129
CEP97	olig_5	0.398858	1	0.268	0
STK3	olig_1	0.398825	1	0.223	0
MAP4K4	excit_1	0.398594	2.7008e-05	0.306	0.116
TTC3	excit_4	0.398567	3.39217e-05	0.345	0.173
MACROD2	inhib_2	0.398567	0.00140326	0.802	0.637
PSAP	excit_4	0.398455	2.43044e-07	0.282	0.101
IFI6	olig_1	0.398376	1	0.203	0
ADSS	olig_2	0.398116	0.40586	0.333	0.055
AMZ1	OPC_2	0.398058	1	0.426	0.214
SON	peri	0.397963	7.09656e-08	0.44	0.276
CALM2	excit_1	0.397682	9.58223e-05	0.218	0.065
HSPH1	excit_7	0.397655	1	0.295	0
DNAJC6	excit_7	0.397655	1	0.283	0
NCAM2	astro_3	0.397601	3.38564e-07	0.9	0.776
PSAP	excit_7	0.397109	1	0.415	0.143
SLC25A13	olig_1	0.397029	1	0.225	0
MITF	olig_2	0.396856	0.474221	0.346	0.055
PSAP	olig_1	0.396654	1	0.287	0.091
ARHGAP5	olig_1	0.396579	1	0.223	0
OSBPL9	olig_2	0.396559	0.112274	0.433	0.091
CD81	OPC_2	0.396349	1	0.266	0
JMJD1C	olig_9	0.396268	1	0.595	0.286
SELENOP	olig_2	0.396251	0.0866915	0.417	0.073
SLC1A2	astro_2	0.396136	3.588e-11	0.782	0.651
XIST	excit_1	0.396061	0.00014566	0.336	0.152
TRIM2	olig_5	0.396014	1	0.793	0.5
LINC00639	olig_1	0.395957	1	0.347	0.182
APP	fibro	0.395915	0.23294	0.459	0.287
ST18	olig_1	0.395871	1	0.848	0.455
DNM3	olig_2	0.395813	0.0712997	0.969	0.818
ROBO2	olig_8	0.39571	1.50456e-37	0.3	0.057
CPEB3	olig_5	0.39569	1	0.245	0
FER	olig_1	0.39568	1	0.219	0
LMO4	excit_4	0.395583	5.51213e-09	0.263	0.074
HDGFL3	excit_7	0.395468	1	0.301	0
SLC38A6	excit_7	0.395468	1	0.297	0
CATSPER2	excit_7	0.395468	1	0.295	0
NMD3	excit_7	0.395468	1	0.287	0
PLCL2	excit_7	0.395468	1	0.287	0
SYT11	olig_2	0.395411	0.126538	0.282	0
MAL	olig_2	0.395389	0.393103	0.441	0.127
ADD3	olig_2	0.39536	0.194764	0.473	0.127
FA2H	olig_2	0.395326	0.780006	0.637	0.273
MAST4	astro_2	0.39528	3.05786e-19	0.576	0.334
ADIPOR2	olig_2	0.394933	1	0.612	0.255
TTC3	excit_8	0.39486	1	0.714	0.521
ANK2	olig_10	0.394802	1	0.853	0.636
DLGAP1	endo	0.394777	8.98509e-15	0.416	0.276
KIF13B	olig_5	0.394719	1	0.547	0.3
UNC5C	olig_2	0.394677	1	0.908	0.618
DOCK10	olig_10	0.394589	1	0.733	0.545
CPNE8	astro_2	0.394543	3.44617e-29	0.342	0.099
ADAM10	olig_2	0.394495	0.15528	0.449	0.109
HIBCH	olig_5	0.39447	1	0.493	0.3
SRPK2	olig_9	0.394368	1	0.486	0.143
VRK2	olig_9	0.394368	1	0.541	0.214
ARID1B	olig_9	0.394368	1	0.432	0.143
KTN1	olig_5	0.394331	1	0.27	0
SH3TC2	olig_1	0.39433	1	0.232	0
CDC42BPB	olig_2	0.394178	0.111774	0.318	0.018
TSC22D1	OPC_2	0.394067	1	0.393	0.143
APP	excit_5	0.394013	4.94445e-12	0.668	0.483
AL589740.1	astro_4	0.393931	5.52745e-05	0.871	0.733
MACF1	T_cell	0.393688	1	0.732	0.516
DSCAML1	olig_1	0.393685	1	0.422	0.273
ATXN1	olig_5	0.39364	1	0.762	0.6
GNA12	OPC_2	0.393567	1	0.384	0.071
SPP1	olig_1	0.393561	1	0.284	0.091
SETD5	olig_1	0.39343	1	0.223	0
VPS35L	olig_5	0.393424	1	0.343	0.1
RAB6A	olig_2	0.393386	0.196515	0.274	0
QDPR	olig_2	0.393349	0.304768	0.675	0.273
ATG4C	olig_2	0.393283	0.185	0.549	0.182
REEP1	excit_7	0.393277	1	0.301	0
RAB6A	excit_7	0.393277	1	0.291	0
LMO7	excit_7	0.393277	1	0.289	0
USP33	excit_7	0.393277	1	0.287	0
MRPS30-DT	excit_7	0.393277	1	0.283	0
GLUD1	astro_3	0.393114	1.37844e-07	0.71	0.477
SLC12A2	olig_9	0.393082	1	0.432	0.143
GSN	olig_9	0.393082	1	0.405	0.143
CPEB2	olig_2	0.392914	0.0364662	0.464	0.091
NCOA2	T_cell	0.392876	1	0.341	0.189
AC114971.1	astro_1	0.392836	1.74899e-34	0.476	0.267
PDZD2	olig_1	0.392735	1	0.265	0.091
KCNH8	olig_2	0.392657	0.243184	0.719	0.291
COBL	olig_10	0.392501	1	0.613	0.364
NAV2	fibro	0.392107	1	0.448	0.308
KCNMB2-AS1	inhib_3	0.392031	1.67285e-12	0.278	0.096
CAMKMT	olig_2	0.391959	1	0.36	0.073
LINC00609	olig_2	0.391883	1	0.526	0.236
MAP7	excit_1	0.391836	0.629183	0.522	0.477
TTTY14	excit_6	0.391807	1.18038e-34	0.217	0
MIR99AHG	astro_1	0.3917	2.70214e-44	0.926	0.894
TMEM132C	OPC_2	0.391667	1	0.761	0.429
ATRX	OPC_2	0.391567	1	0.384	0.143
TUBA1A	olig_9	0.391451	1	0.351	0.071
MAT2A	olig_9	0.391451	1	0.324	0.071
KLHL2	olig_9	0.391451	1	0.324	0.071
MTMR2	olig_9	0.391451	1	0.324	0.071
CDH19	olig_9	0.391451	1	0.324	0.071
RASGRP3	olig_9	0.391451	1	0.297	0.071
MPDZ	olig_9	0.391451	1	0.27	0.071
ASCC3	olig_9	0.391451	1	0.27	0.071
ELAVL3	olig_9	0.391451	1	0.27	0.071
DSCAM	endo	0.391414	1.9414e-16	0.217	0.089
PI4KA	excit_7	0.391357	1	0.421	0.143
NR4A3	fibro	0.391341	1	0.09	0.01
OCIAD1	excit_7	0.391083	1	0.303	0
DOP1A	excit_7	0.391083	1	0.291	0
ATL1	excit_7	0.391083	1	0.287	0
MEG8	excit_8	0.391002	1	0.643	0.394
UTY	OPC_2	0.390637	1	0.256	0
RAPGEF6	olig_5	0.390629	1	0.499	0.3
INVS	olig_1	0.390499	1	0.21	0
OPHN1	astro_2	0.390483	8.36931e-09	0.575	0.415
QKI	excit_1	0.3904	0.000988983	0.927	0.96
NCOA1	OPC_2	0.390341	1	0.742	0.571
BCL6	olig_2	0.389983	1	0.291	0.036
NTRK3	excit_7	0.389862	1	0.485	0.286
SMURF1	olig_5	0.38979	1	0.247	0
SPTBN1	olig_1	0.389693	1	0.394	0.182
TTTY14	inhib_3	0.389637	2.79213e-20	0.286	0.057
FAM135B	inhib_2	0.389514	0.0952095	0.546	0.397
MED13	olig_2	0.389513	0.181696	0.341	0.036
EPC1	OPC_2	0.389492	1	0.271	0
DYNC1LI2	olig_2	0.389335	0.224227	0.382	0.073
OPCML	peri	0.389333	0.000189755	0.425	0.276
FAM107B	olig_9	0.389315	1	0.649	0.429
KAT2B	olig_2	0.389225	0.249385	0.608	0.218
WDR20	olig_2	0.389169	0.239332	0.411	0.091
PRKCA	OPC_2	0.389093	1	0.829	0.714
NRCAM	excit_7	0.389085	1	0.685	0.429
FAM124A	olig_1	0.388919	1	0.231	0
MDH1	excit_7	0.388885	1	0.305	0
CLIP1	excit_7	0.388885	1	0.293	0
RNF217-AS1	excit_7	0.388885	1	0.289	0
RALGAPA1	excit_7	0.388885	1	0.273	0
DNAJB2	olig_5	0.38888	1	0.27	0
ELL2	olig_2	0.388847	1	0.535	0.2
STXBP1	excit_4	0.38878	1.10442e-05	0.268	0.107
PCSK5	inhib_2	0.388758	0.000832917	0.452	0.246
PDE4B	peri	0.38871	7.60945e-07	0.507	0.339
MAP4K5	olig_5	0.388627	1	0.703	0.4
NBEA	excit_4	0.388572	6.10051e-05	0.252	0.101
SNAP25-AS1	excit_8	0.388562	1	0.357	0.155
ALOX12-AS1	olig_5	0.388425	1	0.248	0
ARID2	OPC_2	0.388346	1	0.268	0
CALN1	excit_8	0.388196	1	0.488	0.197
TNKS	olig_10	0.388154	1	0.293	0.182
SCAPER	olig_10	0.388154	1	0.307	0.182
LRRC4C	excit_7	0.388152	1	0.547	0.286
DYNLL1	excit_4	0.388139	2.26426e-09	0.209	0.036
BRAF	olig_1	0.388015	1	0.219	0
MEIS2	olig_1	0.387977	1	0.265	0.091
TMEM165	olig_8	0.387819	1.28206e-14	0.864	0.799
APC	olig_1	0.387789	1	0.212	0
MALAT1	inhib_4	0.387749	2.70783e-20	1	1
SAMD12	T_cell	0.387746	1	0.195	0.116
VPS35L	olig_1	0.387562	1	0.226	0
PPFIBP1	excit_7	0.38751	1	0.421	0.143
ITSN1	excit_8	0.38748	1	0.429	0.155
SPECC1	olig_5	0.387224	1	0.344	0.1
GPATCH8	olig_10	0.387117	1	0.28	0.091
GATAD2B	olig_10	0.387117	1	0.267	0.091
BASP1	olig_11	0.387104	1	0.131	0.016
PAXBP1	OPC_2	0.386855	1	0.337	0.071
APP	micro_2	0.386852	1.21416e-21	0.348	0.117
ZBED5	olig_2	0.386715	0.302023	0.377	0.073
ITPK1	excit_7	0.386684	1	0.297	0
HTT	excit_7	0.386684	1	0.295	0
LUC7L2	excit_7	0.386684	1	0.281	0
AC079793.1	excit_7	0.386684	1	0.17	0
WWOX	astro_1	0.386608	2.48126e-32	0.854	0.723
KIRREL3	olig_5	0.386602	1	0.746	0.8
VSNL1	excit_7	0.38644	1	0.545	0.143
KIF13B	olig_2	0.386438	0.353401	0.547	0.182
SLC5A11	olig_9	0.386397	1	0.486	0.214
LINC01473	olig_5	0.386395	1	0.31	0.1
MRPS6	astro_1	0.386317	4.04518e-68	0.371	0.107
COLGALT2	olig_2	0.386254	1	0.521	0.182
NCAM2	endo	0.386031	4.60123e-20	0.67	0.537
PTN	olig_10	0.385891	1	0.2	0
INVS	olig_10	0.385891	1	0.2	0
SLC20A2	olig_10	0.385891	1	0.2	0
CBFA2T2	olig_10	0.385891	1	0.2	0
MDGA2	olig_10	0.385891	1	0.173	0
CCNH	olig_5	0.385843	1	0.573	0.5
BACH2	olig_2	0.385763	1	0.419	0.127
PCM1	olig_1	0.385696	1	0.284	0.091
ATL1	olig_5	0.38569	1	0.259	0
NCKAP5	olig_10	0.385431	1	0.653	0.727
PTPRT	inhib_3	0.385343	2.18054e-10	0.496	0.298
PPP3CA	excit_4	0.385252	0.000263845	0.391	0.217
CSMD1	olig_7	0.385237	2.02222e-12	0.833	0.694
USP54	olig_2	0.385234	0.35482	0.655	0.255
CLSTN1	excit_4	0.385069	1.69528e-06	0.239	0.08
MYO5A	OPC_2	0.384994	1	0.523	0.286
SCAF8	olig_5	0.384778	1	0.26	0
ERC2	olig_11	0.384727	1	0.164	0.048
GLCCI1	OPC_2	0.384571	1	0.485	0.286
SCAMP1	excit_7	0.38448	1	0.297	0
PKD1	excit_7	0.38448	1	0.287	0
FOXJ3	excit_7	0.38448	1	0.283	0
TMEM117	excit_7	0.38448	1	0.269	0
DOCK9	olig_2	0.384445	0.0222936	0.698	0.273
KCNMB4	olig_5	0.384321	1	0.633	0.4
CCK	excit_3	0.384164	1.89902e-14	0.269	0.031
GLUL	micro_2	0.384064	1.77401e-13	0.307	0.129
DIP2A	olig_2	0.383822	0.453904	0.361	0.073
PDE1A	olig_7	0.383727	5.92348e-09	0.188	0.055
TSPAN5	olig_5	0.383669	1	0.498	0.4
BRWD1	olig_5	0.38356	1	0.423	0.2
LRMDA	OPC_1	0.383484	1.23921e-19	0.623	0.423
AC098829.1	astro_1	0.383323	4.82675e-58	0.258	0.051
SCD5	excit_1	0.383244	1.76777e-05	0.269	0.09
MEF2C	fibro	0.383123	0.159545	0.209	0.062
AP3B1	olig_2	0.383087	0.654585	0.412	0.109
ANK2	olig_2	0.383038	0.816161	0.953	0.927
MKRN3	olig_5	0.382951	1	0.265	0
SMARCA2	olig_5	0.382951	1	0.244	0
AL139383.1	olig_2	0.382944	1	0.243	0.018
SILC1	olig_2	0.382715	0.240787	0.498	0.145
ENO2	excit_4	0.382591	3.77593e-10	0.191	0.021
RFX3-AS1	olig_8	0.382506	2.54149e-33	0.33	0.082
SH3D19	OPC_2	0.382452	1	0.514	0.286
[truncated: 1,045,520+ more rows]

## Sheet: DEGs DSAD vs HA
Gene	Cell Type	Average Log2FC	FDR	pct.1 (DSAD)	pct.2 (HA)
NEAT1	astro_1	1.95237	8.10603e-192	0.961	0.837
SAMD4A	astro_1	1.24997	7.93869e-138	0.737	0.27
GFAP	astro_1	0.94501	4.92371e-136	0.634	0.12
SORBS1	astro_1	0.828299	2.16308e-96	0.899	0.733
PLCE1	astro_1	0.570913	5.44969e-93	0.381	0.021
BCL6	astro_1	0.665949	8.2268e-85	0.551	0.156
MRPS6	astro_1	0.4817	1.53935e-78	0.371	0.039
MIR99AHG	astro_1	0.638321	5.76253e-77	0.926	0.79
SLC5A3	astro_1	0.481298	6.67101e-76	0.363	0.04
RANBP3L	astro_1	0.75903	2.52664e-72	0.68	0.339
FAM107A	astro_1	0.640065	1.66891e-70	0.596	0.24
ERBIN	astro_1	0.659122	2.65452e-70	0.703	0.337
ARHGEF3	astro_1	0.506408	5.0543e-70	0.332	0.031
MIR4300HG	astro_1	0.687951	1.18652e-69	0.469	0.13
PALLD	astro_1	0.618862	1.42581e-65	0.609	0.27
TPST1	astro_1	0.621104	1.75727e-62	0.431	0.115
IGFBP7	astro_1	0.508878	3.49713e-61	0.465	0.133
GLIS3	astro_1	0.692421	3.49936e-60	0.805	0.537
CHI3L1	astro_1	0.703389	3.72359e-60	0.277	0.019
DTNA	astro_1	0.581735	7.42021e-58	0.931	0.84
HMBOX1	astro_1	0.470428	2.72027e-56	0.471	0.152
SLC14A1	astro_1	-0.683471	3.66987e-56	0.166	0.441
SH3PXD2B	astro_1	0.487529	1.73458e-55	0.48	0.161
LINC01301	astro_1	0.499817	4.2534e-55	0.361	0.078
CNTNAP3B	astro_1	0.379317	3.31513e-54	0.355	0.073
SLC7A11	astro_1	0.678972	2.23841e-53	0.599	0.305
OSMR-AS1	astro_1	0.446082	1.1603e-51	0.336	0.07
COLEC12	astro_1	0.533764	1.16529e-51	0.45	0.154
PTCHD1-AS	astro_1	0.58682	2.38126e-50	0.621	0.317
AC087854.1	astro_1	0.553259	1.24282e-49	0.484	0.184
PTPRZ1	astro_1	0.560285	2.31999e-49	0.783	0.529
AL078604.4	astro_1	0.403372	9.10471e-49	0.297	0.051
ALDH1L1	astro_1	0.507302	1.69385e-48	0.58	0.271
NPAS2	astro_1	0.454404	2.65466e-48	0.434	0.144
PACS1	astro_1	0.498973	4.98086e-48	0.526	0.225
CNN3	astro_1	0.414808	7.17946e-48	0.438	0.148
IRS2	astro_1	0.423727	5.49282e-47	0.383	0.111
PTPRD	astro_1	-0.447389	1.30612e-46	0.269	0.568
HSPB1	astro_1	0.313627	4.08561e-46	0.233	0.02
PFKP	astro_1	0.486561	3.60764e-45	0.492	0.201
PLOD2	astro_1	0.485499	5.24431e-45	0.356	0.099
RYR3	astro_1	0.507341	3.29226e-44	0.878	0.73
PARD3	astro_1	0.52381	4.44274e-44	0.819	0.581
RFX4	astro_1	0.487364	1.14897e-43	0.7	0.403
STAT3	astro_1	0.364301	2.02754e-43	0.364	0.106
MAPRE2	astro_1	0.449984	2.41045e-43	0.454	0.172
SEM1	astro_1	0.373805	8.79134e-43	0.344	0.093
KCNMB2-AS1	astro_1	0.467437	4.30766e-42	0.484	0.204
ITPRID2	astro_1	0.332702	2.36529e-41	0.269	0.048
EVA1C	astro_1	0.380045	3.91013e-41	0.305	0.071
ITSN1	astro_1	0.427363	1.37217e-40	0.691	0.395
PFKFB3	astro_1	0.378307	1.41793e-40	0.446	0.17
AF279873.3	astro_1	0.458247	1.44575e-40	0.391	0.13
F3	astro_1	0.365118	1.59745e-40	0.384	0.127
FYN	astro_1	0.478227	7.68736e-40	0.763	0.523
NAV2	astro_1	0.468791	4.03578e-39	0.751	0.488
LINC00511	astro_1	0.481634	4.37047e-39	0.653	0.378
FAM189A2	astro_1	0.708365	7.23883e-39	0.504	0.245
SEPTIN9	astro_1	0.281412	4.94578e-38	0.231	0.034
CACHD1	astro_1	0.459091	6.53768e-38	0.634	0.359
PTPN9	astro_1	0.382888	1.31589e-37	0.434	0.172
TPD52L1	astro_1	0.476806	1.65548e-37	0.744	0.505
ITPKB	astro_1	0.416453	2.72248e-37	0.565	0.288
PTAR1	astro_1	0.331694	8.15528e-37	0.387	0.137
NCAM2	astro_1	0.455914	8.24281e-37	0.9	0.76
PCSK5	astro_1	0.421156	1.14681e-36	0.557	0.281
LRIG1	astro_1	0.436445	1.71213e-36	0.649	0.368
SLC7A2	astro_1	0.309944	2.06937e-36	0.286	0.068
HGF	astro_1	0.360046	6.58892e-36	0.256	0.054
NRP2	astro_1	0.263568	1.59526e-35	0.17	0.008
NTM	astro_1	-0.439407	2.56121e-35	0.925	0.949
MRVI1	astro_1	0.413369	2.84474e-35	0.586	0.317
RGL1	astro_1	0.395348	2.97044e-35	0.528	0.258
FGF2	astro_1	0.360055	1.27533e-34	0.431	0.181
AL390755.1	astro_1	0.236306	1.464e-34	0.16	0.005
CYB5B	astro_1	0.300889	1.79592e-34	0.304	0.086
CD44	astro_1	0.307213	2.22261e-34	0.166	0.008
ADAM33	astro_1	0.219756	2.44326e-34	0.153	0.002
SLC1A3	astro_1	0.432068	5.27082e-34	0.939	0.847
GNA14	astro_1	0.455348	5.31327e-34	0.614	0.347
SMTN	astro_1	0.284288	6.80923e-34	0.216	0.033
AQP4	astro_1	0.400548	1.12057e-33	0.537	0.274
HAP1	astro_1	0.245507	1.75841e-33	0.189	0.02
OSMR	astro_1	0.261657	1.99181e-33	0.214	0.033
SERINC5	astro_1	0.301824	2.03828e-33	0.298	0.083
COL5A3	astro_1	0.482779	2.125e-33	0.72	0.488
COL27A1	astro_1	0.276845	3.46201e-33	0.23	0.043
ETV6	astro_1	0.3475	4.39794e-33	0.345	0.115
SPATA13	astro_1	0.322529	4.45239e-33	0.347	0.119
DOCK7	astro_1	0.40128	1.55141e-32	0.632	0.375
EEF2K	astro_1	0.289392	1.90166e-32	0.294	0.084
KCNIP4	astro_1	-0.472401	2.20364e-32	0.341	0.591
PTCHD1	astro_1	0.288052	2.36834e-32	0.291	0.082
HILPDA	astro_1	0.383481	2.71278e-32	0.174	0.015
BAG3	astro_1	0.243626	6.04199e-32	0.209	0.033
SERPINA3	astro_1	0.270027	2.41668e-31	0.151	0.006
RERG	astro_1	-0.357702	2.68812e-31	0.094	0.284
FAM155A	astro_1	-0.513851	3.04988e-31	0.656	0.775
PTPN13	astro_1	0.35747	3.58938e-31	0.471	0.221
LPIN1	astro_1	0.359157	3.81021e-31	0.484	0.235
SLC1A2	astro_1	-0.370675	3.99639e-31	0.956	0.984
HMGB1	astro_1	0.457647	4.77026e-31	0.58	0.336
ARHGEF10L	astro_1	0.306118	4.849e-31	0.38	0.147
DNM3	astro_1	0.427927	5.46714e-31	0.729	0.515
ZFYVE28	astro_1	0.351168	7.08745e-31	0.304	0.094
TRIO	astro_1	0.365875	1.04581e-30	0.64	0.368
PDE4D	astro_1	-0.506959	1.14736e-30	0.616	0.728
RBMS3	astro_1	0.418891	1.68753e-30	0.716	0.457
PTTG1IP	astro_1	0.272403	2.41268e-30	0.264	0.069
GNA12	astro_1	0.308407	3.15673e-30	0.343	0.124
COL23A1	astro_1	0.26351	3.31025e-30	0.23	0.049
SH3BGR	astro_1	0.24327	8.72743e-30	0.2	0.033
MAPK4	astro_1	0.415836	1.56639e-29	0.553	0.314
RHOQ	astro_1	0.278353	2.17501e-29	0.298	0.094
IFNAR2	astro_1	0.239072	3.14848e-29	0.214	0.042
RAMP1	astro_1	0.282747	3.52604e-29	0.326	0.116
ARHGAP29	astro_1	0.265459	4.12488e-29	0.236	0.055
LINC02649	astro_1	0.299267	4.61667e-29	0.33	0.119
MFAP3L	astro_1	0.305278	5.53555e-29	0.406	0.173
BICD1	astro_1	0.380624	6.8227e-29	0.559	0.311
SEL1L3	astro_1	0.299257	1.00597e-28	0.335	0.123
C21orf62-AS1	astro_1	0.29138	2.6752e-28	0.285	0.089
AQP4-AS1	astro_1	0.447824	3.60437e-28	0.381	0.164
SYNM	astro_1	0.233302	4.13627e-28	0.199	0.036
FNDC3B	astro_1	0.315936	5.32754e-28	0.422	0.191
MAOB	astro_1	0.294616	5.47586e-28	0.274	0.084
B4GALNT4	astro_1	0.247808	6.15604e-28	0.256	0.069
SASH1	astro_1	0.391227	6.56817e-28	0.741	0.529
ANGPTL4	astro_1	0.456087	7.28561e-28	0.285	0.094
MFHAS1	astro_1	0.328188	7.3937e-28	0.406	0.178
ASAP3	astro_1	0.257452	9.66517e-28	0.265	0.077
ARHGAP39	astro_1	0.223722	1.64981e-27	0.194	0.034
LINC01138	astro_1	0.307324	2.59806e-27	0.411	0.185
PDXK	astro_1	0.281649	2.76648e-27	0.311	0.109
CDH23	astro_1	0.260963	2.82421e-27	0.236	0.06
TANC1	astro_1	0.245476	1.27431e-26	0.229	0.056
DPP6	astro_1	-0.380105	2.19782e-26	0.067	0.226
AC119674.1	astro_1	0.250399	2.36957e-26	0.2	0.04
DAAM1	astro_1	0.356361	2.64122e-26	0.512	0.283
ABCA1	astro_1	0.303472	4.39213e-26	0.369	0.157
SLC9A9	astro_1	0.323684	4.93101e-26	0.484	0.245
ACSS3	astro_1	0.314539	7.52235e-26	0.473	0.243
RASL12	astro_1	0.190273	8.37835e-26	0.13	0.006
SIPA1L1	astro_1	0.343733	1.01329e-25	0.551	0.313
C2CD2	astro_1	0.25168	1.23452e-25	0.236	0.065
AC092691.1	astro_1	0.401418	1.98713e-25	0.866	0.758
MATN2	astro_1	0.191494	2.83574e-25	0.141	0.011
AL365295.1	astro_1	0.231771	2.87467e-25	0.2	0.042
SLC20A2	astro_1	0.314737	2.91183e-25	0.354	0.147
MACF1	astro_1	0.350457	3.29801e-25	0.921	0.856
MGST1	astro_1	0.323435	3.30416e-25	0.456	0.233
CREB5	astro_1	0.234778	3.81028e-25	0.152	0.017
AC106845.1	astro_1	0.357041	4.35839e-25	0.479	0.259
ATP2B4	astro_1	0.287901	6.69902e-25	0.425	0.2
CLIC4	astro_1	0.227726	8.65305e-25	0.2	0.044
SLC39A14	astro_1	0.218418	1.0255e-24	0.161	0.023
IL1RAPL1	astro_1	-0.260208	1.08663e-24	0.25	0.481
NRXN3	astro_1	-0.35124	1.87474e-24	0.268	0.48
NEK6	astro_1	0.238457	2.56059e-24	0.291	0.103
TGFB2	astro_1	0.332557	3.64566e-24	0.395	0.187
TENM4	astro_1	0.325938	3.9993e-24	0.416	0.202
MGLL	astro_1	0.311078	6.81334e-24	0.482	0.257
XIST	astro_1	0.399779	9.02533e-24	0.334	0.134
CHST11	astro_1	0.338279	9.69739e-24	0.52	0.289
PLSCR4	astro_1	0.262229	1.22659e-23	0.409	0.194
PLSCR1	astro_1	0.197716	1.74192e-23	0.163	0.026
MEF2C-AS1	astro_1	0.373791	2.66331e-23	0.566	0.344
NDRG1	astro_1	0.238837	2.95045e-23	0.191	0.042
AP001977.1	astro_1	0.186242	3.13516e-23	0.12	0.006
YBX3	astro_1	0.195182	4.13777e-23	0.157	0.024
CNTNAP3	astro_1	0.215816	4.3391e-23	0.201	0.048
PPFIA1	astro_1	0.273303	4.64392e-23	0.406	0.195
TIPARP	astro_1	0.20634	5.71631e-23	0.167	0.029
TLN2	astro_1	0.293651	5.80388e-23	0.355	0.152
MAGI2	astro_1	-0.37274	1.2159e-22	0.931	0.952
UBASH3B	astro_1	0.207732	1.21802e-22	0.162	0.028
ADAM12	astro_1	0.231094	1.80426e-22	0.186	0.041
AC138123.1	astro_1	0.21908	1.87262e-22	0.171	0.033
HS2ST1	astro_1	0.286672	2.63895e-22	0.416	0.206
SCARA3	astro_1	0.251227	3.32978e-22	0.326	0.135
AL512662.2	astro_1	0.203934	3.76074e-22	0.212	0.057
AFF1	astro_1	0.301707	4.43379e-22	0.452	0.241
SYT1	astro_1	-0.355847	5.098e-22	0.256	0.457
KCND3	astro_1	0.262893	5.35269e-22	0.27	0.096
DKK3	astro_1	0.262146	5.54602e-22	0.375	0.171
NRXN1	astro_1	-0.322397	7.24368e-22	0.967	0.991
AKAP12	astro_1	0.266372	9.37834e-22	0.301	0.121
LIMCH1	astro_1	0.294772	1.02012e-21	0.551	0.315
FGFR1	astro_1	0.238713	1.05949e-21	0.321	0.133
CPEB4	astro_1	0.281893	1.10341e-21	0.529	0.298
CADM2	astro_1	-0.350497	1.1165e-21	0.971	0.982
ARHGEF26	astro_1	0.318101	1.37784e-21	0.54	0.328
ABCC9	astro_1	0.219976	1.5737e-21	0.227	0.068
MEGF9	astro_1	0.265639	1.74132e-21	0.359	0.164
RGMA	astro_1	0.251874	1.88885e-21	0.353	0.158
LINC00310	astro_1	0.162247	3.31719e-21	0.125	0.011
ACTN1	astro_1	0.191639	4.49798e-21	0.154	0.027
UST	astro_1	0.255618	5.20961e-21	0.296	0.117
NEBL	astro_1	0.354517	6.1218e-21	0.84	0.721
COBL	astro_1	0.246431	7.96716e-21	0.271	0.101
ITGA6	astro_1	0.235841	8.34923e-21	0.287	0.11
WLS	astro_1	0.286864	8.57444e-21	0.443	0.238
ASAP1	astro_1	0.292103	8.62288e-21	0.531	0.304
LPP	astro_1	0.32349	9.06353e-21	0.687	0.453
MAP4	astro_1	0.282792	1.3027e-20	0.437	0.229
CNTNAP2	astro_1	-0.352141	2.15276e-20	0.269	0.465
MARCH3	astro_1	0.236365	2.37334e-20	0.235	0.078
AP000317.1	astro_1	0.161823	2.49705e-20	0.126	0.013
PADI2	astro_1	0.215595	2.76471e-20	0.258	0.091
REV3L	astro_1	0.286698	3.88831e-20	0.547	0.324
NFAT5	astro_1	0.311041	4.26214e-20	0.609	0.39
HRH1	astro_1	0.242031	4.7531e-20	0.304	0.125
CDS1	astro_1	0.208745	4.85176e-20	0.203	0.058
FRMD4A	astro_1	-0.419492	5.3735e-20	0.202	0.372
PRKCA	astro_1	0.322721	5.95221e-20	0.819	0.663
ZNF516	astro_1	0.246302	8.84915e-20	0.38	0.183
PPP2CB	astro_1	0.236906	9.83863e-20	0.276	0.108
ARNTL	astro_1	0.216924	9.99816e-20	0.23	0.076
AF165147.1	astro_1	0.168211	1.07724e-19	0.137	0.02
PRMT2	astro_1	0.202821	1.2216e-19	0.247	0.086
NUDT3	astro_1	0.222486	1.44995e-19	0.251	0.09
LRRC3B	astro_1	0.277085	1.63269e-19	0.449	0.244
MBNL2	astro_1	0.271352	1.70625e-19	0.424	0.221
ITPKC	astro_1	0.167277	3.12344e-19	0.131	0.018
AC012405.1	astro_1	0.254794	3.79299e-19	0.156	0.031
C4orf19	astro_1	0.233362	4.01841e-19	0.267	0.103
KIAA1755	astro_1	0.225138	4.72956e-19	0.306	0.129
SYT17	astro_1	0.27273	6.53991e-19	0.4	0.208
GNA13	astro_1	0.221107	7.03872e-19	0.24	0.087
F11-AS1	astro_1	0.325805	7.62941e-19	0.503	0.299
SOX9	astro_1	0.196974	8.0065e-19	0.221	0.072
AL354740.1	astro_1	0.160959	9.39768e-19	0.127	0.017
DCLK2	astro_1	0.286496	1.43822e-18	0.626	0.409
CRYZL1	astro_1	0.226299	1.73218e-18	0.236	0.085
MAP3K14	astro_1	0.181814	1.85297e-18	0.169	0.041
FAM182A	astro_1	0.178723	2.0647e-18	0.181	0.048
HSPA1A	astro_1	0.160959	2.49939e-18	0.127	0.018
CHPT1	astro_1	0.282798	2.50202e-18	0.524	0.311
MIR100HG	astro_1	0.261975	2.84604e-18	0.514	0.298
LINC00472	astro_1	0.259781	2.87167e-18	0.479	0.278
DGKG	astro_1	0.307474	3.47297e-18	0.69	0.479
FAM20C	astro_1	0.172233	5.48594e-18	0.16	0.036
C1orf198	astro_1	0.188752	5.84017e-18	0.201	0.062
ANO6	astro_1	0.23496	5.99134e-18	0.254	0.099
PRDM16	astro_1	0.265148	1.33545e-17	0.601	0.384
AC092944.1	astro_1	0.1873	1.47772e-17	0.179	0.049
EYA2	astro_1	0.294891	1.66216e-17	0.508	0.313
TAB2	astro_1	0.24248	1.73535e-17	0.335	0.16
DPH6-DT	astro_1	0.253338	1.76344e-17	0.329	0.156
DEAF1	astro_1	0.175725	1.93228e-17	0.162	0.039
TEX2	astro_1	0.181797	2.07891e-17	0.169	0.044
CPNE8	astro_1	0.224009	3.19604e-17	0.251	0.099
EGLN3	astro_1	0.254059	3.52774e-17	0.37	0.185
ITGB4	astro_1	0.198767	4.41038e-17	0.26	0.104
MBNL1	astro_1	0.264899	4.43365e-17	0.438	0.243
AC092924.2	astro_1	0.180769	4.62426e-17	0.191	0.057
ADCY8	astro_1	0.276664	4.73556e-17	0.322	0.151
MEIKIN	astro_1	0.231481	5.05383e-17	0.404	0.21
MGAT4C	astro_1	-0.401162	5.10148e-17	0.37	0.521
GPT2	astro_1	0.220865	7.43999e-17	0.328	0.156
AK3	astro_1	0.231702	9.26729e-17	0.332	0.162
SLC44A3	astro_1	0.188484	9.30651e-17	0.186	0.056
CAPN2	astro_1	0.222837	9.67948e-17	0.368	0.186
VEGFA	astro_1	0.25034	1.06013e-16	0.205	0.069
MORC3	astro_1	0.202872	1.17411e-16	0.241	0.092
DNAJB6	astro_1	0.180995	1.21349e-16	0.215	0.073
ARHGEF12	astro_1	0.26998	1.26904e-16	0.584	0.382
PRCP	astro_1	0.186561	1.33628e-16	0.207	0.069
GALNT18	astro_1	0.262635	1.39241e-16	0.438	0.247
CAB39L	astro_1	0.213876	1.41888e-16	0.262	0.109
PLEKHA8	astro_1	0.176151	1.42771e-16	0.17	0.047
HS3ST3B1	astro_1	0.147619	1.53766e-16	0.103	0.01
HDAC7	astro_1	0.176077	1.82055e-16	0.198	0.064
RASSF8	astro_1	0.252344	1.88552e-16	0.396	0.214
TTC19	astro_1	0.220473	2.18772e-16	0.288	0.128
CSMD1	astro_1	-0.27604	2.25208e-16	0.256	0.44
WDFY2	astro_1	0.239285	2.31872e-16	0.368	0.191
TGFBR3	astro_1	0.20979	2.42575e-16	0.289	0.128
GNG12	astro_1	0.192379	3.08823e-16	0.208	0.071
HOPX	astro_1	0.217854	3.81123e-16	0.234	0.09
HIF3A	astro_1	0.280389	3.91643e-16	0.679	0.482
ARHGAP26	astro_1	0.308104	3.95117e-16	0.615	0.412
TJP2	astro_1	0.160999	5.53888e-16	0.167	0.045
RBFOX1	astro_1	-0.318185	5.62041e-16	0.323	0.501
SLC38A2	astro_1	0.158941	6.12441e-16	0.136	0.028
LINC01094	astro_1	0.165102	6.27602e-16	0.132	0.026
PTPRJ	astro_1	0.243667	6.37665e-16	0.327	0.161
SMAD1	astro_1	0.181298	6.43015e-16	0.231	0.087
AC090993.1	astro_1	0.157015	6.60761e-16	0.124	0.021
RIN2	astro_1	0.268025	8.01534e-16	0.545	0.35
TTC23	astro_1	0.166514	8.81021e-16	0.154	0.039
VIM	astro_1	0.15664	9.56008e-16	0.136	0.029
NTRK3	astro_1	0.273495	1.10465e-15	0.641	0.436
TBL1X	astro_1	0.227837	1.12514e-15	0.434	0.246
RHPN2	astro_1	0.162328	1.32533e-15	0.179	0.053
ASPH	astro_1	0.2815	1.40101e-15	0.684	0.494
TMBIM1	astro_1	0.153017	1.69174e-15	0.134	0.028
JUN	astro_1	0.158813	2.01177e-15	0.126	0.024
ANOS1	astro_1	0.20619	2.16542e-15	0.238	0.095
GRIN2C	astro_1	0.192711	2.17053e-15	0.315	0.148
ARHGEF26-AS1	astro_1	0.265166	2.31251e-15	0.459	0.279
YAP1	astro_1	0.223296	2.44621e-15	0.389	0.209
IFRD1	astro_1	0.181202	2.64145e-15	0.187	0.061
ENO1	astro_1	0.189889	2.72684e-15	0.233	0.091
LMCD1-AS1	astro_1	0.261635	2.97917e-15	0.456	0.264
PPP4R4	astro_1	0.199501	3.01038e-15	0.248	0.104
ST6GALNAC3	astro_1	-0.256605	4.17158e-15	0.064	0.181
ALK	astro_1	0.218448	4.60611e-15	0.217	0.082
AC098829.1	astro_1	0.265333	5.04097e-15	0.258	0.112
RHOT1	astro_1	0.229425	5.1112e-15	0.339	0.174
DYRK1A	astro_1	0.218387	5.1982e-15	0.406	0.224
PTPRE	astro_1	0.175258	5.50643e-15	0.163	0.046
INPP5F	astro_1	0.195852	5.63703e-15	0.238	0.096
B4GALT5	astro_1	0.188935	5.82369e-15	0.238	0.095
EMX2OS	astro_1	0.225296	6.45096e-15	0.359	0.19
DOK5	astro_1	0.210683	6.63716e-15	0.321	0.158
PARD3B	astro_1	0.289432	6.71975e-15	0.697	0.517
C3orf70	astro_1	0.205966	6.94469e-15	0.252	0.107
UGCG	astro_1	0.145953	7.03174e-15	0.134	0.029
FN1	astro_1	0.199867	7.2639e-15	0.135	0.03
MAP4K4	astro_1	0.263748	8.33089e-15	0.557	0.356
STARD13	astro_1	0.254532	8.42606e-15	0.484	0.293
RBPMS	astro_1	0.187248	8.42968e-15	0.171	0.052
NFIA	astro_1	0.255868	9.62189e-15	0.854	0.687
ZNF608	astro_1	0.200195	9.66243e-15	0.299	0.139
CMTM4	astro_1	0.169286	1.0715e-14	0.194	0.066
PLPP1	astro_1	0.233043	1.12699e-14	0.386	0.21
PAXBP1	astro_1	0.182069	1.20134e-14	0.234	0.093
UBE2G2	astro_1	0.184643	1.29118e-14	0.261	0.112
VCL	astro_1	0.179855	1.52012e-14	0.201	0.072
SLC25A18	astro_1	0.246302	1.563e-14	0.524	0.328
NUMB	astro_1	0.195815	1.62419e-14	0.406	0.221
PSD3	astro_1	0.271704	1.71716e-14	0.785	0.607
ST8SIA1	astro_1	0.208779	1.7984e-14	0.256	0.11
CLU	astro_1	0.274361	2.00185e-14	0.701	0.505
TNS1	astro_1	0.166824	2.23771e-14	0.209	0.076
NFIB	astro_1	0.29034	2.58296e-14	0.649	0.463
PDE4DIP	astro_1	0.219301	2.64062e-14	0.409	0.23
SPRY4-AS1	astro_1	0.22647	2.65203e-14	0.289	0.137
NCOA1	astro_1	0.250491	3.19428e-14	0.709	0.503
ALOX12-AS1	astro_1	0.218678	3.50865e-14	0.364	0.197
USP25	astro_1	0.177697	3.51076e-14	0.199	0.07
DCAF5	astro_1	0.193429	3.59474e-14	0.256	0.111
RELL1	astro_1	0.158612	3.64593e-14	0.151	0.041
MRAS	astro_1	0.210097	3.76103e-14	0.327	0.165
AC077690.1	astro_1	0.182298	4.0068e-14	0.194	0.067
MAN1C1	astro_1	0.181897	4.81489e-14	0.132	0.03
RALGDS	astro_1	0.178513	4.81816e-14	0.209	0.079
ACSBG1	astro_1	0.241807	5.23457e-14	0.518	0.326
YY1AP1	astro_1	0.157017	5.23955e-14	0.167	0.051
LAMC1	astro_1	0.151685	5.34707e-14	0.159	0.046
PDE8B	astro_1	0.232848	5.46223e-14	0.261	0.118
ZFP36L1	astro_1	0.220894	6.05207e-14	0.276	0.129
PPP3CC	astro_1	0.198098	6.65252e-14	0.246	0.106
ZBED3-AS1	astro_1	0.178957	7.28255e-14	0.205	0.077
PTGES3	astro_1	0.180204	7.66724e-14	0.201	0.074
PSAT1	astro_1	0.168533	7.74202e-14	0.217	0.084
EMP1	astro_1	0.134703	8.03706e-14	0.109	0.018
MYH9	astro_1	0.162552	8.27762e-14	0.144	0.038
DENND4A	astro_1	0.228771	8.40266e-14	0.341	0.181
KITLG	astro_1	0.139086	9.1193e-14	0.109	0.018
TULP3	astro_1	0.205108	9.22054e-14	0.346	0.183
SLC39A12	astro_1	0.22041	9.3859e-14	0.336	0.175
WWTR1	astro_1	0.198227	9.43228e-14	0.239	0.103
RAB11A	astro_1	0.181873	9.6541e-14	0.203	0.076
SHISA5	astro_1	0.138618	1.04586e-13	0.126	0.028
WWC1	astro_1	0.205256	1.12509e-13	0.433	0.246
ATPSCKMT	astro_1	0.144364	1.20974e-13	0.144	0.038
HOOK2	astro_1	0.15157	1.39115e-13	0.153	0.044
TNFRSF1A	astro_1	0.143144	1.60623e-13	0.129	0.029
BMPR1A	astro_1	0.218833	1.73893e-13	0.424	0.245
CDC14A	astro_1	0.23022	1.74824e-13	0.421	0.247
PNISR	astro_1	0.198645	1.87344e-13	0.569	0.36
MSRB3	astro_1	0.162906	2.25818e-13	0.234	0.097
NXN	astro_1	0.17052	2.53046e-13	0.166	0.052
SH3GLB1	astro_1	0.162716	2.53779e-13	0.169	0.055
ZBTB7C	astro_1	0.204163	2.55832e-13	0.222	0.092
FANK1	astro_1	0.148176	3.00192e-13	0.132	0.032
FSTL1	astro_1	0.186578	3.02319e-13	0.23	0.098
TNC	astro_1	0.166376	3.61779e-13	0.101	0.015
PCBP3	astro_1	0.149756	3.88258e-13	0.14	0.037
LINC02006	astro_1	0.183713	4.11335e-13	0.174	0.059
NUP210L	astro_1	0.120403	4.33316e-13	0.099	0.014
PDE3B	astro_1	0.207384	4.42515e-13	0.336	0.176
SIK2	astro_1	0.191486	4.71748e-13	0.333	0.172
LINC00299	astro_1	0.297268	5.2874e-13	0.679	0.505
ARHGEF17	astro_1	0.156494	5.62112e-13	0.189	0.068
EGF	astro_1	0.116123	6.01231e-13	0.076	0.004
ELOVL5	astro_1	0.185459	6.4552e-13	0.24	0.103
NLGN1	astro_1	-0.185953	6.46348e-13	0.137	0.278
GALNT2	astro_1	0.187886	7.74407e-13	0.331	0.172
IL17RB	astro_1	0.144875	8.13841e-13	0.164	0.052
NRG2	astro_1	0.190196	8.34213e-13	0.25	0.113
EPAS1	astro_1	0.163038	9.62559e-13	0.147	0.043
ALDH1A1	astro_1	-0.243485	9.84951e-13	0.123	0.25
PRICKLE2	astro_1	0.228206	9.94027e-13	0.361	0.202
HSPH1	astro_1	0.159036	1.01167e-12	0.173	0.058
TSHZ1	astro_1	0.167617	1.02064e-12	0.197	0.075
TRIM69	astro_1	0.136803	1.1087e-12	0.125	0.029
TBC1D1	astro_1	0.190343	1.17657e-12	0.246	0.111
SLC15A2	astro_1	0.216142	1.22502e-12	0.319	0.17
CLIP1	astro_1	0.221603	1.30453e-12	0.403	0.233
PLEKHA2	astro_1	0.134708	1.30975e-12	0.13	0.032
DIRC3	astro_1	0.145478	1.34578e-12	0.121	0.028
FNBP1	astro_1	0.231564	1.39978e-12	0.675	0.473
MIB1	astro_1	0.193396	1.40692e-12	0.304	0.153
PDE9A	astro_1	0.164355	1.44053e-12	0.209	0.083
TCF7L1	astro_1	0.188599	1.44242e-12	0.279	0.135
TSC22D2	astro_1	0.19637	1.47517e-12	0.333	0.178
CASP7	astro_1	0.143363	1.51797e-12	0.14	0.039
MTM1	astro_1	0.185302	1.60274e-12	0.232	0.102
AL445426.1	astro_1	0.175628	1.63065e-12	0.182	0.066
PDGFRB	astro_1	0.182529	1.69283e-12	0.311	0.159
KIAA0930	astro_1	0.182639	1.79794e-12	0.288	0.141
COL5A1	astro_1	0.105144	1.9028e-12	0.076	0.005
FEM1C	astro_1	0.138033	1.92563e-12	0.139	0.038
FAM219A	astro_1	0.145534	1.93315e-12	0.171	0.058
ANKDD1A	astro_1	0.215625	1.97845e-12	0.464	0.287
IL6ST	astro_1	0.183146	2.06657e-12	0.281	0.136
MTHFD1L	astro_1	0.191002	2.22464e-12	0.226	0.098
PDZRN3	astro_1	0.246282	2.58734e-12	0.551	0.366
MED12L	astro_1	0.267265	2.68185e-12	0.609	0.432
SMAD3	astro_1	0.166487	2.7106e-12	0.216	0.089
PARP9	astro_1	0.126695	2.81686e-12	0.119	0.027
CTTN	astro_1	0.157019	2.92036e-12	0.193	0.073
SLC25A29	astro_1	0.173058	2.97404e-12	0.281	0.135
GGA2	astro_1	0.15086	3.43136e-12	0.18	0.065
ST6GAL1	astro_1	0.146947	3.49145e-12	0.126	0.031
ASXL1	astro_1	0.173879	4.11897e-12	0.242	0.108
MARCH6	astro_1	0.17804	4.66009e-12	0.361	0.198
HUNK	astro_1	0.135895	4.85597e-12	0.122	0.029
JDP2	astro_1	0.144468	4.98609e-12	0.146	0.044
LIMK2	astro_1	0.141931	5.06208e-12	0.13	0.034
GASK1A	astro_1	0.205313	5.98068e-12	0.254	0.12
AC007923.4	astro_1	0.100777	6.25933e-12	0.071	0.004
AC073050.1	astro_1	0.279988	6.27733e-12	0.634	0.463
NCK2	astro_1	0.165952	7.41491e-12	0.191	0.073
LAMA5	astro_1	0.119256	8.09587e-12	0.101	0.018
KANK1	astro_1	0.218565	8.20288e-12	0.53	0.344
AC097515.1	astro_1	0.151874	8.40122e-12	0.154	0.049
CIRBP	astro_1	-0.252088	8.68518e-12	0.134	0.258
SPIRE1	astro_1	0.209864	9.10896e-12	0.405	0.242
CCND2	astro_1	0.133803	9.92542e-12	0.121	0.029
GJA1	astro_1	0.236566	1.14975e-11	0.405	0.245
SEPTIN8	astro_1	0.156852	1.18356e-11	0.175	0.064
AQP1	astro_1	0.1224	1.22808e-11	0.081	0.009
RAVER2	astro_1	0.168259	1.24208e-11	0.258	0.123
RFTN1	astro_1	0.127701	1.24532e-11	0.124	0.031
DPYSL2	astro_1	0.226014	1.25343e-11	0.517	0.336
TMTC1	astro_1	0.219232	1.2535e-11	0.231	0.105
STK3	astro_1	0.174418	1.28151e-11	0.385	0.216
MT-ND3	astro_1	0.251156	1.34128e-11	0.326	0.173
INPP4B	astro_1	0.190267	1.39213e-11	0.337	0.185
PRRT2	astro_1	0.160176	1.39582e-11	0.164	0.057
ITPR2	astro_1	0.251239	1.40115e-11	0.739	0.572
WFS1	astro_1	0.141643	1.44391e-11	0.171	0.061
ATP1B3	astro_1	0.146769	1.47694e-11	0.168	0.059
SRGAP1	astro_1	0.201321	1.5458e-11	0.399	0.232
UBR5	astro_1	0.200614	1.58812e-11	0.504	0.318
DNAH7	astro_1	0.21521	1.64787e-11	0.493	0.317
CSDC2	astro_1	0.0939072	1.82484e-11	0.065	0.002
ARHGEF10	astro_1	0.179763	1.98718e-11	0.313	0.163
NCAN	astro_1	0.191435	2.01824e-11	0.346	0.193
DLG5	astro_1	0.14506	2.1238e-11	0.186	0.071
DCHS2	astro_1	-0.196285	2.12562e-11	0.061	0.16
RAB31	astro_1	0.208596	2.2667e-11	0.354	0.204
FOXO1	astro_1	0.19216	2.41507e-11	0.508	0.325
EPB41L4A	astro_1	0.132556	2.45099e-11	0.121	0.03
AC093865.1	astro_1	0.183683	2.4543e-11	0.257	0.124
RPS6KA2	astro_1	0.257459	2.5441e-11	0.754	0.59
SLC37A1	astro_1	0.120484	2.75119e-11	0.106	0.022
TMEM132A	astro_1	0.1273	2.8214e-11	0.144	0.044
CHORDC1	astro_1	0.11812	3.4428e-11	0.104	0.021
B3GALT5	astro_1	0.112027	3.50683e-11	0.104	0.021
STOM	astro_1	0.133118	3.63469e-11	0.131	0.037
LGR4	astro_1	0.208461	3.78957e-11	0.444	0.273
KCNN3	astro_1	0.207007	3.82998e-11	0.48	0.302
AC105942.1	astro_1	0.122426	3.95297e-11	0.11	0.025
UBAP2	astro_1	0.17267	4.04785e-11	0.243	0.113
HVCN1	astro_1	0.120582	4.05358e-11	0.11	0.025
IFFO2	astro_1	0.117604	4.22564e-11	0.101	0.02
PAX6	astro_1	0.173078	4.4128e-11	0.235	0.109
COL6A1	astro_1	0.133336	4.69711e-11	0.141	0.044
GLB1	astro_1	0.152159	4.80806e-11	0.202	0.084
SLC35E2B	astro_1	0.116069	5.20328e-11	0.111	0.026
SON	astro_1	0.188622	5.53562e-11	0.493	0.311
HIPK3	astro_1	0.156592	5.71325e-11	0.219	0.096
GPD2	astro_1	0.186057	5.71422e-11	0.345	0.191
KATNAL2	astro_1	0.187375	5.71576e-11	0.309	0.166
MAML2	astro_1	0.267408	5.74267e-11	0.73	0.568
QKI	astro_1	0.238757	6.18125e-11	0.919	0.84
FAM118A	astro_1	0.104296	6.83697e-11	0.094	0.016
AKAP13	astro_1	0.180925	6.90697e-11	0.305	0.162
HSDL2	astro_1	0.157155	7.12072e-11	0.204	0.087
GLI2	astro_1	0.178453	7.13337e-11	0.281	0.143
ABHD3	astro_1	0.15815	7.19477e-11	0.202	0.085
PMP2	astro_1	0.137459	7.22416e-11	0.141	0.044
LMNA	astro_1	0.1263	7.27141e-11	0.126	0.034
KLF7	astro_1	0.169906	7.37891e-11	0.257	0.124
LINC00598	astro_1	0.175867	7.64895e-11	0.236	0.11
STK40	astro_1	0.113071	7.77469e-11	0.102	0.021
MICALL2	astro_1	0.154292	8.21149e-11	0.291	0.148
OTUD7B	astro_1	0.168806	9.62741e-11	0.281	0.143
NPNT	astro_1	0.0918207	1.03235e-10	0.057	0
NUTM2B-AS1	astro_1	0.158249	1.04988e-10	0.215	0.094
TTC3	astro_1	0.16908	1.08132e-10	0.42	0.25
ADGRB3	astro_1	-0.260873	1.11499e-10	0.948	0.952
EPS8L2	astro_1	0.092695	1.15772e-10	0.066	0.004
ITM2C	astro_1	0.143948	1.23723e-10	0.174	0.066
ANO5	astro_1	0.166233	1.33802e-10	0.231	0.107
CLDN10	astro_1	0.159101	1.42136e-10	0.222	0.101
SQSTM1	astro_1	0.147315	1.47906e-10	0.19	0.077
CA12	astro_1	0.120994	1.48866e-10	0.106	0.024
ROCK2	astro_1	0.168039	1.55885e-10	0.271	0.137
ECE1	astro_1	0.155024	1.63595e-10	0.223	0.101
SPTAN1	astro_1	0.163928	1.65959e-10	0.287	0.145
ETV1	astro_1	0.159203	1.67458e-10	0.191	0.079
AKAP10	astro_1	0.159614	1.69823e-10	0.261	0.129
SUCLG2-AS1	astro_1	0.186325	1.71474e-10	0.343	0.195
SMARCA1	astro_1	0.140837	1.76011e-10	0.151	0.051
TRIM9	astro_1	0.2337	1.84326e-10	0.589	0.408
PURG	astro_1	0.159077	1.90754e-10	0.218	0.098
MKLN1	astro_1	0.209291	2.02539e-10	0.732	0.531
TMEM50B	astro_1	0.138784	2.07279e-10	0.158	0.056
ASRGL1	astro_1	0.158315	2.16669e-10	0.252	0.123
C1RL	astro_1	0.0971579	2.24463e-10	0.088	0.014
PSMG4	astro_1	0.162278	2.27976e-10	0.205	0.089
SREBF1	astro_1	0.146182	2.32344e-10	0.169	0.064
DDAH1	astro_1	0.20051	2.39117e-10	0.5	0.325
CDR2	astro_1	0.16515	2.44876e-10	0.198	0.085
HSPD1	astro_1	0.128113	2.63681e-10	0.14	0.045
GRIA2	astro_1	-0.311878	2.78437e-10	0.344	0.465
SWT1	astro_1	0.1335	3.05759e-10	0.154	0.054
AL589935.1	astro_1	0.14312	3.07401e-10	0.156	0.056
PMP22	astro_1	0.156387	3.34846e-10	0.226	0.105
THUMPD3-AS1	astro_1	0.136134	3.37633e-10	0.173	0.067
KCTD13	astro_1	0.122263	3.4102e-10	0.129	0.038
PNPLA8	astro_1	0.165427	3.44923e-10	0.242	0.117
ITGB1	astro_1	0.14183	3.75425e-10	0.155	0.055
CDH26	astro_1	0.119125	3.81832e-10	0.138	0.044
GNA14-AS1	astro_1	0.158768	3.87197e-10	0.185	0.076
MARK3	astro_1	0.185561	4.10367e-10	0.504	0.335
SLC41A1	astro_1	0.113002	4.16408e-10	0.109	0.027
ANAPC16	astro_1	0.145751	5.21238e-10	0.194	0.082
ARHGEF11	astro_1	0.170303	5.48002e-10	0.245	0.119
CRYAB	astro_1	0.124718	5.58282e-10	0.112	0.029
CEP112	astro_1	0.177604	5.74386e-10	0.296	0.161
ZBTB1	astro_1	0.157563	5.79002e-10	0.194	0.083
NTRK2	astro_1	-0.332594	5.81002e-10	0.784	0.789
ATG4B	astro_1	0.136068	5.81458e-10	0.165	0.062
ABCD4	astro_1	0.127206	5.88103e-10	0.124	0.036
ZFAND6	astro_1	0.157803	6.04873e-10	0.239	0.115
CADM1	astro_1	0.260755	6.09923e-10	0.851	0.757
AC010359.3	astro_1	0.0872457	6.30823e-10	0.07	0.007
C1orf61	astro_1	-0.317194	6.3949e-10	0.437	0.537
BACE2	astro_1	0.110214	6.56194e-10	0.087	0.015
SH3BP2	astro_1	0.125816	6.80045e-10	0.166	0.062
RNF19A	astro_1	0.190818	6.99392e-10	0.339	0.197
SLC39A11	astro_1	0.221511	7.22344e-10	0.601	0.427
CDHR3	astro_1	0.21035	7.42345e-10	0.484	0.315
SWAP70	astro_1	0.142431	8.12192e-10	0.172	0.067
NUPR1	astro_1	0.09709	8.25404e-10	0.067	0.006
AGFG2	astro_1	0.13049	8.46306e-10	0.135	0.044
CD99	astro_1	0.129588	8.78031e-10	0.132	0.042
NUMBL	astro_1	0.112256	9.28286e-10	0.107	0.027
TCF7L2	astro_1	0.202048	9.3585e-10	0.579	0.396
CMIP	astro_1	0.187299	9.46352e-10	0.351	0.205
SPECC1L	astro_1	0.146065	9.4746e-10	0.234	0.11
RGS3	astro_1	0.12304	9.5881e-10	0.134	0.043
CDH2	astro_1	0.189894	9.77766e-10	0.429	0.263
FLCN	astro_1	0.116281	1.05491e-09	0.115	0.031
FIGN	astro_1	0.191779	1.09272e-09	0.351	0.205
MRTFA	astro_1	0.156019	1.11448e-09	0.251	0.125
NR2E1	astro_1	0.106302	1.20039e-09	0.095	0.02
ZFYVE21	astro_1	0.155363	1.20769e-09	0.216	0.1
BCL2	astro_1	0.211894	1.22193e-09	0.576	0.4
FBXO42	astro_1	0.155992	1.28487e-09	0.25	0.124
C1R	astro_1	0.0886061	1.30935e-09	0.069	0.007
AC005261.1	astro_1	0.126022	1.33113e-09	0.151	0.054
PPFIA4	astro_1	0.10752	1.47044e-09	0.089	0.017
EXOSC10	astro_1	0.130446	1.64206e-09	0.156	0.058
HSPA9	astro_1	0.136134	1.70958e-09	0.165	0.064
LARP4	astro_1	0.143344	1.85186e-09	0.181	0.075
ZFP36	astro_1	0.100521	1.8754e-09	0.078	0.011
P4HA1	astro_1	0.168229	1.88696e-09	0.229	0.111
HELB	astro_1	0.0865137	1.90434e-09	0.066	0.006
GLUL	astro_1	0.215969	1.96511e-09	0.589	0.42
SLC4A5	astro_1	0.120252	2.06128e-09	0.117	0.033
HCG17	astro_1	0.142375	2.10809e-09	0.204	0.09
OSBPL11	astro_1	0.149334	2.1464e-09	0.307	0.167
AC073941.1	astro_1	0.103638	2.16564e-09	0.074	0.01
OLFM2	astro_1	0.183109	2.31697e-09	0.394	0.242
ZFAND3	astro_1	0.178651	2.32356e-09	0.549	0.37
NFE2L2	astro_1	0.150535	2.34111e-09	0.262	0.134
BRWD1	astro_1	0.176926	2.41609e-09	0.346	0.202
ANO8	astro_1	0.134046	2.45242e-09	0.159	0.061
RBBP6	astro_1	0.150625	2.55946e-09	0.201	0.09
FOS	astro_1	0.0938099	2.67747e-09	0.067	0.007
CHST6	astro_1	0.0872457	2.76919e-09	0.069	0.008
TMEM161B-AS1	astro_1	0.21652	2.86034e-09	0.591	0.42
KANK2	astro_1	0.0978455	3.11525e-09	0.09	0.018
AC245297.3	astro_1	0.122508	3.2434e-09	0.142	0.049
C1S	astro_1	0.124985	3.30817e-09	0.126	0.04
ITGB8	astro_1	0.189393	3.41679e-09	0.281	0.154
CRELD1	astro_1	0.119321	3.63589e-09	0.139	0.048
MT1X	astro_1	0.119339	3.74087e-09	0.113	0.031
YTHDF1	astro_1	0.122708	3.91542e-09	0.114	0.032
PRRX1	astro_1	0.157563	3.9518e-09	0.249	0.126
LHFPL6	astro_1	0.191212	4.11972e-09	0.51	0.334
CRB2	astro_1	0.104141	4.34874e-09	0.103	0.026
TRAK1	astro_1	0.192656	4.54154e-09	0.508	0.342
TSPAN14	astro_1	0.100418	4.57089e-09	0.1	0.024
MARCH5	astro_1	0.119132	4.88067e-09	0.124	0.039
TPCN2	astro_1	0.10886	5.05743e-09	0.114	0.032
MYO9A	astro_1	0.176479	5.12851e-09	0.364	0.22
VAV3	astro_1	0.229355	5.22167e-09	0.415	0.274
PCDH19	astro_1	0.100144	5.2641e-09	0.093	0.02
PGK1	astro_1	0.133336	5.32638e-09	0.129	0.042
NLGN2	astro_1	0.100006	5.41338e-09	0.096	0.022
TMEM184B	astro_1	0.147968	5.58837e-09	0.269	0.141
CARD18	astro_1	0.105217	5.79343e-09	0.091	0.019
RASSF3	astro_1	0.0892544	5.89903e-09	0.078	0.012
AC009163.1	astro_1	0.0899678	6.00321e-09	0.066	0.007
PKNOX1	astro_1	0.140421	6.04228e-09	0.177	0.074
NOTCH2	astro_1	0.166803	6.12179e-09	0.336	0.196
SAFB2	astro_1	0.171526	6.46727e-09	0.29	0.161
SUN1	astro_1	0.145499	6.53828e-09	0.229	0.111
MYO1E	astro_1	0.118223	6.56609e-09	0.126	0.04
LGI4	astro_1	0.14726	7.0454e-09	0.274	0.146
UBAP1	astro_1	0.143714	7.18092e-09	0.221	0.106
NUDT4	astro_1	0.112129	7.33577e-09	0.118	0.035
BANP	astro_1	0.119125	7.58398e-09	0.136	0.047
ARHGEF6	astro_1	0.127637	7.60034e-09	0.156	0.06
SAMHD1	astro_1	0.0994679	7.83499e-09	0.095	0.022
LYVE1	astro_1	0.117918	7.91961e-09	0.117	0.035
LRRC7	astro_1	-0.192026	7.92044e-09	0.084	0.183
LIMS1	astro_1	0.166383	8.17681e-09	0.304	0.167
SPRY4	astro_1	0.0847538	8.63497e-09	0.067	0.008
COTL1	astro_1	0.109589	8.88934e-09	0.103	0.027
PRRC2B	astro_1	0.160796	9.28435e-09	0.247	0.127
LEPR	astro_1	0.12731	9.49479e-09	0.149	0.056
RORA	astro_1	0.210293	1.00808e-08	0.944	0.94
KPNA4	astro_1	0.117729	1.02145e-08	0.146	0.053
NRIP1	astro_1	0.150418	1.02263e-08	0.206	0.096
AC005225.2	astro_1	0.141122	1.1313e-08	0.229	0.112
KANSL1L	astro_1	0.153123	1.15394e-08	0.306	0.171
FXR1	astro_1	0.144811	1.16849e-08	0.245	0.125
MIDN	astro_1	0.105451	1.24124e-08	0.112	0.032
PCNT	astro_1	0.119117	1.25057e-08	0.134	0.046
AC079385.1	astro_1	0.133391	1.40397e-08	0.208	0.097
PLEKHG1	astro_1	0.174797	1.41479e-08	0.351	0.211
RFX2	astro_1	0.169775	1.45482e-08	0.343	0.205
NMT1	astro_1	0.131134	1.54408e-08	0.221	0.106
AEBP1	astro_1	0.106526	1.54545e-08	0.102	0.027
AL139260.1	astro_1	0.174246	1.70219e-08	0.247	0.129
RIMS1	astro_1	0.263399	1.74631e-08	0.254	0.136
NUFIP2	astro_1	0.139475	1.82513e-08	0.218	0.105
AC103923.1	astro_1	0.133212	1.85964e-08	0.184	0.081
COL18A1	astro_1	0.0993283	2.07402e-08	0.093	0.022
PDLIM5	astro_1	0.173655	2.12225e-08	0.426	0.279
DIP2B	astro_1	0.155365	2.17463e-08	0.285	0.156
AHSA1	astro_1	0.0841337	2.22742e-08	0.071	0.01
TCEA3	astro_1	0.0955615	2.35579e-08	0.088	0.019
MCF2L2	astro_1	0.139857	2.4041e-08	0.192	0.087
MT2A	astro_1	0.187191	2.41131e-08	0.315	0.183
DUSP22	astro_1	0.0871146	2.46818e-08	0.081	0.015
AL160272.1	astro_1	0.164899	2.55067e-08	0.3	0.17
IRAK2	astro_1	0.0946679	2.55751e-08	0.073	0.011
MAFG	astro_1	0.0981302	2.64592e-08	0.094	0.023
TIAM2	astro_1	0.154973	2.73183e-08	0.292	0.162
DDR2	astro_1	0.147937	2.75895e-08	0.184	0.082
CA8	astro_1	0.162988	2.84674e-08	0.226	0.114
FNIP1	astro_1	0.149271	2.90566e-08	0.323	0.185
BAIAP2	astro_1	0.110812	2.94135e-08	0.112	0.033
DHRSX	astro_1	0.157396	3.1874e-08	0.282	0.156
SGIP1	astro_1	0.200451	3.34187e-08	0.511	0.353
UGP2	astro_1	0.154174	3.44865e-08	0.281	0.155
CAMK2D	astro_1	0.184624	3.70504e-08	0.289	0.163
SCAF4	astro_1	0.122416	3.79304e-08	0.135	0.048
ZSCAN31	astro_1	0.145602	4.43994e-08	0.089	0.021
TKT	astro_1	0.123848	4.55802e-08	0.166	0.069
ZNF717	astro_1	0.148507	4.79081e-08	0.203	0.098
MAPK1IP1L	astro_1	0.117529	4.86207e-08	0.144	0.054
KLC1	astro_1	0.142702	4.97762e-08	0.341	0.2
FLNA	astro_1	0.10068	5.0999e-08	0.098	0.026
LGALS3	astro_1	0.121891	5.37108e-08	0.143	0.054
BAALC	astro_1	0.185704	5.45051e-08	0.336	0.202
MSANTD4	astro_1	0.12945	5.47453e-08	0.183	0.082
CDKL1	astro_1	0.139	5.61876e-08	0.182	0.082
AC011416.4	astro_1	0.115491	5.61996e-08	0.122	0.041
BNIP3L	astro_1	0.16215	5.74642e-08	0.165	0.069
SPX	astro_1	0.083518	5.94529e-08	0.074	0.012
AL078600.1	astro_1	0.105703	5.95358e-08	0.116	0.037
SETD5	astro_1	0.16763	5.96907e-08	0.337	0.202
ZCWPW2	astro_1	0.12955	6.01571e-08	0.159	0.066
SLC22A5	astro_1	0.102816	6.0665e-08	0.097	0.026
IST1	astro_1	0.129169	6.55093e-08	0.14	0.053
RRBP1	astro_1	0.106472	6.60811e-08	0.116	0.037
CRIPT	astro_1	0.101222	6.73742e-08	0.109	0.032
VPS13B-DT	astro_1	0.119125	6.88086e-08	0.131	0.047
RAB1A	astro_1	0.132785	6.94157e-08	0.219	0.107
MAF	astro_1	0.0960411	7.08128e-08	0.099	0.027
FOSL2	astro_1	0.0851508	7.1473e-08	0.059	0.006
HIP1R	astro_1	-0.229356	7.34602e-08	0.152	0.255
HIBCH	astro_1	0.166402	7.58845e-08	0.361	0.224
SLC1A4	astro_1	0.130289	8.00282e-08	0.231	0.116
SGK3	astro_1	0.189096	8.04348e-08	0.471	0.319
C2orf72	astro_1	0.134823	8.23357e-08	0.249	0.131
SH3PXD2A	astro_1	0.110062	8.26897e-08	0.105	0.03
LRRC37B	astro_1	0.124974	8.43433e-08	0.176	0.077
OPHN1	astro_1	0.196888	9.99029e-08	0.685	0.523
PRMT3	astro_1	0.133142	1.01375e-07	0.169	0.073
AL731577.2	astro_1	0.120127	1.02482e-07	0.188	0.086
UNC5B	astro_1	0.0737201	1.05144e-07	0.054	0.004
AL157396.1	astro_1	0.136707	1.08234e-07	0.233	0.12
STK24	astro_1	0.141515	1.10009e-07	0.168	0.073
TRAF3IP2	astro_1	0.12262	1.1459e-07	0.154	0.063
TXNRD1	astro_1	0.129151	1.20002e-07	0.158	0.066
AC104389.5	astro_1	0.109708	1.21342e-07	0.102	0.029
GABPA	astro_1	0.103465	1.2218e-07	0.109	0.033
IQGAP1	astro_1	0.116257	1.22488e-07	0.149	0.059
BMPR1B	astro_1	0.20177	1.23304e-07	0.641	0.477
AHDC1	astro_1	0.131635	1.2926e-07	0.179	0.081
SEMA3D	astro_1	0.0989283	1.29299e-07	0.089	0.022
PHYKPL	astro_1	0.118608	1.3132e-07	0.176	0.078
TSTD3	astro_1	0.123718	1.32632e-07	0.19	0.087
ADAMTS9-AS2	astro_1	0.182901	1.35323e-07	0.184	0.087
UBAC2	astro_1	0.149351	1.35665e-07	0.204	0.1
FAM120AOS	astro_1	0.108421	1.38606e-07	0.124	0.043
AUH	astro_1	0.156369	1.39225e-07	0.269	0.151
FAM168A	astro_1	0.164268	1.45295e-07	0.392	0.247
PITPNM2	astro_1	0.134427	1.481e-07	0.207	0.101
AC245187.2	astro_1	-0.0783169	1.50412e-07	0.008	0.054
RGS20	astro_1	0.190599	1.52349e-07	0.544	0.387
KIF21A	astro_1	0.153225	1.54899e-07	0.42	0.271
HERC3	astro_1	0.136944	1.55517e-07	0.199	0.096
IL10RB	astro_1	0.0917158	1.56143e-07	0.079	0.016
CARMIL1	astro_1	0.204874	1.56379e-07	0.738	0.6
NCKAP1	astro_1	0.153502	1.63128e-07	0.371	0.232
PLEKHG4B	astro_1	0.0709801	1.82359e-07	0.046	0.001
FKBP4	astro_1	0.0752579	1.83085e-07	0.068	0.01
DIAPH1	astro_1	0.0926398	1.92202e-07	0.092	0.024
MGAM	astro_1	0.113447	1.92247e-07	0.109	0.034
AHCTF1	astro_1	0.144297	1.94107e-07	0.204	0.1
SORBS3	astro_1	0.106635	1.99039e-07	0.14	0.053
ELF1	astro_1	0.129194	2.0163e-07	0.196	0.092
MAPKAPK2	astro_1	0.0950629	2.07033e-07	0.094	0.025
LARP7	astro_1	0.102541	2.0891e-07	0.125	0.044
PTPN21	astro_1	0.0978742	2.1015e-07	0.095	0.026
SLC25A43	astro_1	0.117534	2.12037e-07	0.149	0.06
ZHX2	astro_1	0.198137	2.33327e-07	0.531	0.377
OLMALINC	astro_1	0.11546	2.43952e-07	0.183	0.083
CMYA5	astro_1	0.130235	2.51026e-07	0.213	0.106
GYG2	astro_1	0.0848695	2.51899e-07	0.071	0.012
DDX5	astro_1	0.131825	2.72733e-07	0.378	0.232
KSR1	astro_1	0.10357	2.769e-07	0.134	0.049
APTX	astro_1	0.131675	2.81098e-07	0.195	0.094
ZDHHC2	astro_1	0.127879	2.83778e-07	0.161	0.069
HS6ST1	astro_1	0.105372	2.9134e-07	0.137	0.052
TMEM164	astro_1	0.145397	2.96044e-07	0.249	0.135
AL157886.1	astro_1	0.0754793	3.08791e-07	0.048	0.002
MAGI3	astro_1	0.146897	3.14292e-07	0.297	0.173
LDLRAD3	astro_1	0.166492	3.30074e-07	0.261	0.146
FAM135A	astro_1	0.149993	3.51069e-07	0.278	0.158
OXSR1	astro_1	0.128356	3.5224e-07	0.153	0.065
DST	astro_1	0.167817	3.61326e-07	0.932	0.853
ZNF98	astro_1	0.223358	3.72878e-07	0.644	0.491
SPPL2A	astro_1	0.120282	4.09882e-07	0.155	0.066
LINC00158	astro_1	0.0818169	4.15594e-07	0.068	0.011
XAF1	astro_1	0.108264	4.19233e-07	0.124	0.045
CSRP1	astro_1	0.129757	4.25646e-07	0.237	0.125
LINC00963	astro_1	0.0934293	4.62108e-07	0.089	0.023
MTHFD2L	astro_1	0.12253	4.67108e-07	0.151	0.063
HSP90AA1	astro_1	0.178745	4.68185e-07	0.426	0.276
CHL1	astro_1	0.153707	4.70157e-07	0.389	0.246
CAP2	astro_1	0.10399	4.75217e-07	0.104	0.031
PXDN	astro_1	0.0721576	4.99648e-07	0.049	0.003
NPAS3	astro_1	0.175776	5.13543e-07	0.977	0.973
PRKX	astro_1	0.0976197	5.32139e-07	0.098	0.029
ARHGAP42	astro_1	0.136228	5.34887e-07	0.325	0.196
CROCC	astro_1	0.0980433	5.35817e-07	0.104	0.032
FLOT2	astro_1	0.0972241	5.65569e-07	0.098	0.029
PML	astro_1	0.0915447	5.81198e-07	0.085	0.021
GSN	astro_1	0.150713	6.13006e-07	0.286	0.165
NOL4	astro_1	0.157981	6.31954e-07	0.343	0.213
CHD2	astro_1	0.171434	6.33596e-07	0.469	0.319
METRN	astro_1	0.129185	6.34802e-07	0.213	0.108
ACO2	astro_1	0.136113	6.47682e-07	0.187	0.09
LGI1	astro_1	0.179288	6.65012e-07	0.41	0.276
SF3B2	astro_1	0.0969721	6.7137e-07	0.101	0.03
KY	astro_1	0.0927918	6.80872e-07	0.094	0.027
NR2F1	astro_1	0.121953	6.84935e-07	0.152	0.065
MT1M	astro_1	0.106803	6.85692e-07	0.089	0.024
ASTN2	astro_1	0.180213	6.85859e-07	0.515	0.357
INTS10	astro_1	0.135196	7.00053e-07	0.223	0.117
DLC1	astro_1	0.170654	7.05228e-07	0.489	0.335
AFF4	astro_1	0.145071	7.11966e-07	0.258	0.144
TTC39B	astro_1	0.106499	7.15623e-07	0.106	0.034
SNCG	astro_1	0.0816405	7.27623e-07	0.059	0.008
PHF21A	astro_1	0.156084	7.27932e-07	0.402	0.26
NFIL3	astro_1	0.0682425	7.48765e-07	0.049	0.003
FAM89A	astro_1	0.0585639	7.59761e-07	0.041	0
GOLIM4	astro_1	0.13138	7.62676e-07	0.332	0.202
LINC00534	astro_1	0.103224	7.63209e-07	0.077	0.017
METTL2B	astro_1	0.103481	8.02742e-07	0.094	0.027
TPM1	astro_1	0.112116	8.06625e-07	0.132	0.051
PRDM16-DT	astro_1	0.128719	8.15731e-07	0.243	0.132
AMOT	astro_1	0.145032	9.77942e-07	0.205	0.106
AC003991.1	astro_1	0.106898	9.85959e-07	0.101	0.031
ADCY2	astro_1	0.166889	9.90833e-07	0.809	0.641
CSNK1A1	astro_1	0.143129	9.99133e-07	0.349	0.217
DNAJA1	astro_1	0.105556	1.03104e-06	0.111	0.037
ADCY9	astro_1	0.121669	1.04231e-06	0.203	0.101
CTBP2	astro_1	0.140146	1.04824e-06	0.283	0.163
PAPOLA	astro_1	0.123929	1.06322e-06	0.201	0.1
FLOT1	astro_1	0.10294	1.06476e-06	0.109	0.036
MLLT6	astro_1	0.10897	1.06661e-06	0.138	0.055
BCL9	astro_1	0.111759	1.08114e-06	0.17	0.077
COL6A2	astro_1	0.0652993	1.08294e-06	0.046	0.002
SEMA4B	astro_1	0.126636	1.1045e-06	0.229	0.121
EFR3B	astro_1	0.151082	1.12201e-06	0.359	0.224
TESC	astro_1	0.081107	1.12258e-06	0.052	0.005
PABPN1	astro_1	0.124062	1.13466e-06	0.182	0.087
PREX1	astro_1	0.138877	1.1468e-06	0.332	0.201
SIRPA	astro_1	0.115603	1.16439e-06	0.275	0.155
CGNL1	astro_1	0.134827	1.17103e-06	0.257	0.144
CDH4	astro_1	0.198371	1.18139e-06	0.481	0.334
MGAT5	astro_1	0.170774	1.19878e-06	0.263	0.148
PLIN5	astro_1	0.13586	1.20715e-06	0.266	0.151
WARS	astro_1	0.0971579	1.20737e-06	0.076	0.017
ADRA1A	astro_1	0.163309	1.21839e-06	0.331	0.206
RNF24	astro_1	0.140746	1.24274e-06	0.211	0.109
HPN	astro_1	0.0783552	1.24619e-06	0.062	0.01
LHX2	astro_1	0.128649	1.27794e-06	0.227	0.121
DAP3	astro_1	0.111439	1.28222e-06	0.134	0.053
PPP1CB	astro_1	0.134741	1.36011e-06	0.191	0.094
ASAP2	astro_1	0.149369	1.36298e-06	0.429	0.284
AL158064.1	astro_1	0.0970812	1.37503e-06	0.094	0.028
PCED1B	astro_1	0.112066	1.38903e-06	0.113	0.039
DNAJC3	astro_1	0.113742	1.39257e-06	0.181	0.086
COL4A2	astro_1	0.132285	1.43841e-06	0.139	0.057
TRPS1	astro_1	0.196055	1.46129e-06	0.716	0.57
GYG1	astro_1	0.0875091	1.5047e-06	0.074	0.016
FOXK1	astro_1	0.103166	1.52578e-06	0.157	0.068
BMP2K	astro_1	0.153279	1.53167e-06	0.421	0.28
CAST	astro_1	0.119063	1.55045e-06	0.201	0.101
RGL3	astro_1	0.095673	1.66919e-06	0.126	0.048
SDCCAG8	astro_1	0.136381	1.77976e-06	0.362	0.226
CRYBG3	astro_1	0.12299	1.785e-06	0.182	0.087
NRP1	astro_1	0.123358	1.93148e-06	0.303	0.184
RUFY3	astro_1	0.122851	1.9993e-06	0.445	0.293
AGBL1	astro_1	0.12328	2.00851e-06	0.142	0.059
FRMPD3	astro_1	0.087644	2.02015e-06	0.057	0.008
AC105402.3	astro_1	0.0914166	2.02282e-06	0.042	0.001
NEDD9	astro_1	0.090839	2.09641e-06	0.082	0.021
BMT2	astro_1	0.116359	2.25614e-06	0.151	0.066
SMC5	astro_1	0.122247	2.454e-06	0.199	0.1
IL1R1	astro_1	0.0692223	2.47508e-06	0.046	0.003
LMO2	astro_1	0.0797118	2.51729e-06	0.061	0.01
RASA3	astro_1	0.114062	2.5261e-06	0.137	0.056
ANK3	astro_1	-0.118019	2.53183e-06	0.141	0.25
NQO1	astro_1	0.0852075	2.55943e-06	0.075	0.017
UTP23	astro_1	0.102022	2.59547e-06	0.128	0.049
SSBP2	astro_1	0.157487	2.64299e-06	0.466	0.321
CRIM1	astro_1	0.153649	2.72033e-06	0.259	0.149
LINC00894	astro_1	0.129278	2.73575e-06	0.263	0.149
ATP11A	astro_1	0.10854	2.79714e-06	0.136	0.055
ELP4	astro_1	0.149689	2.84212e-06	0.359	0.228
IFNGR2	astro_1	0.107387	2.93664e-06	0.116	0.043
HIVEP1	astro_1	0.132968	2.94048e-06	0.24	0.132
PDGFA	astro_1	0.0746806	2.95426e-06	0.064	0.011
ATN1	astro_1	0.113288	3.00772e-06	0.169	0.079
KLHL32	astro_1	-0.203253	3.04072e-06	0.129	0.223
GABBR1	astro_1	0.135811	3.05979e-06	0.421	0.281
HS3ST3A1	astro_1	0.0877405	3.12367e-06	0.069	0.014
P4HA2	astro_1	0.089265	3.12594e-06	0.088	0.025
MAP2K3	astro_1	0.0711891	3.13339e-06	0.056	0.008
SOD1	astro_1	0.103586	3.24216e-06	0.113	0.04
PLOD1	astro_1	0.0698287	3.28509e-06	0.056	0.008
SESN1	astro_1	0.13895	3.29168e-06	0.224	0.121
ANKRD12	astro_1	0.142402	3.33593e-06	0.398	0.259
SOAT1	astro_1	0.0834698	3.41206e-06	0.078	0.019
RAB20	astro_1	0.0696273	3.4228e-06	0.054	0.007
FAM120A	astro_1	0.110799	3.43042e-06	0.209	0.106
ADORA2B	astro_1	0.103822	3.5248e-06	0.141	0.059
CTTNBP2NL	astro_1	0.104527	3.55958e-06	0.1	0.032
GAB2	astro_1	0.116806	3.60598e-06	0.185	0.09
ZNF410	astro_1	0.0943759	3.70433e-06	0.109	0.038
BOC	astro_1	0.121556	3.72663e-06	0.206	0.106
UBC	astro_1	0.118034	3.74325e-06	0.173	0.081
SLC16A2	astro_1	0.095401	3.79399e-06	0.103	0.034
C9orf153	astro_1	0.0807832	3.80129e-06	0.078	0.019
AC073475.1	astro_1	0.214102	3.88033e-06	0.433	0.306
MVP	astro_1	0.0816967	4.0836e-06	0.083	0.022
TSPAN15	astro_1	0.0764085	4.15735e-06	0.071	0.015
PTPRS	astro_1	0.121875	4.20714e-06	0.222	0.118
SOD2	astro_1	0.127971	4.24146e-06	0.19	0.095
CTXND1	astro_1	0.114381	4.28577e-06	0.141	0.06
AP002336.2	astro_1	0.116762	4.38558e-06	0.157	0.071
SOX5	astro_1	0.196187	4.48514e-06	0.872	0.796
STOX1	astro_1	0.133219	4.49967e-06	0.369	0.24
DDR1	astro_1	0.0922237	4.59173e-06	0.104	0.035
INTS6	astro_1	0.124307	4.71802e-06	0.199	0.102
LYRM2	astro_1	0.0956312	4.94516e-06	0.118	0.044
HK1	astro_1	0.128735	5.00547e-06	0.199	0.103
LHFPL2	astro_1	0.0961594	5.0079e-06	0.116	0.043
RNF216	astro_1	0.1231	5.17362e-06	0.213	0.112
APOE	astro_1	0.124065	5.35809e-06	0.274	0.157
GRM3	astro_1	-0.283521	5.38735e-06	0.316	0.41
KNOP1	astro_1	0.134499	5.53374e-06	0.215	0.115
UBE2H	astro_1	0.137932	5.5406e-06	0.299	0.179
GPM6A	astro_1	-0.203743	5.57281e-06	0.943	0.949
NKAIN2	astro_1	-0.234095	5.5965e-06	0.232	0.341
AC244131.2	astro_1	0.0664899	5.62289e-06	0.049	0.005
KANTR	astro_1	0.142842	5.75693e-06	0.243	0.136
SDC4	astro_1	0.121075	5.76601e-06	0.222	0.12
MUC20	astro_1	0.0917504	5.85523e-06	0.107	0.037
DGKB	astro_1	-0.170111	5.89409e-06	0.086	0.17
PTH1R	astro_1	0.0807129	5.93705e-06	0.087	0.025
RAB6A	astro_1	0.138132	6.25471e-06	0.245	0.138
UBE2D3-AS1	astro_1	0.0783067	6.26265e-06	0.074	0.017
HDDC2	astro_1	0.106297	6.29055e-06	0.133	0.055
KCTD6	astro_1	0.087862	6.41845e-06	0.093	0.029
NARF	astro_1	0.0980703	6.41941e-06	0.109	0.039
AC124947.1	astro_1	0.0808189	6.71224e-06	0.071	0.016
ACVR1	astro_1	0.1106	7.29063e-06	0.14	0.06
ARAP2	astro_1	0.128918	7.52647e-06	0.512	0.356
P3H2	astro_1	0.0871146	7.56822e-06	0.073	0.017
PDK1	astro_1	0.0929124	7.65046e-06	0.066	0.013
POR	astro_1	0.100078	8.04287e-06	0.125	0.049
ARX	astro_1	0.0784879	8.13134e-06	0.076	0.019
PHC1	astro_1	0.0981495	8.30644e-06	0.131	0.053
DLG2	astro_1	-0.275988	8.46904e-06	0.767	0.827
ACTN4	astro_1	0.108152	8.50503e-06	0.137	0.058
ITGB1BP1	astro_1	0.0992668	8.59027e-06	0.114	0.043
SPATS2L	astro_1	0.124859	8.60481e-06	0.264	0.152
AC083870.1	astro_1	0.110476	8.85768e-06	0.116	0.044
PHACTR3	astro_1	0.173436	9.67461e-06	0.594	0.445
LINC00862	astro_1	0.0725562	9.71873e-06	0.066	0.013
ACOT9	astro_1	0.0905179	9.71925e-06	0.104	0.036
JAM2	astro_1	0.118799	9.77749e-06	0.172	0.084
NWD1	astro_1	0.106825	1.04161e-05	0.181	0.089
ARHGAP35	astro_1	0.142937	1.04561e-05	0.356	0.23
GLG1	astro_1	0.153866	1.04852e-05	0.359	0.235
ANKRD6	astro_1	0.117629	1.04993e-05	0.137	0.059
LONP2	astro_1	0.102929	1.08487e-05	0.314	0.188
PPP2R5A	astro_1	0.123063	1.08821e-05	0.219	0.118
MIR29B2CHG	astro_1	0.117571	1.10549e-05	0.204	0.106
PCGF5	astro_1	0.139864	1.10845e-05	0.34	0.218
PPP3R1	astro_1	0.121204	1.16712e-05	0.236	0.132
LINC01004	astro_1	0.112575	1.18626e-05	0.214	0.114
CASC17	astro_1	0.0835445	1.22727e-05	0.09	0.028
ST6GALNAC6	astro_1	0.0835702	1.24699e-05	0.106	0.037
CD82	astro_1	0.0861011	1.25198e-05	0.079	0.021
MMP24OS	astro_1	0.10032	1.25628e-05	0.115	0.044
GABRE	astro_1	0.0615294	1.26693e-05	0.036	0
SAMD8	astro_1	0.099929	1.27633e-05	0.115	0.044
ARID2	astro_1	0.116533	1.29146e-05	0.248	0.141
ANGPT1	astro_1	0.0831254	1.30301e-05	0.07	0.016
ZIC1	astro_1	0.116308	1.32181e-05	0.226	0.125
IREB2	astro_1	0.107024	1.3366e-05	0.171	0.083
FBXO32	astro_1	0.0860414	1.33994e-05	0.086	0.026
USP6NL	astro_1	0.108071	1.36049e-05	0.133	0.056
LINC01354	astro_1	0.0582534	1.37272e-05	0.046	0.004
LINC00298	astro_1	0.105372	1.39218e-05	0.133	0.056
TBCD	astro_1	0.11228	1.40352e-05	0.191	0.097
SEC31A	astro_1	0.102408	1.41455e-05	0.147	0.066
SMO	astro_1	0.0837623	1.4315e-05	0.086	0.026
FAM171B	astro_1	0.152682	1.4434e-05	0.421	0.287
RNF217	astro_1	0.12243	1.45312e-05	0.172	0.085
PARD6G-AS1	astro_1	0.0777372	1.46172e-05	0.075	0.019
MTERF1	astro_1	0.117036	1.48477e-05	0.219	0.118
OFD1	astro_1	0.103303	1.53731e-05	0.142	0.063
LINC01748	astro_1	0.176955	1.57492e-05	0.406	0.282
AC016821.1	astro_1	0.0725562	1.59832e-05	0.066	0.014
PPP1R3C	astro_1	0.108619	1.70926e-05	0.117	0.046
PDLIM3	astro_1	0.100064	1.72898e-05	0.116	0.045
TRAPPC10	astro_1	0.0997231	1.72904e-05	0.142	0.063
PDS5A	astro_1	0.119297	1.769e-05	0.236	0.132
AK4	astro_1	0.1124	1.78544e-05	0.181	0.091
ZRANB1	astro_1	0.11237	1.79808e-05	0.159	0.075
ERRFI1	astro_1	0.0946679	1.82478e-05	0.111	0.042
PKD1	astro_1	0.109231	1.87345e-05	0.149	0.067
PSD2	astro_1	0.13025	1.91296e-05	0.383	0.255
LNCSRLR	astro_1	0.0602202	1.92658e-05	0.047	0.005
EEPD1	astro_1	0.102931	1.93e-05	0.114	0.044
DISC1FP1	astro_1	0.0655102	1.93002e-05	0.045	0.004
ADNP2	astro_1	0.0955732	1.95765e-05	0.13	0.054
MPDZ	astro_1	0.139512	1.98211e-05	0.244	0.142
EAF2	astro_1	0.116636	2.01274e-05	0.136	0.06
PRPSAP1	astro_1	0.0925871	2.02715e-05	0.113	0.043
PPA2	astro_1	0.128202	2.02802e-05	0.22	0.122
GAS6	astro_1	0.0818703	2.0377e-05	0.086	0.026
MGAT3	astro_1	0.0756342	2.11924e-05	0.069	0.016
FN3K	astro_1	0.0783067	2.13556e-05	0.074	0.019
YAE1	astro_1	0.0791782	2.13679e-05	0.091	0.029
AL357153.2	astro_1	0.140249	2.14897e-05	0.244	0.143
MOB1B	astro_1	0.113128	2.16765e-05	0.129	0.055
LINC00159	astro_1	0.0746879	2.1728e-05	0.053	0.008
LRP2BP	astro_1	0.106103	2.19777e-05	0.143	0.064
CARM1	astro_1	0.0797374	2.20223e-05	0.091	0.029
MAP3K5	astro_1	0.145941	2.2026e-05	0.604	0.458
MINK1	astro_1	0.128943	2.20458e-05	0.228	0.127
GKAP1	astro_1	0.109274	2.20918e-05	0.145	0.066
STARD3	astro_1	0.108928	2.24231e-05	0.141	0.063
ST3GAL3	astro_1	0.118583	2.25915e-05	0.232	0.13
HSPA4	astro_1	0.102151	2.30202e-05	0.121	0.048
MACROD2	astro_1	0.193302	2.30212e-05	0.568	0.429
PNPLA6	astro_1	0.0923747	2.37105e-05	0.102	0.036
C4orf47	astro_1	0.0704152	2.43372e-05	0.056	0.01
RIC8B	astro_1	0.105278	2.50577e-05	0.164	0.079
ATP6V0E1	astro_1	0.0895143	2.55006e-05	0.108	0.04
AC006994.2	astro_1	0.0790275	2.61479e-05	0.082	0.024
JUNB	astro_1	0.0706144	2.61796e-05	0.056	0.01
PDPR	astro_1	0.0984621	2.61966e-05	0.109	0.041
SNX3	astro_1	0.0950039	2.65311e-05	0.121	0.048
INPP5A	astro_1	0.0902082	2.77271e-05	0.133	0.056
ARL5A	astro_1	0.0928841	2.84205e-05	0.115	0.045
BHLHE40	astro_1	0.085263	2.846e-05	0.085	0.026
VPS26C	astro_1	0.0908186	2.85268e-05	0.119	0.048
HEATR5A	astro_1	0.116612	2.86296e-05	0.186	0.096
ZBED5	astro_1	0.10723	2.95146e-05	0.149	0.068
RALGAPA2	astro_1	0.153562	2.98374e-05	0.433	0.301
RMDN1	astro_1	0.102668	2.99378e-05	0.134	0.058
CDK12	astro_1	0.104008	3.00402e-05	0.179	0.089
RHBDD1	astro_1	0.11599	3.03167e-05	0.201	0.107
PPP2R1B	astro_1	0.106269	3.12772e-05	0.169	0.084
AC087564.1	astro_1	0.175798	3.14703e-05	0.41	0.282
KLHL22	astro_1	0.10203	3.25286e-05	0.156	0.073
ZNF875	astro_1	0.0942365	3.28485e-05	0.124	0.051
AC079447.1	astro_1	0.0977419	3.36866e-05	0.147	0.067
PPID	astro_1	0.0686936	3.37566e-05	0.065	0.014
LSM14A	astro_1	0.113976	3.38712e-05	0.215	0.118
MAMDC2-AS1	astro_1	0.090442	3.42477e-05	0.094	0.031
TMEM108	astro_1	-0.250977	3.43917e-05	0.221	0.312
DNAH12	astro_1	0.088873	3.48083e-05	0.084	0.026
PAM	astro_1	0.114089	3.51812e-05	0.151	0.07
PLOD3	astro_1	0.0784632	3.52448e-05	0.08	0.023
CSF1	astro_1	0.0804288	3.53063e-05	0.071	0.018
SPPL2B	astro_1	0.10367	3.53815e-05	0.155	0.073
UTRN	astro_1	0.151829	3.55095e-05	0.333	0.22
DOCK4	astro_1	0.185509	3.58827e-05	0.869	0.751
RBBP4	astro_1	0.0985573	3.6721e-05	0.136	0.06
MED15	astro_1	0.0999585	3.71269e-05	0.131	0.056
UFL1-AS1	astro_1	0.147658	3.9106e-05	0.195	0.106
AKIRIN1	astro_1	0.0907516	3.92419e-05	0.101	0.036
GPR155	astro_1	0.109405	3.98898e-05	0.116	0.047
RREB1	astro_1	0.123466	3.99981e-05	0.204	0.111
AHNAK	astro_1	0.0991544	4.06202e-05	0.206	0.109
TMPRSS3	astro_1	0.0590136	4.13407e-05	0.044	0.004
TMED10	astro_1	0.107918	4.18814e-05	0.138	0.062
CHD1	astro_1	0.104197	4.2621e-05	0.139	0.062
FAM135B	astro_1	0.116294	4.26606e-05	0.204	0.109
TP53BP2	astro_1	0.124974	4.47416e-05	0.242	0.142
LPIN2	astro_1	0.119239	4.53146e-05	0.212	0.117
VGLL4	astro_1	0.134416	4.56453e-05	0.336	0.217
GEM	astro_1	0.0951094	4.65998e-05	0.091	0.03
DNAJB1	astro_1	0.0788484	4.92383e-05	0.081	0.024
HIVEP3	astro_1	0.128425	4.95108e-05	0.212	0.118
WIF1	astro_1	0.149359	5.22322e-05	0.225	0.129
SNHG5	astro_1	0.100262	5.29293e-05	0.153	0.072
DPY19L1	astro_1	0.113117	5.4117e-05	0.165	0.082
TMOD2	astro_1	0.119195	5.43112e-05	0.249	0.144
ARSJ	astro_1	0.110643	5.44498e-05	0.111	0.044
EFCAB2	astro_1	0.108328	5.61755e-05	0.229	0.128
TSEN15	astro_1	0.100609	5.65143e-05	0.129	0.055
POLR2J3	astro_1	0.116213	5.69465e-05	0.224	0.126
AC016831.7	astro_1	0.109961	5.7579e-05	0.206	0.112
LPIN3	astro_1	0.0777372	5.82581e-05	0.072	0.019
ATAD2B	astro_1	0.107975	5.85307e-05	0.239	0.136
SLC7A5	astro_1	0.064019	5.90455e-05	0.055	0.01
KCNE4	astro_1	0.0598397	5.90455e-05	0.047	0.006
FTL	astro_1	0.168824	5.94022e-05	0.242	0.144
MXD4	astro_1	0.100119	5.9798e-05	0.146	0.067
STIP1	astro_1	0.0744712	6.06098e-05	0.077	0.022
YARS	astro_1	0.0959155	6.10118e-05	0.119	0.048
GADD45B	astro_1	0.0609831	6.10928e-05	0.043	0.004
SSH1	astro_1	0.088382	6.17904e-05	0.119	0.048
CSGALNACT1	astro_1	0.148292	6.21673e-05	0.649	0.496
ITGAV	astro_1	0.12327	6.23052e-05	0.305	0.192
MAPT	astro_1	0.145397	6.24999e-05	0.409	0.278
NEDD4	astro_1	0.0913639	6.27601e-05	0.107	0.041
ICAM1	astro_1	0.0506261	6.29443e-05	0.034	0
ALKBH5	astro_1	0.0772734	6.31594e-05	0.093	0.031
DPYSL3	astro_1	0.106595	6.34791e-05	0.111	0.044
CPT1C	astro_1	0.0708344	6.60173e-05	0.072	0.019
SHROOM1	astro_1	0.0682886	6.6169e-05	0.06	0.012
TRIM56	astro_1	0.0778977	6.65257e-05	0.079	0.023
AC234582.1	astro_1	0.085098	6.6843e-05	0.103	0.038
FZD3	astro_1	0.110529	6.71846e-05	0.194	0.104
MTCH2	astro_1	0.101778	6.79824e-05	0.155	0.074
RAB7A	astro_1	0.111114	6.81905e-05	0.207	0.113
CTNNA1	astro_1	0.11192	6.82156e-05	0.252	0.148
SLCO1C1	astro_1	0.145858	6.86417e-05	0.374	0.254
OPCML	astro_1	-0.181002	6.86553e-05	0.16	0.259
MORF4L2	astro_1	0.0852075	6.88651e-05	0.089	0.029
SERPINB6	astro_1	0.0958548	6.98783e-05	0.132	0.058
PKNOX2	astro_1	0.133813	7.23765e-05	0.162	0.081
FANCC	astro_1	0.079561	7.34616e-05	0.088	0.029
MRI1	astro_1	0.064019	7.38261e-05	0.056	0.01
N4BP2L2	astro_1	0.113416	7.41563e-05	0.507	0.356
EFNA1	astro_1	0.05025	7.58693e-05	0.036	0.001
ADD3	astro_1	0.112893	7.65198e-05	0.571	0.407
AVL9	astro_1	0.111664	7.71522e-05	0.261	0.154
AZIN1	astro_1	0.10523	7.72695e-05	0.136	0.062
TAF1C	astro_1	0.0765783	7.81912e-05	0.076	0.022
HSPA4L	astro_1	0.0977937	8.38689e-05	0.129	0.056
RAP1B	astro_1	0.112235	8.38847e-05	0.183	0.096
STAU1	astro_1	0.103516	8.44981e-05	0.171	0.087
MXRA7	astro_1	0.068132	8.55116e-05	0.065	0.015
AC027117.2	astro_1	0.123141	8.66255e-05	0.274	0.167
APOL6	astro_1	0.0678804	8.80646e-05	0.052	0.009
SERGEF	astro_1	0.120218	9.12861e-05	0.176	0.091
TLK1	astro_1	0.128745	9.389e-05	0.325	0.211
ELL2	astro_1	0.112623	9.47016e-05	0.111	0.045
GRAMD1C	astro_1	0.125727	9.50657e-05	0.371	0.246
SCAPER	astro_1	0.136279	9.7999e-05	0.404	0.273
SPP1	astro_1	0.103342	9.89285e-05	0.079	0.024
LSMEM1	astro_1	0.0633801	0.000100865	0.05	0.008
CAB39	astro_1	0.101651	0.000100934	0.151	0.072
AGO2	astro_1	0.109576	0.000103216	0.225	0.127
UBE2F	astro_1	0.0785679	0.000103664	0.099	0.036
ACAP2	astro_1	0.123494	0.000104898	0.422	0.286
LRP1	astro_1	0.102392	0.000104925	0.291	0.178
LINC02853	astro_1	0.0860872	0.000106792	0.094	0.033
CNTNAP1	astro_1	0.0805375	0.000106882	0.081	0.025
DNAJB2	astro_1	0.0942803	0.000109545	0.107	0.042
CLDN12	astro_1	0.0862343	0.000112567	0.114	0.046
DGKD	astro_1	0.0838542	0.000115954	0.111	0.044
INPPL1	astro_1	0.0922655	0.000117029	0.119	0.049
ARHGAP31	astro_1	0.128211	0.000117318	0.348	0.231
AC013643.2	astro_1	0.0820432	0.000117669	0.088	0.029
C3	astro_1	0.0748868	0.000119356	0.046	0.006
ZFP36L2	astro_1	0.0870213	0.00012195	0.096	0.035
NPEPPS	astro_1	0.118311	0.000123644	0.256	0.153
NEO1	astro_1	0.162081	0.000124738	0.531	0.394
SLMAP	astro_1	0.133521	0.000126499	0.269	0.166
C2orf69	astro_1	0.0779421	0.000126916	0.067	0.017
SPG11	astro_1	0.112188	0.000127463	0.17	0.087
CNKSR3	astro_1	0.0712073	0.000127676	0.061	0.013
TRNAU1AP	astro_1	0.0837136	0.00012773	0.089	0.03
AP001341.1	astro_1	0.0645297	0.000129408	0.044	0.005
ARAP1	astro_1	0.0927635	0.000130495	0.101	0.038
HPCAL1	astro_1	0.0898199	0.000131139	0.099	0.037
AC020907.1	astro_1	0.055298	0.000136812	0.044	0.005
SDC2	astro_1	0.117603	0.00013976	0.251	0.15
LCNL1	astro_1	0.0940412	0.000140684	0.193	0.103
ELMSAN1	astro_1	0.0776326	0.000141829	0.099	0.036
SMIM12	astro_1	0.0910497	0.00014309	0.116	0.048
TTC33	astro_1	0.074093	0.00014417	0.074	0.021
GSE1	astro_1	0.109617	0.000144763	0.182	0.096
RUNX1	astro_1	0.0851517	0.000146311	0.076	0.023
MXD1	astro_1	0.0846019	0.000146988	0.094	0.033
PLXND1	astro_1	0.0727498	0.000148558	0.069	0.018
XPNPEP1	astro_1	0.0822205	0.000149236	0.11	0.044
PSMD11	astro_1	0.0945246	0.000149539	0.129	0.057
ARFGEF2	astro_1	0.10888	0.000152495	0.163	0.082
CCDC59	astro_1	0.0876624	0.000155592	0.104	0.04
BBS9	astro_1	0.115086	0.000155701	0.308	0.195
CALCOCO2	astro_1	0.0960175	0.000158254	0.117	0.049
PLEKHA5	astro_1	0.129497	0.000160717	0.221	0.126
RAB18	astro_1	0.087597	0.000162173	0.111	0.045
PVT1	astro_1	0.077493	0.000163384	0.08	0.025
CRY1	astro_1	0.0787702	0.000164462	0.092	0.032
DIP2C	astro_1	0.160444	0.000169218	0.434	0.306
NFATC3	astro_1	0.104886	0.000171514	0.166	0.085
GATAD1	astro_1	0.109381	0.000171602	0.199	0.109
ZMAT3	astro_1	0.0954632	0.000171695	0.207	0.114
GARS-DT	astro_1	0.101934	0.000172632	0.243	0.142
MTMR1	astro_1	0.118406	0.000173101	0.219	0.126
HERC4	astro_1	0.126765	0.000173696	0.334	0.217
LINC01135	astro_1	0.0877552	0.000175195	0.111	0.045
RADIL	astro_1	0.0729435	0.000176676	0.076	0.023
PIAS1	astro_1	0.105925	0.000178913	0.281	0.171
UNC5C	astro_1	0.13688	0.000179289	0.344	0.228
SGCD	astro_1	-0.25249	0.000180778	0.543	0.619
CEBPB	astro_1	0.0582534	0.000182227	0.045	0.006
SPACA6	astro_1	0.0809897	0.000187683	0.098	0.036
AC002069.2	astro_1	0.145479	0.000187749	0.194	0.106
MIR34AHG	astro_1	0.0601225	0.000190047	0.053	0.01
NME9	astro_1	0.0934368	0.000191554	0.134	0.061
PRKCA-AS1	astro_1	0.0871189	0.000192443	0.106	0.042
SCML1	astro_1	0.100224	0.000194569	0.129	0.058
AL162231.2	astro_1	0.0759944	0.000196824	0.079	0.025
CEMIP2	astro_1	0.077854	0.000198502	0.087	0.029
GPR135	astro_1	0.0757843	0.000199991	0.087	0.029
PANK2	astro_1	0.0908121	0.000203288	0.132	0.06
AC072022.2	astro_1	0.0517232	0.000208958	0.041	0.004
ARL8B	astro_1	0.107796	0.000211686	0.181	0.097
TACC2	astro_1	0.0738957	0.000213968	0.078	0.024
CSAD	astro_1	0.0942437	0.000217103	0.14	0.066
ARMH4	astro_1	0.112235	0.000217586	0.282	0.175
SPOCK1	astro_1	0.146792	0.000220483	0.291	0.186
HBP1	astro_1	0.094857	0.000227078	0.136	0.063
ARL10	astro_1	0.0816574	0.000228465	0.085	0.029
ITPRIPL2	astro_1	0.0589915	0.000228477	0.058	0.012
IFNAR1	astro_1	0.0793269	0.000229837	0.099	0.037
ITGA3	astro_1	0.0617467	0.000232532	0.061	0.014
GCLM	astro_1	0.074465	0.000236367	0.082	0.027
CSPP1	astro_1	0.107557	0.000239365	0.203	0.113
SOS1	astro_1	0.121345	0.000239741	0.264	0.16
MARS	astro_1	0.0796776	0.000241469	0.103	0.04
XPOT	astro_1	0.0800568	0.000243828	0.097	0.036
RAI14	astro_1	0.0908186	0.000245762	0.118	0.05
AL160314.2	astro_1	0.0879128	0.000246405	0.116	0.049
BAALC-AS1	astro_1	0.0990797	0.000246679	0.166	0.086
GATM	astro_1	0.0979567	0.000248939	0.141	0.067
THOC2	astro_1	0.106266	0.000249203	0.196	0.107
CHST12	astro_1	0.0837366	0.000259132	0.101	0.039
FAM13A-AS1	astro_1	0.0761652	0.000261554	0.085	0.029
UBTD1	astro_1	0.0884311	0.00026193	0.104	0.041
TMEM65	astro_1	0.0836418	0.000264427	0.114	0.048
POU6F2	astro_1	-0.163904	0.000269162	0.097	0.173
FAM198B-AS1	astro_1	0.119021	0.000270686	0.251	0.153
DCLRE1C	astro_1	0.0808522	0.000270737	0.094	0.034
INTU	astro_1	0.145253	0.000271928	0.401	0.282
NSMAF	astro_1	0.0874013	0.000273625	0.152	0.074
MCUR1	astro_1	0.0765624	0.000276462	0.079	0.025
CPSF7	astro_1	0.0987794	0.000276725	0.162	0.083
PRKD2	astro_1	0.0568904	0.000277872	0.044	0.006
ZNF160	astro_1	0.0847152	0.000278592	0.104	0.041
PFKL	astro_1	0.098407	0.000282758	0.161	0.082
STK17A	astro_1	0.0846112	0.000290837	0.114	0.048
MOB3B	astro_1	0.0921587	0.000291836	0.086	0.029
SERHL2	astro_1	0.0567403	0.000292848	0.05	0.009
USP16	astro_1	0.0928242	0.000294596	0.11	0.046
ZCCHC24	astro_1	0.0971193	0.000295046	0.177	0.093
CARS	astro_1	0.0843329	0.000297243	0.101	0.039
LITAF	astro_1	0.0638069	0.000299516	0.054	0.01
SMC5-AS1	astro_1	0.0805375	0.000302202	0.083	0.028
AC079142.1	astro_1	0.134396	0.000304222	0.233	0.14
TMEM135	astro_1	0.13823	0.000305998	0.28	0.179
TAPT1	astro_1	0.105915	0.000308932	0.16	0.082
P4HB	astro_1	0.0797678	0.000309281	0.084	0.029
DNAJC1	astro_1	0.0937696	0.000310029	0.187	0.101
ATP2C1	astro_1	0.125388	0.000314563	0.333	0.219
MYH14	astro_1	0.0989811	0.000317941	0.145	0.07
ABLIM1	astro_1	0.182299	0.000322194	0.805	0.682
TTC7A	astro_1	0.109953	0.000324653	0.154	0.077
INTS12	astro_1	0.0690954	0.00032497	0.067	0.018
POC1B-AS1	astro_1	0.0788221	0.000325089	0.086	0.029
SERPINB9	astro_1	0.0788221	0.000327636	0.084	0.029
PBXIP1	astro_1	0.0943856	0.000328492	0.146	0.071
ZMYM3	astro_1	0.0590805	0.00032987	0.048	0.008
HSPA5	astro_1	0.0827722	0.000331965	0.084	0.029
TRIM52	astro_1	0.0654094	0.00033409	0.062	0.015
NAV1	astro_1	0.103685	0.000340387	0.288	0.178
SCYL2	astro_1	0.0920127	0.000341007	0.132	0.061
MNT	astro_1	0.0669636	0.000342949	0.062	0.015
MKRN3	astro_1	0.103784	0.000345369	0.16	0.082
RANBP9	astro_1	0.108107	0.000351299	0.206	0.116
SLC4A4	astro_1	0.217908	0.000355624	0.769	0.667
ODR4	astro_1	0.0869317	0.000363614	0.119	0.051
BMP7	astro_1	0.104586	0.000364549	0.25	0.151
RYR1	astro_1	0.100619	0.000378241	0.135	0.064
PAGR1	astro_1	0.0810255	0.000379113	0.097	0.037
NSUN6	astro_1	0.10843	0.000379755	0.2	0.112
CYBC1	astro_1	0.070256	0.000387816	0.07	0.02
BRD4	astro_1	0.114528	0.000392255	0.177	0.095
BRINP1	astro_1	0.132784	0.000401022	0.347	0.232
SHC3	astro_1	0.0922221	0.000409436	0.129	0.058
CABIN1	astro_1	0.104661	0.000417771	0.153	0.076
AC010884.1	astro_1	0.0556758	0.000423024	0.041	0.005
AL078587.2	astro_1	0.061909	0.000425221	0.06	0.014
DTNBP1	astro_1	0.0947605	0.000443946	0.158	0.08
ZBTB16	astro_1	0.103287	0.000446117	0.354	0.227
ABCC4	astro_1	0.0766967	0.000457205	0.094	0.035
EIF3E	astro_1	0.136096	0.000458007	0.256	0.16
WDR66	astro_1	0.0594598	0.000464557	0.047	0.008
OGFRL1	astro_1	0.108405	0.000465901	0.279	0.174
MSRA	astro_1	0.137778	0.000467515	0.329	0.218
STX16	astro_1	0.110444	0.000469436	0.219	0.128
CLASP1	astro_1	0.128385	0.000476161	0.494	0.356
DNER	astro_1	0.0980064	0.000479221	0.177	0.094
SYNGR1	astro_1	0.0859587	0.000480953	0.122	0.054
TRAF3IP2-AS1	astro_1	0.126943	0.000481049	0.355	0.24
EPOR	astro_1	0.0620721	0.000490883	0.058	0.013
NADK2	astro_1	0.113292	0.000492537	0.236	0.142
NKAIN4	astro_1	0.0816967	0.000494023	0.079	0.026
NEB	astro_1	0.0657552	0.000496252	0.054	0.011
CYP4V2	astro_1	0.0972101	0.000501249	0.201	0.113
IER5L	astro_1	0.0628318	0.000505299	0.054	0.011
DBI	astro_1	0.068356	0.000508483	0.073	0.022
TUBB2B	astro_1	0.107292	0.000513924	0.127	0.059
ZBTB21	astro_1	0.0627153	0.000514694	0.061	0.015
MOB4	astro_1	0.0839512	0.000514974	0.104	0.042
NFIC	astro_1	0.126033	0.00051569	0.244	0.149
PHLDB1	astro_1	0.0913946	0.000518918	0.146	0.071
IQCE	astro_1	0.0827232	0.00052725	0.116	0.05
TMEM38A	astro_1	0.085044	0.000538193	0.104	0.042
SDK2	astro_1	0.0759552	0.000538487	0.091	0.033
RAB3GAP1	astro_1	0.108861	0.000540484	0.219	0.127
CSGALNACT2	astro_1	0.0892131	0.000551723	0.113	0.048
RGS16	astro_1	0.0492553	0.00056055	0.032	0.001
C21orf62	astro_1	0.0627153	0.000563624	0.063	0.016
RGS7	astro_1	-0.267013	0.00056898	0.245	0.33
SPECC1	astro_1	0.115019	0.000581519	0.339	0.223
FAM3D-AS1	astro_1	0.0561352	0.000598952	0.049	0.009
WDR26	astro_1	0.100015	0.000598986	0.157	0.081
AP1S3	astro_1	0.0646505	0.000601201	0.064	0.017
SERPINE2	astro_1	0.125755	0.000601929	0.356	0.243
LARP1	astro_1	0.100023	0.000607023	0.206	0.118
TM2D1	astro_1	0.0974428	0.000616584	0.141	0.068
SLC37A3	astro_1	0.0706609	0.000616823	0.077	0.025
EGLN1	astro_1	0.0920962	0.00061766	0.13	0.061
PER2	astro_1	0.0865535	0.000621143	0.119	0.052
PYROXD2	astro_1	0.0714114	0.000622228	0.072	0.022
KCTD1	astro_1	0.0971193	0.000632191	0.166	0.087
EBF4	astro_1	0.0697083	0.000636048	0.079	0.026
FARP1	astro_1	0.132103	0.00063995	0.491	0.358
KCNA2	astro_1	0.0829676	0.000643115	0.126	0.057
CDKL3	astro_1	0.108578	0.000648813	0.176	0.096
CCNH	astro_1	0.102171	0.000662994	0.269	0.166
ARHGAP24	astro_1	-0.267527	0.000664807	0.455	0.513
SOX2	astro_1	0.102403	0.000672956	0.19	0.106
DUT	astro_1	0.0864537	0.000674234	0.11	0.047
NT5C2	astro_1	0.117753	0.000689661	0.37	0.252
BUB3	astro_1	0.064019	0.000690359	0.057	0.013
PTPN4	astro_1	0.121441	0.000691484	0.294	0.189
KYAT3	astro_1	0.077854	0.000698542	0.089	0.032
CHST3	astro_1	0.0841171	0.000700242	0.103	0.042
LINC00205	astro_1	0.0780335	0.000704204	0.093	0.035
GALNT8	astro_1	0.070256	0.000716053	0.067	0.019
AC016745.1	astro_1	0.0721802	0.000720573	0.075	0.024
BICC1	astro_1	-0.157687	0.000728579	0.105	0.181
APPBP2	astro_1	0.105807	0.00073744	0.187	0.104
LSS	astro_1	0.0880497	0.000744187	0.144	0.07
ZFAND5	astro_1	0.106594	0.000747617	0.176	0.095
ZNF514	astro_1	0.0689146	0.000756876	0.069	0.02
ADGRG1	astro_1	0.103232	0.000766279	0.219	0.128
WASL	astro_1	0.0980391	0.000766723	0.131	0.062
KLHL13	astro_1	0.0632592	0.000793333	0.054	0.011
B2M	astro_1	0.101356	0.000801395	0.082	0.029
KDM4C	astro_1	0.144367	0.00081288	0.281	0.182
ZC3H14	astro_1	0.0895291	0.000836776	0.124	0.057
UBE2I	astro_1	0.083422	0.000843923	0.074	0.024
TAPT1-AS1	astro_1	0.11224	0.000853516	0.318	0.209
PIGM	astro_1	0.0685346	0.000853988	0.07	0.021
AC008269.1	astro_1	0.085368	0.000854864	0.119	0.053
SNAP23	astro_1	0.0911903	0.000886192	0.128	0.06
EPB41	astro_1	0.0980094	0.000894074	0.148	0.074
RHOB	astro_1	0.085098	0.00090954	0.096	0.038
CLIP2	astro_1	0.0905049	0.000909953	0.136	0.065
CCT3	astro_1	0.0752188	0.00091104	0.085	0.03
NHLRC2	astro_1	0.0897591	0.000916911	0.139	0.067
GRAMD2B	astro_1	0.146534	0.000918473	0.551	0.422
SERPINH1	astro_1	0.0546887	0.000919464	0.04	0.005
CACNB2	astro_1	0.210443	0.000926636	0.829	0.725
ZCCHC2	astro_1	0.0918654	0.000926705	0.129	0.061
AC012636.1	astro_1	0.0517232	0.000927518	0.04	0.005
PDPN	astro_1	0.0478859	0.000928985	0.034	0.002
UBE2G1	astro_1	0.0902822	0.000945908	0.143	0.07
RPS6KA3	astro_1	0.100905	0.000953696	0.155	0.08
DOCK6	astro_1	0.0687348	0.000958581	0.071	0.022
CAPZA2	astro_1	0.0887919	0.000959406	0.141	0.069
TM9SF4	astro_1	0.0845195	0.000978934	0.138	0.067
TMBIM6	astro_1	0.101173	0.00100279	0.166	0.088
MT-ND2	astro_1	0.200383	0.00101348	0.224	0.136
RAB11FIP3	astro_1	0.0986915	0.00101789	0.164	0.087
BTBD7	astro_1	0.113004	0.00102052	0.195	0.111
LRMDA	astro_1	0.157755	0.00103045	0.316	0.212
MT-ND4L	astro_1	0.0917504	0.00103124	0.089	0.033
CDKL5	astro_1	0.0975411	0.00103529	0.18	0.098
TNS2	astro_1	0.0697241	0.00104238	0.084	0.029
HLA-E	astro_1	0.0613148	0.00106377	0.056	0.013
FUT9	astro_1	0.154173	0.00106614	0.644	0.506
AL353151.2	astro_1	0.0818823	0.00106946	0.099	0.04
DONSON	astro_1	0.0696764	0.00107135	0.069	0.021
COL21A1	astro_1	0.075033	0.00107771	0.077	0.026
AL158071.3	astro_1	0.0585472	0.00109942	0.053	0.011
DNAJC13	astro_1	0.0848897	0.00110307	0.132	0.063
EZR	astro_1	0.101707	0.00110694	0.251	0.154
C15orf40	astro_1	0.0735114	0.00111294	0.089	0.033
ATP13A5	astro_1	0.0973065	0.0011258	0.14	0.069
PIP5K1C	astro_1	0.0729444	0.00112679	0.077	0.026
PIR	astro_1	0.104473	0.00112833	0.184	0.102
CAMTA1	astro_1	0.0977051	0.00113592	0.624	0.475
STIM2	astro_1	0.0943801	0.00114607	0.275	0.172
KDM3A	astro_1	0.097057	0.00115964	0.162	0.086
CHSY1	astro_1	0.101909	0.0011719	0.164	0.087
NCEH1	astro_1	0.0900575	0.00117694	0.129	0.061
VCAN	astro_1	0.081235	0.00119077	0.084	0.03
MPRIP	astro_1	0.102715	0.00120345	0.297	0.189
BCKDHB	astro_1	0.108863	0.00120458	0.409	0.287
CHKA	astro_1	0.0977563	0.00121445	0.396	0.272
NCKAP5	astro_1	-0.266288	0.00121791	0.453	0.513
AC107021.1	astro_1	0.0681086	0.00124296	0.059	0.015
WIPF1	astro_1	0.0886756	0.00124766	0.106	0.045
BBX	astro_1	0.11667	0.00126102	0.264	0.165
IPO9	astro_1	0.088902	0.00126544	0.169	0.09
NEGR1	astro_1	-0.238682	0.00127001	0.18	0.261
CDC73	astro_1	0.0965232	0.00128003	0.18	0.099
KIAA0232	astro_1	0.102958	0.0012844	0.259	0.161
AC097376.3	astro_1	0.0956242	0.00129184	0.169	0.091
NACC2	astro_1	0.116402	0.0013009	0.221	0.133
KBTBD11	astro_1	0.0799638	0.00132391	0.109	0.047
MED9	astro_1	0.0668176	0.00132758	0.071	0.022
DAAM2	astro_1	-0.191078	0.00134068	0.141	0.219
TNFSF13B	astro_1	0.0544007	0.00134597	0.047	0.009
ANXA5	astro_1	0.06056	0.00138677	0.059	0.015
WDFY1	astro_1	0.0855278	0.00139327	0.124	0.057
PAFAH1B1	astro_1	0.104557	0.00139532	0.286	0.182
PPP1R12A	astro_1	0.107756	0.0014131	0.346	0.234
ATF6B	astro_1	0.0735114	0.00143718	0.091	0.035
MAP3K6	astro_1	0.0471395	0.00144047	0.037	0.004
SUPT20H	astro_1	0.0799638	0.00144747	0.116	0.052
CAMK2B	astro_1	0.0865137	0.00145137	0.256	0.155
SLC9A3R1	astro_1	0.0857509	0.00146207	0.108	0.047
RAB27A	astro_1	0.0886232	0.00149181	0.129	0.062
ZNRF1	astro_1	0.0931472	0.00150558	0.131	0.064
PDK3	astro_1	0.0799945	0.00151318	0.104	0.044
RHOXF1-AS1	astro_1	0.0518248	0.00151583	0.045	0.008
ZBTB46	astro_1	0.0735149	0.00151725	0.079	0.028
MAGI1	astro_1	0.118148	0.00152283	0.38	0.263
LRRC69	astro_1	0.0666438	0.00153797	0.074	0.024
OGDH	astro_1	0.094311	0.00158117	0.188	0.105
GAB1	astro_1	0.0984184	0.00159724	0.261	0.162
ST13	astro_1	0.0910497	0.00161685	0.111	0.049
CYSTM1	astro_1	0.108397	0.00163574	0.223	0.134
TARS	astro_1	0.0685346	0.00164203	0.069	0.021
MED13	astro_1	0.104861	0.00165672	0.27	0.17
RORA-AS1	astro_1	0.0985804	0.00165816	0.14	0.07
RHOJ	astro_1	0.106363	0.00166207	0.287	0.185
NMRK1	astro_1	0.0622873	0.00166296	0.057	0.014
G3BP1	astro_1	0.0883144	0.00166516	0.125	0.059
FERMT2	astro_1	0.108676	0.00167154	0.274	0.175
ATP1B2	astro_1	0.109354	0.00167339	0.319	0.213
KIAA1671	astro_1	0.106175	0.00169405	0.331	0.22
SELENOW	astro_1	0.0914611	0.00169825	0.155	0.081
PPP3CB	astro_1	0.0983573	0.00171033	0.209	0.123
CREM	astro_1	0.0983353	0.00172156	0.139	0.069
AL713852.1	astro_1	0.0757843	0.00173881	0.082	0.029
DCUN1D4	astro_1	0.101928	0.00176907	0.222	0.133
HSPB8	astro_1	0.0646399	0.0017944	0.086	0.031
SPAG16	astro_1	0.116521	0.00180823	0.216	0.128
DLGAP4	astro_1	0.0835974	0.0018129	0.149	0.076
PTPA	astro_1	0.0786942	0.00182543	0.106	0.046
NBPF14	astro_1	0.076124	0.00186008	0.101	0.042
NAT8L	astro_1	0.105889	0.00186377	0.228	0.138
TSPAN7	astro_1	-0.219954	0.0018817	0.318	0.399
AC087855.2	astro_1	0.0613148	0.00191595	0.054	0.012
ARID5A	astro_1	0.0409043	0.00191848	0.03	0.001
HNRNPF	astro_1	0.0600262	0.00195434	0.064	0.018
RSF1	astro_1	0.115951	0.0019577	0.256	0.163
HLCS	astro_1	0.107588	0.00197011	0.182	0.103
VASN	astro_1	0.0514514	0.00197289	0.046	0.009
ULK1	astro_1	0.0861909	0.00202582	0.1	0.042
AL162253.2	astro_1	0.0875538	0.00206538	0.152	0.079
ZNF770	astro_1	0.0701145	0.00207479	0.086	0.032
NFKBIZ	astro_1	0.0607193	0.00209172	0.055	0.013
ZNF706	astro_1	0.0801194	0.00209589	0.139	0.068
ZDHHC13	astro_1	0.0805761	0.00210835	0.106	0.046
FAM210A	astro_1	0.0627153	0.00212758	0.06	0.016
RYK	astro_1	0.0906479	0.0021294	0.159	0.085
SLCO4A1	astro_1	0.0494996	0.00213533	0.034	0.003
TRIM47	astro_1	0.0630932	0.00213805	0.06	0.016
SNX25	astro_1	0.0902822	0.00219152	0.146	0.074
LRRC4C	astro_1	-0.244817	0.00229374	0.402	0.476
COL4A1	astro_1	0.0713952	0.00229415	0.051	0.011
LRIG2	astro_1	0.0777901	0.00230949	0.103	0.044
MXI1	astro_1	0.11127	0.00231464	0.333	0.228
WDR1	astro_1	0.0617998	0.00232769	0.066	0.02
MLLT3	astro_1	0.0924509	0.00235448	0.327	0.214
RNF41	astro_1	0.06469	0.00235859	0.068	0.021
TIAM1	astro_1	0.114427	0.00236462	0.154	0.081
SYNGAP1	astro_1	0.0776122	0.00236534	0.101	0.043
UFD1	astro_1	0.0627638	0.00240268	0.068	0.021
IRF2BP2	astro_1	0.0689535	0.00240633	0.08	0.029
SPRY2	astro_1	0.0779455	0.00240953	0.114	0.051
FUT10	astro_1	0.107653	0.00244888	0.23	0.141
KIF5B	astro_1	0.0947605	0.00245535	0.155	0.082
RCOR1	astro_1	0.0966525	0.00252569	0.131	0.065
GNG5	astro_1	0.049612	0.0025323	0.042	0.007
SLC25A25	astro_1	0.0751999	0.00253378	0.094	0.038
RHEB	astro_1	0.0947109	0.00254518	0.229	0.137
FREM2	astro_1	0.0902814	0.00255793	0.158	0.084
ACOX3	astro_1	0.0748154	0.00261216	0.1	0.042
MAP3K7	astro_1	0.0893239	0.00263559	0.154	0.081
SLC22A23	astro_1	0.117412	0.00264162	0.221	0.134
AC019257.1	astro_1	0.0815798	0.00268735	0.096	0.04
MIR646HG	astro_1	-0.111369	0.00272102	0.039	0.091
CD59	astro_1	0.0827606	0.00275563	0.127	0.061
HAVCR2	astro_1	0.0626005	0.00278948	0.071	0.023
MRTFB	astro_1	0.118313	0.00280682	0.212	0.127
PLCD1	astro_1	0.0729444	0.00285627	0.079	0.029
FAM27C	astro_1	0.0696764	0.00288362	0.067	0.021
AVEN	astro_1	0.0795316	0.00292059	0.092	0.037
LRSAM1	astro_1	0.0806131	0.00293247	0.124	0.059
RNF6	astro_1	0.0607193	0.00296651	0.054	0.013
TRA2A	astro_1	0.105878	0.00299046	0.265	0.169
CTNND2	astro_1	0.144575	0.00299649	0.961	0.957
LAMA1	astro_1	0.0956179	0.00306488	0.23	0.14
MYO9B	astro_1	0.0804767	0.00307203	0.114	0.051
MAP2K1	astro_1	0.0851013	0.00310273	0.129	0.063
KLKB1	astro_1	0.081283	0.00313025	0.133	0.066
FBXO2	astro_1	0.0702826	0.00315063	0.076	0.027
FAM181B	astro_1	0.0753834	0.00326097	0.096	0.04
RALY	astro_1	0.07647	0.00329584	0.106	0.047
ADARB1	astro_1	0.0737013	0.00332261	0.084	0.031
CDC27	astro_1	0.0804831	0.0033343	0.144	0.074
KIF2A	astro_1	0.0862158	0.00334103	0.175	0.096
EHBP1	astro_1	0.124156	0.00336684	0.401	0.282
LTO1	astro_1	0.0656521	0.00341623	0.07	0.023
CCDC88A	astro_1	0.10258	0.00342175	0.35	0.238
RNASET2	astro_1	0.0702957	0.00342722	0.085	0.032
EFCAB3	astro_1	0.0396398	0.00344508	0.026	0
NCDN	astro_1	0.0787193	0.00346612	0.099	0.042
PIAS4	astro_1	0.0681553	0.00348915	0.071	0.024
WIPF2	astro_1	0.0946679	0.00351722	0.256	0.161
SIPA1L3	astro_1	0.100082	0.00351753	0.176	0.099
USF3	astro_1	0.0689727	0.00351938	0.086	0.033
IGFBP5	astro_1	0.0653363	0.00353901	0.041	0.007
SFXN5	astro_1	0.193585	0.00356366	0.718	0.61
AC018362.1	astro_1	0.0689727	0.00358585	0.085	0.032
CRK	astro_1	0.0699197	0.0035984	0.084	0.031
HNRNPU	astro_1	0.101479	0.00360315	0.24	0.148
AF064860.1	astro_1	0.0574156	0.00360626	0.067	0.021
CALU	astro_1	0.0648063	0.00361712	0.084	0.031
CPM	astro_1	0.0776122	0.00362758	0.095	0.039
CREBBP	astro_1	0.0929933	0.00374052	0.272	0.172
EPS15L1	astro_1	0.112173	0.00376888	0.245	0.155
DCP1A	astro_1	0.0818938	0.00379174	0.127	0.062
TTBK2	astro_1	0.109167	0.00383327	0.244	0.153
CCNG2	astro_1	0.0696764	0.00385203	0.065	0.02
PCAT1	astro_1	0.0601835	0.00385638	0.057	0.015
C7orf61	astro_1	0.0568175	0.00387421	0.052	0.012
STN1	astro_1	0.0559874	0.00395681	0.049	0.01
KIAA0319	astro_1	0.105274	0.00396396	0.276	0.179
AC023095.1	astro_1	0.0881922	0.00398146	0.298	0.196
SH3RF3	astro_1	0.105556	0.004023	0.216	0.13
HSPB11	astro_1	0.0677515	0.00402505	0.066	0.021
CBFB	astro_1	0.0914743	0.00410102	0.139	0.071
HULC	astro_1	0.104019	0.00410184	0.274	0.177
DAB2IP	astro_1	0.0897684	0.0041516	0.156	0.084
ERI3	astro_1	0.108874	0.0041585	0.285	0.186
SMG9	astro_1	0.0646399	0.00416809	0.086	0.033
KTN1	astro_1	0.0896498	0.00425682	0.2	0.117
VPS36	astro_1	0.0951663	0.00428899	0.179	0.102
ZNF587B	astro_1	0.0699049	0.00432552	0.08	0.029
ATF7	astro_1	0.0917789	0.00433149	0.269	0.172
VHL	astro_1	0.0558404	0.00434307	0.054	0.013
ARFGAP3	astro_1	0.0725771	0.00435375	0.104	0.046
RBAK	astro_1	0.0625017	0.00438657	0.06	0.017
RHPN1	astro_1	0.0674248	0.00442207	0.076	0.027
RASD1	astro_1	0.0655818	0.00445813	0.055	0.014
SEC14L1	astro_1	0.108336	0.0044819	0.263	0.169
DNAJC5	astro_1	0.0764403	0.00449509	0.116	0.054
INTS9	astro_1	0.0814489	0.00450294	0.136	0.068
WDR59	astro_1	0.0961949	0.00450648	0.244	0.152
ZSWIM5	astro_1	0.0893521	0.00457476	0.254	0.159
CTNNB1	astro_1	0.10104	0.00457757	0.164	0.09
AL157388.1	astro_1	0.0735097	0.00461689	0.089	0.035
CPNE6	astro_1	0.0537434	0.00461769	0.054	0.013
PRELP	astro_1	0.0451509	0.0046474	0.035	0.004
AL121827.2	astro_1	0.0451509	0.0046474	0.035	0.004
FAM182B	astro_1	0.0802306	0.00465746	0.101	0.044
CUL4A	astro_1	0.0829243	0.00468484	0.134	0.067
OSBPL9	astro_1	0.0965642	0.00472612	0.225	0.138
NINL	astro_1	0.0827849	0.00476086	0.183	0.104
NECTIN2	astro_1	0.0643132	0.00477665	0.068	0.022
AF064858.1	astro_1	0.045774	0.00477739	0.035	0.004
RPS6KA5	astro_1	0.104086	0.00482944	0.246	0.154
AL137781.1	astro_1	0.042163	0.00486845	0.033	0.003
MGST3	astro_1	0.0865719	0.00489187	0.142	0.073
KATNBL1	astro_1	0.107792	0.00489527	0.228	0.142
C1orf21	astro_1	0.11801	0.00489554	0.452	0.331
ACACB	astro_1	0.105405	0.00495199	0.494	0.369
ENAH	astro_1	0.0951836	0.00496185	0.219	0.131
PPM1K	astro_1	0.0993812	0.00496982	0.229	0.141
PIP4P2	astro_1	0.0878966	0.00497955	0.138	0.07
LONRF1	astro_1	0.0836654	0.00500481	0.088	0.035
NDUFV3	astro_1	0.0802745	0.00510051	0.117	0.055
APC	astro_1	0.130824	0.00515927	0.673	0.532
SLC3A2	astro_1	0.10083	0.00517042	0.201	0.12
EVC2	astro_1	0.0686392	0.00518374	0.096	0.04
BCL2L2-PABPN1	astro_1	0.0690106	0.00520075	0.094	0.039
CLPTM1	astro_1	0.0701419	0.00520605	0.096	0.04
HSF4	astro_1	0.0723726	0.00522712	0.076	0.028
USP22	astro_1	0.0825134	0.00525912	0.136	0.068
PER1	astro_1	0.0841337	0.00532647	0.119	0.057
PAG1	astro_1	0.080881	0.0054023	0.134	0.067
MLXIP	astro_1	0.0685559	0.00540251	0.074	0.026
N4BP1	astro_1	0.0775522	0.00548498	0.116	0.054
AXL	astro_1	0.074618	0.00551979	0.105	0.047
COQ8B	astro_1	0.0675284	0.00557075	0.097	0.041
ABCA3	astro_1	0.0751629	0.00561369	0.111	0.05
HDLBP	astro_1	0.0922412	0.00566307	0.166	0.092
PIGP	astro_1	0.0609371	0.00567625	0.058	0.016
KLC4	astro_1	0.0687551	0.00569135	0.076	0.028
AC012404.1	astro_1	0.0896268	0.00569301	0.166	0.092
UQCRC2	astro_1	0.0956637	0.00577612	0.181	0.104
DNAJA4	astro_1	0.0612099	0.00579007	0.063	0.019
FNBP1L	astro_1	0.0793889	0.00580646	0.114	0.053
RRP1B	astro_1	0.0628596	0.00583993	0.075	0.027
STUM	astro_1	0.0556119	0.0058541	0.048	0.01
GANC	astro_1	0.0851013	0.00588432	0.129	0.064
KLHL21	astro_1	0.0722018	0.00591248	0.101	0.044
SNTB2	astro_1	0.0849938	0.00594519	0.124	0.061
LATS2	astro_1	0.0824726	0.0060231	0.099	0.043
FBXO11	astro_1	0.110653	0.00609089	0.283	0.185
CCDC30	astro_1	0.0917666	0.00611244	0.134	0.067
IARS	astro_1	0.0813552	0.00612955	0.121	0.058
NAA16	astro_1	0.084085	0.00615708	0.124	0.061
PAPSS1	astro_1	0.0869058	0.00616256	0.127	0.063
ADORA1	astro_1	0.0660958	0.00619275	0.076	0.028
TTC17	astro_1	0.104464	0.00620161	0.296	0.198
EIF3B	astro_1	0.0651419	0.00623283	0.078	0.029
HNRNPLL	astro_1	0.0817271	0.00623673	0.121	0.058
ZBTB40	astro_1	0.0598698	0.00627063	0.064	0.02
BSDC1	astro_1	0.0798216	0.00627415	0.104	0.047
MYBPC1	astro_1	0.081054	0.00636166	0.115	0.054
PCID2	astro_1	0.0701145	0.00638081	0.086	0.034
HIPK2	astro_1	0.100785	0.00640991	0.296	0.195
EHD4	astro_1	0.0467672	0.00644562	0.036	0.005
DNPEP	astro_1	0.0505998	0.00658228	0.042	0.008
NRCAM	astro_1	0.141825	0.00659765	0.754	0.615
GLIPR2	astro_1	0.0486235	0.00663821	0.042	0.008
APIP	astro_1	0.0797074	0.00667255	0.093	0.039
EMX2	astro_1	0.0733152	0.00667853	0.134	0.067
CFAP298	astro_1	0.0649737	0.00671137	0.079	0.029
FER	astro_1	0.102961	0.00681931	0.386	0.268
OSTM1	astro_1	0.0785189	0.00684073	0.103	0.046
SLC27A1	astro_1	0.0956327	0.00692071	0.214	0.13
CD109	astro_1	0.0896083	0.00693621	0.128	0.064
AC245123.1	astro_1	-0.0413484	0.00694165	0.004	0.03
ATP5F1C	astro_1	0.0874918	0.00695166	0.159	0.087
ZNRF2	astro_1	0.0787193	0.00695734	0.1	0.044
LINC02062	astro_1	0.102961	0.00696817	0.253	0.163
ADAMTS1	astro_1	0.0435298	0.00699429	0.032	0.003
STX18-AS1	astro_1	0.095272	0.00700784	0.218	0.132
RAP1GDS1	astro_1	0.105237	0.00707835	0.211	0.128
ELF2	astro_1	0.0830234	0.0071143	0.24	0.148
COG7	astro_1	0.0855278	0.00711702	0.122	0.06
DDIT4	astro_1	0.0704655	0.00732805	0.073	0.026
ZNF347	astro_1	0.0685559	0.00734558	0.073	0.026
ACOT11	astro_1	0.116919	0.00742497	0.471	0.353
AP006621.4	astro_1	0.0366289	0.00766735	0.025	0
MTRNR2L8	astro_1	0.0731347	0.00768509	0.047	0.01
NAMPT	astro_1	0.0671957	0.00789203	0.061	0.018
CWC25	astro_1	0.0596515	0.00791283	0.062	0.019
STMP1	astro_1	0.078743	0.00791534	0.136	0.069
UBR4	astro_1	0.0972856	0.00796498	0.231	0.144
STPG4	astro_1	0.0633964	0.00798007	0.073	0.026
ACADSB	astro_1	0.07647	0.00803773	0.108	0.049
NUTM2A-AS1	astro_1	0.0766487	0.00806689	0.108	0.049
AP000282.1	astro_1	0.0746452	0.00806933	0.083	0.032
MKNK1	astro_1	0.0733168	0.00810474	0.126	0.062
SEL1L	astro_1	0.0699344	0.0081118	0.091	0.038
NGLY1	astro_1	0.0794169	0.00814721	0.108	0.049
AC097518.2	astro_1	-0.192593	0.00822833	0.198	0.279
ABCD3	astro_1	0.0897684	0.00827913	0.154	0.085
RSRC2	astro_1	0.0854693	0.00831877	0.143	0.075
ID2	astro_1	0.0828895	0.0083207	0.111	0.052
MCPH1	astro_1	0.0944879	0.0083214	0.183	0.106
STXBP5	astro_1	0.0997211	0.00845566	0.553	0.407
FAM193B	astro_1	0.0683337	0.00862384	0.109	0.049
COLGALT2	astro_1	0.0974428	0.00873318	0.131	0.067
CEP152	astro_1	0.0655515	0.00892447	0.081	0.031
NEXMIF	astro_1	0.0753432	0.00895677	0.109	0.05
GLDC	astro_1	0.0869666	0.00901541	0.128	0.065
ALDH7A1	astro_1	0.10113	0.00901923	0.233	0.146
FAM162A	astro_1	0.0848328	0.0091455	0.119	0.058
ISG15	astro_1	0.047264	0.00916373	0.027	0.001
NIPAL3	astro_1	0.0648978	0.00919234	0.066	0.022
GALNT16	astro_1	0.0594962	0.00919822	0.065	0.021
AC010618.3	astro_1	0.055631	0.00922655	0.064	0.02
AK1	astro_1	0.0633511	0.00926741	0.068	0.023
TMEM9B-AS1	astro_1	0.0738853	0.00941663	0.095	0.041
PSMA1	astro_1	0.0947605	0.00948021	0.151	0.082
CRTAP	astro_1	0.0720182	0.00952048	0.101	0.045
AL683813.1	astro_1	0.0805152	0.00958061	0.141	0.074
MT-ND4	astro_1	0.190604	0.00960459	0.31	0.21
TNRC18	astro_1	0.0908245	0.00961386	0.217	0.132
NOL8	astro_1	0.0517898	0.00964465	0.052	0.013
UBA3	astro_1	0.0811873	0.009685	0.119	0.058
ALDH2	astro_1	0.0967539	0.00975034	0.201	0.121
WASF3	astro_1	0.0969741	0.00985149	0.341	0.233
BZW1	astro_1	0.0646399	0.00996534	0.084	0.033
CPEB2	astro_1	0.0948016	0.0099858	0.184	0.106
GMPR	astro_1	0.0768602	0.01007	0.098	0.043
SQOR	astro_1	0.0441556	0.0101163	0.034	0.004
KDM2A	astro_1	0.107317	0.0101601	0.264	0.172
RFX3-AS1	astro_1	0.096023	0.0101813	0.299	0.2
NR6A1	astro_1	0.10216	0.0102597	0.181	0.106
TCF20	astro_1	0.0756904	0.0102661	0.124	0.061
KIF1A	astro_1	0.0895825	0.0102833	0.204	0.123
EMC2	astro_1	0.087547	0.0103159	0.177	0.102
WDR45B	astro_1	0.0714428	0.0103462	0.092	0.039
CCNT1	astro_1	0.0647291	0.0103583	0.071	0.025
FAM131A	astro_1	0.0619614	0.010452	0.061	0.019
NBAS	astro_1	0.121242	0.0104648	0.264	0.175
KLF6	astro_1	0.0586835	0.0105648	0.06	0.018
ECI2	astro_1	0.0653111	0.010596	0.074	0.027
TMX1	astro_1	0.0628119	0.0106171	0.072	0.026
TLE3	astro_1	0.0680716	0.0106298	0.095	0.041
RBM28	astro_1	0.086365	0.0106586	0.187	0.109
ARPC2	astro_1	0.0799638	0.0107008	0.107	0.049
TCTN1	astro_1	0.0756904	0.0108068	0.121	0.059
AP2M1	astro_1	0.074435	0.0109198	0.099	0.044
ZKSCAN1	astro_1	0.0858961	0.0109356	0.206	0.124
GRK5	astro_1	0.0539746	0.0109407	0.054	0.014
PEX2	astro_1	0.0766646	0.011039	0.104	0.048
TLK2	astro_1	0.0905049	0.0111137	0.144	0.077
TMEM47	astro_1	0.0844087	0.0111203	0.126	0.064
RLF	astro_1	0.0954066	0.0112414	0.155	0.086
RCAN1	astro_1	0.0546078	0.0113013	0.066	0.022
AL591043.2	astro_1	0.0873414	0.0113755	0.124	0.062
SHC2	astro_1	0.0687752	0.0113828	0.079	0.03
AP003469.4	astro_1	0.0466445	0.0114473	0.039	0.007
TEAD1	astro_1	0.114916	0.0114767	0.424	0.31
MEF2D	astro_1	0.0607346	0.0117288	0.072	0.026
RBM14	astro_1	0.0658554	0.0117671	0.099	0.044
ADRA1B	astro_1	0.0516888	0.0117676	0.046	0.01
PCDH17	astro_1	0.104486	0.0118826	0.175	0.102
EPS8	astro_1	0.101479	0.0118988	0.245	0.156
HPS5	astro_1	0.0657889	0.0119737	0.088	0.036
TTC7B	astro_1	0.0944226	0.0121013	0.28	0.183
HLA-A	astro_1	0.0725616	0.0121676	0.067	0.023
EP300	astro_1	0.0850557	0.0122394	0.181	0.105
CCDC6	astro_1	0.0909025	0.0122797	0.211	0.129
IFI16	astro_1	0.0504669	0.0123667	0.043	0.009
AC074032.1	astro_1	0.0876794	0.0123854	0.136	0.071
PACSIN2	astro_1	0.0850465	0.0124728	0.119	0.059
MAP4K3	astro_1	0.0921098	0.0126548	0.295	0.195
CCDC62	astro_1	0.0585308	0.0127459	0.064	0.021
CPNE1	astro_1	0.0708866	0.012778	0.096	0.042
CDK11B	astro_1	0.0503111	0.0127845	0.055	0.015
SLC6A8	astro_1	0.0648978	0.012904	0.067	0.023
CSTB	astro_1	0.0545764	0.0129189	0.056	0.016
TRIOBP	astro_1	0.0610048	0.0129893	0.079	0.03
SRP14-AS1	astro_1	0.0736886	0.0130097	0.111	0.052
PRKD3	astro_1	0.0698899	0.0130819	0.073	0.027
ME3	astro_1	0.0773571	0.0133967	0.111	0.052
DUSP16	astro_1	0.0676526	0.0135344	0.119	0.058
DARS	astro_1	0.0935477	0.0135478	0.189	0.112
ZFR	astro_1	0.0979276	0.0135954	0.216	0.135
BARD1	astro_1	0.0714731	0.0137066	0.112	0.053
ZNF655	astro_1	0.0814126	0.0137293	0.14	0.074
STK38L	astro_1	0.0765868	0.0138233	0.126	0.064
ADAM32	astro_1	0.0509167	0.0139792	0.056	0.016
ZNF676	astro_1	0.0522977	0.0140499	0.048	0.011
AC002451.1	astro_1	0.0603039	0.0142637	0.069	0.024
HSPA1B	astro_1	0.045403	0.0142709	0.035	0.005
LIAS	astro_1	0.0618524	0.0145388	0.071	0.026
CEPT1	astro_1	0.0687752	0.0145814	0.081	0.032
LPCAT3	astro_1	0.066471	0.0146193	0.076	0.029
ASXL2	astro_1	0.0882434	0.0149058	0.16	0.089
TUG1	astro_1	0.087743	0.0149137	0.138	0.073
JOSD1	astro_1	0.0580884	0.0149364	0.061	0.019
SEC14L2	astro_1	0.0898513	0.0149372	0.179	0.105
SBNO2	astro_1	0.0570432	0.0149891	0.054	0.015
SMOX	astro_1	0.0746048	0.0149935	0.116	0.056
NEK4	astro_1	0.0665016	0.0150041	0.083	0.033
NBDY	astro_1	0.076032	0.015031	0.13	0.067
BBOX1	astro_1	0.0863259	0.0151583	0.177	0.103
SOX9-AS1	astro_1	0.090573	0.0151617	0.161	0.09
LINC00595	astro_1	0.0526706	0.0152465	0.049	0.012
LONRF3	astro_1	0.0714351	0.0153397	0.081	0.032
GFPT2	astro_1	0.0578578	0.0156012	0.069	0.024
TOB1	astro_1	0.0680251	0.0156358	0.081	0.032
LINC00910	astro_1	0.0522977	0.0156698	0.049	0.012
PPM1F	astro_1	0.0537434	0.0157442	0.054	0.015
METTL5	astro_1	0.0527669	0.0158565	0.054	0.015
AC246817.1	astro_1	-0.0403233	0.0158819	0.006	0.032
CARD19	astro_1	0.0568976	0.0159079	0.071	0.026
KCNJ10	astro_1	0.0881999	0.0160672	0.184	0.108
CCND2-AS1	astro_1	0.0669328	0.0160728	0.09	0.038
TSPAN3	astro_1	0.079561	0.0164146	0.146	0.079
ZNF678	astro_1	0.0742463	0.0164176	0.102	0.047
SLC25A37	astro_1	0.0874544	0.016461	0.189	0.112
WHAMM	astro_1	0.0575649	0.0165768	0.062	0.02
CIITA	astro_1	0.0531839	0.0166365	0.042	0.009
FAM177A1	astro_1	0.0675028	0.0167661	0.089	0.037
SMIM29	astro_1	0.0520617	0.016838	0.046	0.01
PHF1	astro_1	0.0500948	0.01702	0.046	0.01
DNM2	astro_1	0.0835974	0.0170235	0.154	0.085
SIRT7	astro_1	0.0598698	0.0171958	0.065	0.022
SNRPN	astro_1	0.0829676	0.0176545	0.118	0.058
NPIPB5	astro_1	0.0777484	0.0177087	0.112	0.054
TASOR2	astro_1	0.0896208	0.0177251	0.151	0.084
AC104574.2	astro_1	0.0773571	0.0177803	0.094	0.041
CRMP1	astro_1	0.0783773	0.0178858	0.132	0.068
ABCB7	astro_1	0.0822254	0.0179921	0.125	0.064
ARHGEF4	astro_1	0.123249	0.0180133	0.483	0.367
ACER3	astro_1	0.0815582	0.0180327	0.16	0.089
TDRD7	astro_1	0.0483693	0.0180571	0.046	0.01
CKAP5	astro_1	0.0736672	0.0182207	0.147	0.079
ADARB2	astro_1	-0.108379	0.0182301	0.066	0.125
AL139220.2	astro_1	0.0483786	0.0182572	0.036	0.006
ZEB1-AS1	astro_1	0.0837847	0.0183028	0.094	0.042
USP30	astro_1	0.0635614	0.0183879	0.069	0.025
NPTN	astro_1	0.0786248	0.0184289	0.183	0.106
ARIH2	astro_1	0.0733144	0.0184629	0.14	0.074
BACH1	astro_1	0.0868704	0.0184974	0.111	0.053
LINC01358	astro_1	0.0579463	0.0185699	0.047	0.011
SHPK	astro_1	0.058147	0.0186833	0.079	0.03
VEZF1	astro_1	0.0691694	0.0188245	0.086	0.036
MRPS16	astro_1	0.0581585	0.0188624	0.068	0.024
EFHB	astro_1	0.0450326	0.0189253	0.036	0.006
ZNF891	astro_1	0.0536032	0.0191545	0.057	0.017
RXRA	astro_1	0.0811333	0.0192321	0.172	0.099
DHX8	astro_1	0.0718117	0.0192881	0.082	0.033
TIAL1	astro_1	0.0684216	0.0194052	0.086	0.036
STX7	astro_1	0.0810815	0.0194498	0.129	0.067
ATP13A3	astro_1	0.0878966	0.019477	0.136	0.072
AC092902.4	astro_1	0.0838274	0.0195265	0.129	0.067
KIF5C	astro_1	0.0659794	0.0197907	0.129	0.066
MAP3K13	astro_1	0.0926711	0.0198352	0.192	0.115
TRIP4	astro_1	0.0680716	0.0199219	0.091	0.039
ZNF521	astro_1	0.109208	0.0199635	0.281	0.192
FGF11	astro_1	0.056148	0.0201543	0.059	0.018
TEP1	astro_1	0.0613701	0.0201554	0.061	0.02
FHL1	astro_1	0.0766967	0.020357	0.093	0.041
LYN	astro_1	0.104737	0.0204204	0.169	0.098
CASTOR2	astro_1	0.0723931	0.0204624	0.104	0.048
CHD4	astro_1	0.0819259	0.020712	0.181	0.106
NIFK-AS1	astro_1	0.0716605	0.0208194	0.114	0.055
BABAM1	astro_1	0.0489821	0.0208274	0.047	0.011
STK11	astro_1	0.0484961	0.0208492	0.044	0.01
PTOV1	astro_1	0.0656547	0.0208655	0.095	0.042
PLEKHH2	astro_1	0.0601477	0.0210437	0.071	0.026
TTBK1	astro_1	0.057715	0.021186	0.06	0.019
COX19	astro_1	0.063412	0.0212002	0.095	0.042
ZNF710	astro_1	0.083759	0.0212819	0.118	0.059
HSBP1L1	astro_1	0.0491104	0.0213001	0.044	0.01
TMEM51	astro_1	0.0632323	0.0213324	0.075	0.029
CHDH	astro_1	0.0836654	0.0214308	0.129	0.067
DDI2	astro_1	0.0547489	0.0215452	0.068	0.024
GPR107	astro_1	0.0870077	0.0215519	0.162	0.092
MTA3	astro_1	0.0938428	0.0218724	0.163	0.093
FAM120B	astro_1	0.0927321	0.021897	0.228	0.144
GPC4	astro_1	0.0744292	0.022118	0.108	0.051
MTRNR2L12	astro_1	0.0824296	0.0221834	0.071	0.027
SLC24A2	astro_1	-0.112871	0.0222352	0.098	0.165
SOCS3	astro_1	0.0368996	0.0223796	0.028	0.002
AC025682.1	astro_1	0.0720131	0.0224048	0.096	0.043
TMEM202-AS1	astro_1	0.0801668	0.0224218	0.109	0.052
LARS2	astro_1	0.0777074	0.0224732	0.119	0.06
CPT1A	astro_1	0.0795882	0.0228099	0.174	0.101
HIF1A-AS3	astro_1	0.0898962	0.023017	0.079	0.031
RASA4	astro_1	0.0573421	0.0230488	0.063	0.021
TMEM87B	astro_1	0.0697241	0.0232217	0.084	0.035
PDLIM4	astro_1	0.0480062	0.0233825	0.038	0.007
FBXL13	astro_1	0.0641459	0.0234836	0.115	0.056
FAM92A	astro_1	0.0705259	0.0234886	0.099	0.045
MAP1A	astro_1	0.102793	0.0234916	0.119	0.06
ZNF654	astro_1	0.0787678	0.0235495	0.127	0.066
NEMF	astro_1	0.0880744	0.0235791	0.179	0.106
SORCS2	astro_1	0.0936646	0.0236731	0.424	0.302
POU3F3	astro_1	0.0790832	0.0237029	0.131	0.068
DCUN1D5	astro_1	0.0729503	0.0238607	0.109	0.052
IWS1	astro_1	0.0794516	0.023875	0.157	0.087
ZNF117	astro_1	0.0678981	0.0238814	0.094	0.042
PYGL	astro_1	0.0556943	0.0238949	0.049	0.012
CTDSPL	astro_1	0.111311	0.0240077	0.421	0.309
SPAG9	astro_1	0.0945969	0.0241268	0.397	0.284
CBX5	astro_1	0.0808154	0.0245876	0.118	0.059
ZNF451	astro_1	0.0841805	0.0250513	0.164	0.094
WDR33	astro_1	0.0836207	0.0252421	0.169	0.098
CST3	astro_1	0.126077	0.0252502	0.321	0.224
ATXN7	astro_1	0.0837806	0.0253527	0.134	0.071
EMSY	astro_1	0.0761941	0.0253979	0.139	0.074
URB1	astro_1	0.0678258	0.0254108	0.081	0.033
ENO2	astro_1	0.0783317	0.0254665	0.131	0.068
TBCA	astro_1	0.0671772	0.0254678	0.134	0.07
C8orf37-AS1	astro_1	0.0986698	0.0256626	0.149	0.083
TXNDC11	astro_1	0.0733209	0.0257804	0.101	0.047
NNT-AS1	astro_1	0.0809542	0.0258785	0.101	0.048
MEGF10	astro_1	0.105013	0.0259562	0.382	0.274
ACAT1	astro_1	0.0687752	0.026531	0.079	0.031
PGM1	astro_1	0.0807146	0.0266243	0.138	0.074
AP4E1	astro_1	0.0675284	0.0270117	0.094	0.042
OXNAD1	astro_1	0.0700058	0.027083	0.113	0.055
CBL	astro_1	0.0733184	0.0273052	0.113	0.055
SENP2	astro_1	0.0705259	0.0275448	0.098	0.045
ZNF331	astro_1	0.073508	0.0277242	0.096	0.044
PAPPA2	astro_1	0.0645614	0.0278137	0.071	0.027
HEBP2	astro_1	0.0505739	0.0279312	0.051	0.014
HNRNPA2B1	astro_1	0.0872523	0.0284034	0.279	0.185
LTBP1	astro_1	0.104127	0.0287299	0.224	0.144
FBRSL1	astro_1	0.0720282	0.0288059	0.11	0.053
TMEM51-AS1	astro_1	0.0483693	0.0288942	0.046	0.011
GEN1	astro_1	0.0488674	0.0290446	0.043	0.01
CCT4	astro_1	0.0649737	0.0292694	0.076	0.029
LRRC37A2	astro_1	0.0572671	0.0292846	0.069	0.025
VOPP1	astro_1	0.0921022	0.0295169	0.197	0.121
EPC1	astro_1	0.0949152	0.0301092	0.271	0.181
SFTPD	astro_1	0.0417941	0.0301574	0.034	0.005
ATXN7L1	astro_1	0.103771	0.0302091	0.231	0.149
NHS	astro_1	0.0729512	0.0305469	0.11	0.053
FHIT	astro_1	0.129112	0.0306122	0.637	0.51
DEC1	astro_1	0.0444097	0.0306544	0.034	0.005
VAMP7	astro_1	0.0471395	0.030729	0.043	0.01
MED13L	astro_1	0.105192	0.031144	0.461	0.346
ARHGAP17	astro_1	0.0642644	0.031148	0.129	0.067
AL117336.2	astro_1	0.0684643	0.0313562	0.095	0.043
SLC30A1	astro_1	0.0533714	0.0315184	0.053	0.015
AC004951.1	astro_1	0.0579283	0.0315671	0.074	0.029
ATP1A4	astro_1	0.0373408	0.0318226	0.034	0.005
FKBP10	astro_1	0.0731347	0.0319025	0.1	0.047
ZBTB37	astro_1	0.0753334	0.0319154	0.119	0.06
AC020916.1	astro_1	0.0425672	0.0319203	0.039	0.008
UBR2	astro_1	0.0952659	0.0325995	0.297	0.201
MLC1	astro_1	0.0857195	0.0327638	0.168	0.098
DLGAP1	astro_1	-0.185754	0.0329498	0.241	0.32
CHODL	astro_1	0.0429025	0.033019	0.027	0.002
C2orf92	astro_1	0.0543466	0.0331752	0.054	0.016
UBAC1	astro_1	0.0576319	0.0332562	0.083	0.034
LINC01137	astro_1	0.0645216	0.0334123	0.068	0.025
ZC3H15	astro_1	0.0690106	0.033539	0.091	0.04
EPHA2	astro_1	0.038536	0.0337655	0.029	0.003
LYRM1	astro_1	0.0530001	0.0343132	0.054	0.016
LINC01503	astro_1	0.04404	0.0344044	0.037	0.007
AL390783.1	astro_1	0.0836654	0.0344955	0.128	0.067
AC095060.1	astro_1	0.0631864	0.0346649	0.066	0.024
ITGA9-AS1	astro_1	0.0763895	0.0350227	0.237	0.151
ZBTB25	astro_1	0.0553654	0.0350713	0.083	0.034
ZNF586	astro_1	0.09186	0.0354375	0.17	0.1
STARD9	astro_1	0.0532325	0.0359041	0.054	0.016
SOX21-AS1	astro_1	0.0933585	0.0360245	0.171	0.101
STK32C	astro_1	0.0569011	0.0362045	0.081	0.033
ZNF235	astro_1	0.0689299	0.0362422	0.117	0.059
DPF3	astro_1	0.0895776	0.0364563	0.299	0.203
AC008957.2	astro_1	0.0881978	0.0366194	0.202	0.125
GOLPH3	astro_1	0.0802429	0.0366328	0.124	0.065
PTPN12	astro_1	0.082191	0.0367437	0.147	0.082
AC008014.1	astro_1	0.0856355	0.0368721	0.229	0.145
ERV3-1	astro_1	0.0628596	0.0370793	0.076	0.03
GANAB	astro_1	0.0662991	0.0372298	0.075	0.029
NDUFS1	astro_1	0.0832493	0.0375617	0.186	0.112
IRF9	astro_1	0.0482433	0.0376277	0.049	0.013
AC005224.2	astro_1	0.0326047	0.0380094	0.022	0
H6PD	astro_1	0.0624875	0.0381236	0.076	0.03
CDK5RAP2	astro_1	0.0708465	0.0384733	0.23	0.144
ANXA11	astro_1	0.0706947	0.0388912	0.091	0.041
SPARCL1	astro_1	-0.222638	0.0389962	0.653	0.647
OPTN	astro_1	0.065958	0.0391545	0.081	0.033
ZNF397	astro_1	0.0663923	0.03924	0.096	0.044
PI16	astro_1	0.045403	0.0393891	0.035	0.006
UQCC1	astro_1	0.0854618	0.0394197	0.173	0.102
CCDC90B	astro_1	0.0567457	0.0394292	0.059	0.019
ENDOD1	astro_1	0.0766646	0.0395418	0.099	0.047
SYNRG	astro_1	0.0823934	0.0395829	0.167	0.097
TNIP1	astro_1	0.0574183	0.039774	0.052	0.015
MAP2K4	astro_1	0.0784624	0.0400902	0.178	0.106
RAPGEF4	astro_1	0.0915015	0.0410583	0.091	0.041
FUT8	astro_1	0.118075	0.041097	0.382	0.279
YAF2	astro_1	0.069652	0.0411503	0.165	0.095
LINC-PINT	astro_1	0.0661501	0.0415427	0.112	0.055
POC1B	astro_1	0.0756791	0.0420025	0.128	0.067
ZNF680	astro_1	0.0916053	0.0420854	0.255	0.169
AC023421.2	astro_1	-0.0412252	0.0425797	0.008	0.035
THBS4	astro_1	0.075844	0.0425976	0.132	0.07
C19orf12	astro_1	0.0567511	0.0428497	0.072	0.028
MED27	astro_1	0.0823156	0.0430413	0.171	0.101
DLGAP2	astro_1	-0.114612	0.0430452	0.065	0.121
CCNY	astro_1	0.0795366	0.0436931	0.266	0.174
FBXL7	astro_1	0.135093	0.0439911	0.788	0.67
IFT80	astro_1	0.0808497	0.0440011	0.116	0.059
MARK4	astro_1	0.0702341	0.0442977	0.129	0.067
ALG14	astro_1	0.077376	0.0444827	0.106	0.051
PRKAG1	astro_1	0.0579981	0.044618	0.078	0.031
RBFOX2	astro_1	0.102652	0.0447569	0.426	0.313
EDEM3	astro_1	0.0749574	0.0451521	0.123	0.064
AC017050.1	astro_1	0.0342532	0.0454851	0.024	0.001
WSCD1	astro_1	0.0489821	0.0460275	0.047	0.012
ZNF273	astro_1	0.0626005	0.0460592	0.067	0.025
PTGR2	astro_1	0.0565982	0.0461277	0.063	0.022
YIPF1	astro_1	0.0606769	0.0470249	0.066	0.024
PIKFYVE	astro_1	0.0771944	0.0470794	0.154	0.087
ADCY5	astro_1	0.0539746	0.0472507	0.054	0.016
PNPT1	astro_1	0.0727603	0.0476505	0.092	0.042
EIF2S2	astro_1	0.0653471	0.047772	0.077	0.031
ZNF302	astro_1	0.0729487	0.0477781	0.103	0.049
HACD3	astro_1	0.0779118	0.047846	0.194	0.119
SLC26A11	astro_1	0.0538253	0.0483469	0.078	0.031
MT-ND5	astro_1	0.118129	0.0483848	0.155	0.089
WDR48	astro_1	0.0751449	0.0484064	0.12	0.062
MTMR14	astro_1	0.059655	0.04897	0.094	0.043
AC107398.3	astro_1	0.0842753	0.049166	0.158	0.091
GYS1	astro_1	0.063	0.0493009	0.087	0.038
A4GALT	astro_1	0.0368996	0.049328	0.026	0.002
GART	astro_1	0.0599314	0.0499674	0.066	0.024
ZNF83	astro_1	0.0752763	0.0508619	0.148	0.083
NBPF12	astro_1	0.0615863	0.0517557	0.081	0.034
MINDY2	astro_1	0.0720429	0.0518573	0.121	0.063
PPIL4	astro_1	0.0703215	0.0521008	0.091	0.041
GPRC5B	astro_1	0.0903869	0.052195	0.347	0.244
ABR	astro_1	0.0796887	0.0522099	0.4	0.283
MX1	astro_1	0.0504669	0.0522108	0.04	0.009
SLC19A1	astro_1	0.0601477	0.0524234	0.069	0.026
ZNF81	astro_1	0.0612305	0.0524437	0.116	0.058
NUP210	astro_1	0.0596842	0.0526715	0.08	0.033
LIMD1	astro_1	0.0615863	0.052894	0.08	0.033
AGBL4	astro_1	-0.196685	0.0531446	0.247	0.321
MCF2L	astro_1	0.0580884	0.0536483	0.058	0.019
SLC27A3	astro_1	0.0445462	0.0536542	0.04	0.009
ABHD2	astro_1	0.105521	0.0536724	0.263	0.178
APBA1	astro_1	0.081027	0.0539504	0.194	0.118
[truncated: 1,045,520+ more rows]

## Sheet: DEGs EOAD vs HA
Gene	Cell Type	Average Log2FC	FDR	pct.1 (EOAD)	pct.2 (HA)
MT-ND3	astro_1	1.17654	8.60883e-157	0.713	0.173
XIST	astro_1	0.91571	1.33908e-125	0.63	0.134
NEAT1	astro_1	0.844953	3.4467e-119	0.974	0.837
LINC00499	astro_1	-0.897833	4.7314e-104	0.321	0.691
RORA	astro_1	0.653391	8.70164e-95	0.98	0.94
MT-CO2	astro_1	0.783967	8.00392e-79	0.663	0.281
MT-ATP6	astro_1	0.810112	2.57008e-77	0.659	0.286
MT-CYB	astro_1	0.711302	1.37152e-73	0.537	0.175
GFAP	astro_1	0.642726	1.57243e-73	0.47	0.12
MRAS	astro_1	0.605011	6.5739e-73	0.512	0.165
GJA1	astro_1	0.640767	7.48882e-73	0.595	0.245
PARD3	astro_1	0.585232	9.96062e-64	0.835	0.581
MT-ND2	astro_1	0.614746	8.62728e-58	0.442	0.136
TRPM3	astro_1	0.6395	7.77856e-57	0.8	0.549
MT-ND4	astro_1	0.641199	7.93431e-57	0.537	0.21
FAM107A	astro_1	0.49743	3.67753e-55	0.547	0.24
MT-ND1	astro_1	0.58269	4.73138e-53	0.467	0.165
ADCY2	astro_1	0.536337	2.03186e-52	0.869	0.641
LRP1B	astro_1	0.428454	4.72352e-48	0.978	0.954
MT2A	astro_1	0.514608	4.96855e-45	0.452	0.183
ITGB8	astro_1	0.405907	7.514e-45	0.421	0.154
MT-CO3	astro_1	0.592432	4.63203e-44	0.572	0.279
ERBIN	astro_1	0.47728	4.99673e-44	0.627	0.337
CLU	astro_1	0.507552	1.82641e-43	0.75	0.505
AQP4	astro_1	0.449106	3.79223e-40	0.542	0.274
RHOBTB3	astro_1	0.44523	4.99735e-40	0.584	0.318
SLC1A2	astro_1	-0.415727	3.54154e-39	0.957	0.984
TPD52L1	astro_1	0.493944	3.69062e-39	0.736	0.505
NPAS3	astro_1	0.349536	1.94154e-38	0.99	0.973
CDH20	astro_1	0.457641	5.54375e-38	0.883	0.708
ZBTB20	astro_1	0.384417	4.903e-35	0.942	0.867
FLRT2	astro_1	0.412525	6.45613e-35	0.616	0.356
CNTN1	astro_1	0.450706	1.96293e-34	0.768	0.552
IRS2	astro_1	0.333461	2.00819e-34	0.331	0.111
MT1E	astro_1	0.332335	3.60388e-34	0.285	0.081
NTM	astro_1	-0.41224	4.85781e-34	0.936	0.949
AC092691.1	astro_1	0.428816	2.38553e-33	0.884	0.758
HIF3A	astro_1	0.434744	1.47375e-32	0.706	0.482
TRPS1	astro_1	0.424924	3.22948e-32	0.77	0.57
LINC00299	astro_1	0.4086	5.50264e-31	0.725	0.505
COLEC12	astro_1	0.355639	6.2775e-31	0.371	0.154
ATP2B4	astro_1	0.336423	9.50813e-31	0.434	0.2
DTNA	astro_1	0.349715	1.06984e-29	0.934	0.84
DPP10	astro_1	-0.785727	6.94857e-29	0.385	0.586
SLC7A11	astro_1	0.375964	1.01632e-28	0.533	0.305
AC002429.2	astro_1	-0.477101	1.8577e-28	0.201	0.391
SLC5A3	astro_1	0.233644	1.50009e-27	0.199	0.04
GLIS3	astro_1	0.395691	1.74287e-27	0.749	0.537
REV3L	astro_1	0.349987	2.49404e-27	0.56	0.324
RANBP3L	astro_1	0.38682	1.7939e-26	0.557	0.339
PDE3A	astro_1	0.297691	2.7766e-26	0.276	0.095
STXBP5	astro_1	0.322564	5.70857e-26	0.647	0.407
VCAN	astro_1	0.244862	7.4079e-26	0.176	0.03
HSPB1	astro_1	0.209619	8.28449e-26	0.157	0.02
SEMA3D	astro_1	0.211051	4.92825e-25	0.157	0.022
ITPKB	astro_1	0.333297	6.96539e-25	0.504	0.288
SAMD4A	astro_1	0.37433	7.89187e-25	0.486	0.27
FARP1	astro_1	0.333688	8.5282e-25	0.583	0.358
PTCHD1-AS	astro_1	0.402316	1.88852e-24	0.525	0.317
DAAM1	astro_1	0.337033	5.57128e-24	0.49	0.283
RBMS3	astro_1	0.362009	8.22503e-24	0.682	0.457
FKBP5	astro_1	0.26939	9.08402e-24	0.403	0.193
TAB2	astro_1	0.28838	3.50886e-23	0.349	0.16
ERBB4	astro_1	0.323642	3.57818e-23	0.943	0.889
MT1G	astro_1	0.213064	7.33781e-23	0.169	0.032
EGFR	astro_1	0.310501	1.07461e-22	0.569	0.353
SLC39A11	astro_1	0.355052	1.19178e-22	0.639	0.427
NEBL	astro_1	0.33372	1.21604e-22	0.856	0.721
RFX3	astro_1	0.325746	1.31393e-22	0.577	0.358
NR2F1	astro_1	0.223583	5.90162e-22	0.217	0.065
SLC39A12	astro_1	0.296207	6.82157e-22	0.361	0.175
PDE3B	astro_1	0.297286	9.61141e-22	0.365	0.176
SRGAP1	astro_1	0.285142	1.11733e-21	0.435	0.232
SLC7A2	astro_1	0.218675	1.13584e-21	0.223	0.068
MEGF9	astro_1	0.295569	1.26185e-21	0.347	0.164
MOB3B	astro_1	0.207952	1.67447e-21	0.157	0.029
MT-ND4L	astro_1	0.207698	2.13476e-21	0.165	0.033
GPM6A	astro_1	0.256795	4.81609e-21	0.973	0.949
MCC	astro_1	0.325008	7.54909e-21	0.525	0.327
HGF	astro_1	0.236424	1.16969e-20	0.194	0.054
AC053513.1	astro_1	-0.316996	2.01753e-20	0.136	0.285
RFX4	astro_1	0.306869	2.89281e-20	0.609	0.403
NWD1	astro_1	0.234244	3.44786e-20	0.246	0.089
GABRB1	astro_1	0.320557	6.0867e-20	0.81	0.651
UTY	astro_1	-0.223297	6.96793e-20	0.07	0.198
MAML2	astro_1	0.326575	7.56035e-20	0.759	0.568
SOX9	astro_1	0.210184	1.61245e-19	0.218	0.072
EGLN3	astro_1	0.295577	2.15649e-19	0.367	0.185
FAM171B	astro_1	0.300312	2.34338e-19	0.481	0.287
HSP90AA1	astro_1	0.258319	4.4117e-19	0.486	0.276
MBNL2	astro_1	0.275232	6.78409e-19	0.409	0.221
YAP1	astro_1	0.266832	8.57291e-19	0.391	0.209
BAZ2B	astro_1	0.269377	1.13272e-18	0.7	0.492
ZSCAN31	astro_1	0.237506	1.17211e-18	0.13	0.021
NFIA	astro_1	0.277579	1.42156e-18	0.85	0.687
FYN	astro_1	0.300875	1.53931e-18	0.705	0.523
FGD4	astro_1	0.294073	1.73501e-18	0.525	0.332
LGI1	astro_1	0.284074	1.75904e-18	0.461	0.276
MT1M	astro_1	0.162766	3.02362e-18	0.136	0.024
NFIB	astro_1	0.300992	3.36119e-18	0.651	0.463
RNF19A	astro_1	0.257841	3.43349e-18	0.373	0.197
LSAMP	astro_1	0.207293	3.51679e-18	0.997	0.995
ADGRL3	astro_1	0.292343	4.88332e-18	0.881	0.774
KANK1	astro_1	0.276583	7.44264e-18	0.539	0.344
HMBOX1	astro_1	0.215311	8.07087e-18	0.323	0.152
AFF1	astro_1	0.26905	1.03752e-17	0.421	0.241
CDH2	astro_1	0.267192	1.32346e-17	0.456	0.263
USP9Y	astro_1	-0.17061	1.62269e-17	0.039	0.139
CADM2	astro_1	0.254971	1.80411e-17	0.986	0.982
BMPR1B	astro_1	0.312765	1.94593e-17	0.652	0.477
PRKG1	astro_1	0.313894	2.13863e-17	0.809	0.659
NRXN3	astro_1	-0.310118	2.21332e-17	0.309	0.48
CPE	astro_1	0.311975	2.79301e-17	0.721	0.556
SPON1	astro_1	0.308919	3.24754e-17	0.574	0.384
MIR100HG	astro_1	0.250689	3.49624e-17	0.496	0.298
DLGAP1	astro_1	0.333957	4.58387e-17	0.507	0.32
AC105402.3	astro_1	0.176287	6.33274e-17	0.084	0.001
SCD5	astro_1	0.247534	6.46979e-17	0.548	0.345
SLC30A1	astro_1	0.144642	6.55156e-17	0.114	0.015
PRCP	astro_1	0.206906	1.29856e-16	0.201	0.069
MT-ND5	astro_1	0.237395	1.43417e-16	0.231	0.089
SNHG14	astro_1	-0.331717	1.54127e-16	0.706	0.799
ACSS3	astro_1	0.26131	1.80509e-16	0.416	0.243
PNISR	astro_1	0.25225	1.97103e-16	0.56	0.36
FREM2	astro_1	0.202486	2.53574e-16	0.221	0.084
PDE4DIP	astro_1	0.238167	2.72677e-16	0.406	0.23
AC025159.1	astro_1	-0.222599	3.01386e-16	0.051	0.153
AF279873.3	astro_1	0.274341	3.15245e-16	0.285	0.13
TTTY14	astro_1	-0.205325	3.85121e-16	0.064	0.175
COL21A1	astro_1	0.185923	4.47729e-16	0.129	0.026
SOX5	astro_1	0.285849	4.53468e-16	0.895	0.796
AHCYL1	astro_1	0.275682	5.63038e-16	0.62	0.433
LPP	astro_1	0.2765	8.8871e-16	0.643	0.453
MMD2	astro_1	-0.252136	1.04489e-15	0.181	0.33
GRAMD2B	astro_1	0.260791	1.11684e-15	0.611	0.422
AL390755.1	astro_1	0.135964	1.3857e-15	0.087	0.005
HEPACAM	astro_1	0.237304	1.49326e-15	0.438	0.26
AC104574.2	astro_1	0.212314	1.62431e-15	0.154	0.041
AC073050.1	astro_1	0.273231	1.62782e-15	0.656	0.463
ARHGAP26	astro_1	0.280817	1.88686e-15	0.61	0.412
CHPT1	astro_1	0.255023	3.93288e-15	0.496	0.311
MT-CO1	astro_1	0.303523	3.97403e-15	0.418	0.242
AHCYL2	astro_1	0.291354	4.5665e-15	0.777	0.658
NT5C2	astro_1	0.231652	7.13066e-15	0.425	0.252
SORBS1	astro_1	0.273695	7.59602e-15	0.865	0.733
MAPK4	astro_1	0.26062	7.75947e-15	0.49	0.314
C1orf61	astro_1	-0.325906	9.23276e-15	0.407	0.537
MT1X	astro_1	0.148802	1.16472e-14	0.134	0.031
BCKDHB	astro_1	0.252067	1.18665e-14	0.459	0.287
PARD3B	astro_1	0.27796	1.45486e-14	0.692	0.517
PALLD	astro_1	0.25185	1.74125e-14	0.436	0.27
ALDH1A1	astro_1	-0.232422	1.81765e-14	0.123	0.25
SSBP2	astro_1	0.236977	2.97981e-14	0.499	0.321
PTAR1	astro_1	0.203041	3.73612e-14	0.282	0.137
TGFB2	astro_1	0.227981	4.08809e-14	0.343	0.187
FRMD4A	astro_1	-0.370285	4.21807e-14	0.237	0.372
PTPN13	astro_1	0.221864	4.55829e-14	0.388	0.221
IL1RAPL1	astro_1	-0.229725	4.57589e-14	0.309	0.481
NLGN4Y	astro_1	-0.184929	7.55896e-14	0.056	0.154
NPAS2	astro_1	0.219061	7.57317e-14	0.29	0.144
PLSCR4	astro_1	0.211437	8.26415e-14	0.35	0.194
NR2F1-AS1	astro_1	0.237533	8.75669e-14	0.45	0.279
LINC00511	astro_1	0.258368	1.05706e-13	0.555	0.378
MYBPC1	astro_1	0.163835	1.49042e-13	0.165	0.054
GRK3	astro_1	0.212283	1.51051e-13	0.28	0.139
NOL4	astro_1	0.223436	2.07655e-13	0.372	0.213
MEGF10	astro_1	0.240925	2.28881e-13	0.441	0.274
HP1BP3	astro_1	0.21312	2.35436e-13	0.286	0.144
AL157396.1	astro_1	0.192937	2.58097e-13	0.255	0.12
DDX5	astro_1	0.199072	2.86822e-13	0.401	0.232
ITPRID2	astro_1	0.158659	3.37102e-13	0.155	0.048
DKK3	astro_1	0.206124	3.47864e-13	0.322	0.171
TENM2	astro_1	-0.329949	3.56252e-13	0.422	0.563
CA8	astro_1	0.200651	3.63832e-13	0.246	0.114
NFAT5	astro_1	0.222299	5.66557e-13	0.578	0.39
RIN2	astro_1	0.25719	6.50693e-13	0.513	0.35
MEIS2	astro_1	0.239687	6.51904e-13	0.665	0.484
NRG3	astro_1	0.199811	7.13217e-13	0.987	0.99
GMPR	astro_1	0.152639	7.24431e-13	0.145	0.043
ASTN2	astro_1	0.236142	7.9075e-13	0.537	0.357
ARHGAP5	astro_1	0.247376	1.15727e-12	0.582	0.413
AC138627.1	astro_1	-0.187876	1.34869e-12	0.066	0.163
SCN11A	astro_1	-0.0920905	1.36147e-12	0.015	0.077
GPR37L1	astro_1	0.162318	1.54154e-12	0.208	0.086
MIR99AHG	astro_1	0.246621	1.57795e-12	0.894	0.79
MRVI1	astro_1	0.225143	1.8336e-12	0.488	0.317
TRAK1	astro_1	0.224743	2.01608e-12	0.513	0.342
METTL7A	astro_1	0.193685	2.26603e-12	0.271	0.135
AL445426.1	astro_1	0.170681	3.97557e-12	0.176	0.066
NCAM2	astro_1	0.265531	4.4871e-12	0.837	0.76
WWOX	astro_1	-0.35031	4.97488e-12	0.723	0.776
RAMP1	astro_1	0.184942	5.4939e-12	0.243	0.116
TRMT9B	astro_1	0.153226	6.27617e-12	0.154	0.051
PAMR1	astro_1	-0.33793	7.51222e-12	0.296	0.413
PTCH1	astro_1	0.197187	7.81505e-12	0.285	0.149
RFTN2	astro_1	0.199409	7.99347e-12	0.393	0.235
AL109809.5	astro_1	0.258903	8.16527e-12	0.603	0.437
CEP350	astro_1	0.223906	8.78634e-12	0.402	0.25
LRMDA	astro_1	0.196096	9.22109e-12	0.371	0.212
NOTCH2	astro_1	0.215166	9.79077e-12	0.34	0.196
PLPP3	astro_1	0.223195	1.48455e-11	0.569	0.402
LMNTD1	astro_1	0.165684	1.52401e-11	0.177	0.067
ZC3H12C	astro_1	0.194287	1.66284e-11	0.283	0.149
TEAD1	astro_1	0.218826	2.09402e-11	0.47	0.31
MED13L	astro_1	0.209836	2.22e-11	0.513	0.346
RBFOX1	astro_1	-0.297121	2.37279e-11	0.365	0.501
TOX	astro_1	0.234931	2.53367e-11	0.548	0.384
MTRNR2L12	astro_1	0.14648	3.12284e-11	0.111	0.027
PTCHD1	astro_1	0.175231	3.27057e-11	0.194	0.082
IRAK1BP1	astro_1	0.151552	3.38156e-11	0.169	0.064
CAMK4	astro_1	-0.145263	3.76248e-11	0.053	0.14
GPD2	astro_1	0.179913	4.10195e-11	0.338	0.191
MKLN1	astro_1	0.22026	4.40658e-11	0.723	0.531
MTRNR2L8	astro_1	0.132417	4.87775e-11	0.081	0.01
SYT17	astro_1	0.20046	5.01392e-11	0.353	0.208
PTPRZ1	astro_1	0.226353	5.4935e-11	0.694	0.529
TMBIM6	astro_1	0.157953	6.06281e-11	0.203	0.088
QKI	astro_1	0.206142	7.48014e-11	0.898	0.84
CSRP1	astro_1	0.171185	7.79218e-11	0.251	0.125
ZNF608	astro_1	0.171071	1.02321e-10	0.271	0.139
GOLGA8B	astro_1	-0.133788	1.26024e-10	0.046	0.126
PPFIA2	astro_1	0.224462	1.4101e-10	0.368	0.222
KIAA0930	astro_1	0.160349	1.73905e-10	0.272	0.141
KCNJ10	astro_1	0.171698	1.73909e-10	0.226	0.108
EIF2AK4	astro_1	0.131292	1.85129e-10	0.169	0.065
CIRBP	astro_1	-0.239084	2.25507e-10	0.147	0.258
AC005162.3	astro_1	0.150347	2.50908e-10	0.202	0.09
MAP4K4	astro_1	0.217008	2.55455e-10	0.521	0.356
GPC4	astro_1	0.143714	2.7813e-10	0.146	0.051
SEM1	astro_1	0.174182	3.43261e-10	0.205	0.093
LINC02340	astro_1	-0.118815	3.47922e-10	0.03	0.099
ABCC9	astro_1	0.14673	3.48613e-10	0.171	0.068
ARID2	astro_1	0.159058	4.5853e-10	0.269	0.141
CNTNAP2	astro_1	-0.296559	4.79706e-10	0.334	0.465
AZIN1-AS1	astro_1	-0.184412	4.88397e-10	0.103	0.205
STARD13	astro_1	0.217387	6.84371e-10	0.444	0.293
OTUD7A	astro_1	0.214661	7.11921e-10	0.439	0.291
PCDH17	astro_1	0.162219	7.40023e-10	0.214	0.102
RPS6KA2	astro_1	0.212906	9.2537e-10	0.745	0.59
STAT3	astro_1	0.173677	1.03002e-09	0.218	0.106
ARHGAP24	astro_1	0.229361	1.12883e-09	0.679	0.513
DOCK7	astro_1	0.213804	1.16251e-09	0.529	0.375
VIM	astro_1	0.125297	1.26043e-09	0.107	0.029
FER	astro_1	0.206453	1.30951e-09	0.419	0.268
TLN2	astro_1	0.163445	1.32169e-09	0.284	0.152
CD81	astro_1	0.151503	1.41083e-09	0.196	0.088
KCND3	astro_1	0.172581	1.50184e-09	0.206	0.096
ADAMTS17	astro_1	-0.238582	1.93311e-09	0.177	0.29
TKT	astro_1	0.12856	2.06006e-09	0.17	0.069
AC016831.7	astro_1	0.165011	2.12115e-09	0.226	0.112
DGKG	astro_1	0.218656	2.56574e-09	0.636	0.479
ZBTB16	astro_1	0.182266	2.71746e-09	0.377	0.227
IGF1R	astro_1	0.170872	2.72365e-09	0.455	0.298
CTNNA2	astro_1	0.202237	2.74118e-09	0.991	0.984
PLOD2	astro_1	0.150505	2.77283e-09	0.208	0.099
HEPN1	astro_1	0.157249	2.89288e-09	0.209	0.1
PKIA	astro_1	0.162065	3.23505e-09	0.21	0.101
AC124852.1	astro_1	-0.16212	3.24987e-09	0.082	0.173
EYA2	astro_1	0.204584	3.29436e-09	0.458	0.313
PITPNC1	astro_1	0.219695	3.32236e-09	0.933	0.856
STK17B	astro_1	0.154498	3.34796e-09	0.206	0.098
TRAF3IP2-AS1	astro_1	0.204295	3.72528e-09	0.38	0.24
ITM2C	astro_1	0.136552	3.83918e-09	0.162	0.066
FOXO1	astro_1	0.185607	4.0895e-09	0.48	0.325
SIPA1L1	astro_1	0.227429	4.80868e-09	0.456	0.313
AC023095.1	astro_1	-0.200256	6.18515e-09	0.101	0.196
FIGN	astro_1	0.185655	7.36705e-09	0.339	0.205
ARHGAP42	astro_1	0.183327	7.6672e-09	0.325	0.196
NEO1	astro_1	0.19374	9.90067e-09	0.549	0.394
MAOB	astro_1	0.143476	9.98008e-09	0.184	0.084
POLR2J3	astro_1	0.152299	1.00546e-08	0.242	0.126
MXI1	astro_1	0.180202	1.14859e-08	0.36	0.228
PCED1B	astro_1	0.132738	1.19652e-08	0.12	0.039
MROH7	astro_1	-0.231349	1.2313e-08	0.249	0.364
SASH1	astro_1	0.198978	1.29519e-08	0.682	0.529
DDR1	astro_1	0.111101	1.53663e-08	0.114	0.035
PRKCA	astro_1	0.207012	1.54777e-08	0.8	0.663
PLCE1	astro_1	0.11662	1.56784e-08	0.09	0.021
MT1F	astro_1	0.114217	1.62204e-08	0.106	0.03
TCF7L2	astro_1	0.187417	1.63124e-08	0.554	0.396
CACNA2D3	astro_1	0.23738	2.03105e-08	0.413	0.273
HSPA5	astro_1	0.109484	2.03889e-08	0.102	0.029
CRB2	astro_1	0.104844	2.31595e-08	0.097	0.026
SLC20A2	astro_1	0.178121	2.5427e-08	0.264	0.147
HSPA1A	astro_1	0.10086	2.60252e-08	0.084	0.018
AC002069.2	astro_1	0.224943	2.65378e-08	0.21	0.106
RHOT1	astro_1	0.173909	2.70861e-08	0.296	0.174
FUT9	astro_1	0.218951	2.72994e-08	0.659	0.506
PLIN5	astro_1	0.154125	2.93374e-08	0.27	0.151
ZNRF3	astro_1	0.206354	3.08324e-08	0.724	0.568
CFAP54	astro_1	0.128587	3.27742e-08	0.138	0.052
AL512662.2	astro_1	0.122697	3.34807e-08	0.145	0.057
AC051619.5	astro_1	-0.068886	3.46536e-08	0.009	0.052
C2CD2	astro_1	0.132919	3.47131e-08	0.155	0.065
FAM168A	astro_1	0.166496	3.71674e-08	0.389	0.247
AC114971.1	astro_1	-0.268279	3.85837e-08	0.267	0.378
MED12L	astro_1	0.205947	3.87526e-08	0.576	0.432
MBNL1	astro_1	0.176484	3.97048e-08	0.381	0.243
ZNF521	astro_1	0.177496	4.03267e-08	0.315	0.192
TMEM132B	astro_1	-0.248915	4.0433e-08	0.178	0.282
WLS	astro_1	0.179483	4.1691e-08	0.37	0.238
FAM155A	astro_1	-0.285887	4.65576e-08	0.73	0.775
AKT3	astro_1	0.183472	4.67149e-08	0.668	0.491
PHF21A	astro_1	0.17553	4.75971e-08	0.4	0.26
LINC01135	astro_1	0.117822	5.05439e-08	0.126	0.045
PTPRD	astro_1	-0.248475	5.17614e-08	0.448	0.568
NAT8L	astro_1	0.149615	5.34796e-08	0.252	0.138
SYTL4	astro_1	0.134248	6.49457e-08	0.184	0.086
KCNIP1	astro_1	-0.182706	6.61909e-08	0.095	0.183
SIRPA	astro_1	0.152791	6.6944e-08	0.273	0.155
PDZRN3	astro_1	0.18856	6.74491e-08	0.519	0.366
GAB1	astro_1	0.153073	6.75038e-08	0.283	0.162
CD38	astro_1	-0.0950075	7.79458e-08	0.03	0.091
TOGARAM2	astro_1	0.130946	7.86316e-08	0.169	0.075
LINC01376	astro_1	-0.132693	8.06278e-08	0.055	0.129
HOPX	astro_1	0.140727	8.29477e-08	0.188	0.09
FTL	astro_1	0.151306	8.38655e-08	0.259	0.144
ANKRD17	astro_1	0.186057	8.73492e-08	0.387	0.255
ZFPM2	astro_1	0.1428	8.83495e-08	0.299	0.175
SPECC1	astro_1	0.160478	9.20483e-08	0.356	0.223
SYT1	astro_1	-0.311822	9.24017e-08	0.351	0.457
EEF2K	astro_1	0.144366	9.60205e-08	0.179	0.084
RASSF8	astro_1	0.159482	1.14147e-07	0.341	0.214
BTRC	astro_1	0.16648	1.21295e-07	0.302	0.183
RARB	astro_1	0.111243	1.21678e-07	0.155	0.065
C1orf21	astro_1	0.194255	1.24062e-07	0.469	0.331
MARCH6	astro_1	0.142075	1.28671e-07	0.327	0.198
COL23A1	astro_1	0.126159	1.31472e-07	0.13	0.049
AL137139.2	astro_1	0.221428	1.35164e-07	0.754	0.614
TBC1D1	astro_1	0.166324	1.47247e-07	0.213	0.111
SOX6	astro_1	0.194811	1.59734e-07	0.6	0.452
GRAMD1C	astro_1	0.153027	1.59903e-07	0.382	0.246
SMAD1	astro_1	0.126423	1.59983e-07	0.184	0.087
PBXIP1	astro_1	0.121729	1.70056e-07	0.161	0.071
ECE1	astro_1	0.142819	1.71597e-07	0.201	0.101
COL27A1	astro_1	0.11235	1.75334e-07	0.12	0.043
ZHX3	astro_1	0.189637	1.75431e-07	0.66	0.501
MPDZ	astro_1	0.158306	1.7565e-07	0.253	0.142
DNAJC1	astro_1	0.133351	1.91317e-07	0.201	0.101
PLEKHA5	astro_1	0.150919	2.13882e-07	0.236	0.126
BCAR3	astro_1	0.166813	2.2363e-07	0.324	0.202
AKAP10	astro_1	0.143217	2.30493e-07	0.237	0.129
RYR3	astro_1	0.190173	2.323e-07	0.843	0.73
ITGB4	astro_1	0.140911	2.34193e-07	0.204	0.104
CRADD	astro_1	0.185101	2.49038e-07	0.362	0.238
POT1-AS1	astro_1	0.165065	2.5121e-07	0.257	0.145
AC091826.2	astro_1	-0.21465	2.59173e-07	0.196	0.298
ACTN4	astro_1	0.122224	2.89813e-07	0.142	0.058
AC016745.1	astro_1	0.102702	3.2467e-07	0.089	0.024
INSR	astro_1	0.158803	3.31362e-07	0.217	0.115
RFX3-AS1	astro_1	-0.180075	3.50284e-07	0.111	0.2
KLF7	astro_1	0.139874	3.66423e-07	0.231	0.124
SNTA1	astro_1	0.147532	4.03942e-07	0.285	0.169
FGL1	astro_1	0.0930907	4.09176e-07	0.093	0.027
ZFP36L1	astro_1	0.16237	4.17889e-07	0.233	0.129
IFRD1	astro_1	0.118981	4.19136e-07	0.145	0.061
APOE	astro_1	0.134096	4.55224e-07	0.273	0.157
SGMS1	astro_1	0.154748	4.74345e-07	0.325	0.202
ARHGAP35	astro_1	0.168277	5.07464e-07	0.355	0.23
CREBBP	astro_1	0.145428	5.57427e-07	0.292	0.172
CC2D2B	astro_1	-0.112734	5.77725e-07	0.046	0.112
FAM198B-AS1	astro_1	0.159807	6.36121e-07	0.26	0.153
FAM120A	astro_1	0.126399	6.49029e-07	0.208	0.106
CCK	astro_1	-0.119165	6.62889e-07	0.026	0.081
FSTL5	astro_1	0.12507	6.6459e-07	0.142	0.059
GPRC5B	astro_1	0.15684	6.64976e-07	0.375	0.244
GLI2	astro_1	0.138992	6.72393e-07	0.253	0.143
RGS6	astro_1	0.179801	6.76195e-07	0.243	0.135
TNIK	astro_1	0.183321	7.30969e-07	0.864	0.744
ETV1	astro_1	0.12714	7.36054e-07	0.168	0.079
AEBP1	astro_1	0.0991186	7.41908e-07	0.092	0.027
AC093865.1	astro_1	0.163758	7.81859e-07	0.225	0.124
PACRG	astro_1	0.148243	8.48052e-07	0.203	0.106
ATF7IP	astro_1	0.137129	9.79582e-07	0.245	0.14
CCBE1	astro_1	-0.0648093	9.9019e-07	0.008	0.046
ZSWIM6	astro_1	0.168947	9.92528e-07	0.674	0.509
ARAP2	astro_1	0.16685	1.07201e-06	0.499	0.356
DDX17	astro_1	0.170562	1.09314e-06	0.64	0.48
LINC01094	astro_1	0.104576	1.18217e-06	0.089	0.026
LMCD1-AS1	astro_1	0.177566	1.20392e-06	0.396	0.264
ILDR2	astro_1	0.106638	1.22811e-06	0.154	0.067
ARHGEF26	astro_1	0.188954	1.23137e-06	0.453	0.328
PHYHIPL	astro_1	0.145702	1.33036e-06	0.337	0.212
CADM1	astro_1	0.198667	1.34581e-06	0.86	0.757
SLC9A9	astro_1	0.144156	1.38181e-06	0.377	0.245
GNA13	astro_1	0.139044	1.48292e-06	0.175	0.087
TGFBR3	astro_1	0.13569	1.58856e-06	0.231	0.128
MARCKS	astro_1	0.101752	1.6692e-06	0.126	0.049
LINC00472	astro_1	0.181219	1.70928e-06	0.399	0.278
PRRC2C	astro_1	0.140642	1.74098e-06	0.254	0.146
PTPRK	astro_1	0.171746	1.79081e-06	0.365	0.24
PCDH9	astro_1	0.156681	1.82949e-06	0.999	0.998
DDAH1	astro_1	0.172263	1.91295e-06	0.462	0.325
ARMC3	astro_1	0.082255	1.93862e-06	0.062	0.01
ARNTL	astro_1	0.117921	2.21608e-06	0.162	0.076
RGS3	astro_1	0.10877	2.2241e-06	0.115	0.043
KIAA0232	astro_1	0.14427	2.41435e-06	0.271	0.161
ARHGEF10	astro_1	0.160879	2.56706e-06	0.272	0.163
DAPK1	astro_1	0.145294	2.89237e-06	0.35	0.227
FUT8	astro_1	0.165786	2.93576e-06	0.406	0.279
SDC4	astro_1	0.145053	3.06276e-06	0.217	0.12
PTTG1IP	astro_1	0.111936	3.14502e-06	0.152	0.069
HMGB1	astro_1	0.173733	3.40367e-06	0.473	0.336
LINC01266	astro_1	-0.13087	3.50808e-06	0.06	0.13
EHBP1	astro_1	0.173992	3.621e-06	0.411	0.282
TMEM184B	astro_1	0.156364	3.72758e-06	0.242	0.141
ZEB1	astro_1	0.149562	3.75871e-06	0.342	0.221
GPM6B	astro_1	0.184632	3.78199e-06	0.676	0.539
PLEKHG1	astro_1	0.153454	3.9545e-06	0.328	0.211
DLG2	astro_1	-0.280045	4.34338e-06	0.761	0.827
KIAA0319	astro_1	0.148882	4.38899e-06	0.29	0.179
KIF21A	astro_1	0.148525	4.43566e-06	0.4	0.271
MAP4	astro_1	0.146378	4.47655e-06	0.351	0.229
ARHGEF3	astro_1	0.0945315	4.65194e-06	0.096	0.031
ZBED5-AS1	astro_1	-0.0733047	5.09897e-06	0.019	0.066
LIFR	astro_1	0.170847	5.16531e-06	0.584	0.437
LMO3	astro_1	0.165482	5.84931e-06	0.462	0.328
LINC01338	astro_1	0.0624895	5.89231e-06	0.044	0.003
INPP4A	astro_1	0.122991	5.93293e-06	0.174	0.087
PRDX6	astro_1	0.116436	5.9901e-06	0.169	0.084
EXOC4	astro_1	0.168444	6.02176e-06	0.445	0.313
MRPS6	astro_1	0.0953827	6.18296e-06	0.107	0.039
MERTK	astro_1	0.165866	7.0925e-06	0.539	0.394
EGF	astro_1	0.064578	7.96921e-06	0.046	0.004
MAPRE2	astro_1	0.131627	8.08823e-06	0.285	0.172
GCLC	astro_1	0.116774	8.12139e-06	0.155	0.073
ANK3	astro_1	-0.157473	8.57971e-06	0.153	0.25
BCL6	astro_1	0.149921	8.63716e-06	0.26	0.156
ASXL1	astro_1	0.129064	8.79187e-06	0.201	0.108
KANSL1L	astro_1	0.150964	9.00376e-06	0.277	0.171
EMX2OS	astro_1	0.154862	9.50592e-06	0.299	0.19
ADAM12	astro_1	0.0995542	9.58946e-06	0.109	0.041
ABL1	astro_1	0.118653	1.02294e-05	0.212	0.117
CKB	astro_1	0.146267	1.03673e-05	0.451	0.315
AL357153.2	astro_1	-0.117681	1.04001e-05	0.071	0.143
F11-AS1	astro_1	0.172844	1.10967e-05	0.426	0.299
ARHGAP39	astro_1	0.0919035	1.13913e-05	0.098	0.034
MT-ATP8	astro_1	0.110037	1.16624e-05	0.102	0.037
PRICKLE2	astro_1	0.147905	1.17858e-05	0.313	0.202
NUTM2B-AS1	astro_1	0.11567	1.19943e-05	0.183	0.094
AC003991.1	astro_1	0.102863	1.24096e-05	0.094	0.031
PSD3	astro_1	0.184673	1.24897e-05	0.741	0.607
AC012405.1	astro_1	0.125168	1.2776e-05	0.094	0.031
SREK1	astro_1	0.133581	1.2852e-05	0.177	0.091
DPYSL3	astro_1	0.106357	1.33103e-05	0.112	0.044
PLCG2	astro_1	0.132293	1.33446e-05	0.313	0.196
CRB1	astro_1	0.165535	1.33996e-05	0.583	0.448
MED13	astro_1	0.138725	1.36489e-05	0.278	0.17
LDLRAD3	astro_1	0.142972	1.38955e-05	0.246	0.146
PDSS2	astro_1	0.12206	1.41017e-05	0.196	0.105
TRA2A	astro_1	0.144509	1.46272e-05	0.273	0.169
LYPD6	astro_1	0.132519	1.47555e-05	0.175	0.09
JPX	astro_1	0.142211	1.56663e-05	0.324	0.21
R3HDM2	astro_1	0.140709	1.64891e-05	0.304	0.193
RFX2	astro_1	0.149915	1.70643e-05	0.314	0.205
CFAP47	astro_1	0.0966155	1.71398e-05	0.114	0.045
SLC38A2	astro_1	0.0821813	1.82971e-05	0.088	0.028
CAB39L	astro_1	0.131556	2.05047e-05	0.199	0.109
KIAA1211	astro_1	0.122585	2.18234e-05	0.182	0.095
CPQ	astro_1	0.171523	2.27802e-05	0.408	0.288
AC119673.2	astro_1	0.124037	2.28506e-05	0.247	0.145
ST8SIA1	astro_1	0.115179	2.34227e-05	0.203	0.11
PTPN4	astro_1	0.145428	2.71856e-05	0.296	0.189
STIM2	astro_1	0.121378	2.74971e-05	0.28	0.172
RHOQ	astro_1	0.124164	2.91474e-05	0.179	0.094
KANSL1	astro_1	0.17122	2.98145e-05	0.471	0.344
TMTC1	astro_1	0.137177	3.01793e-05	0.192	0.105
CSMD1	astro_1	-0.229842	3.08592e-05	0.335	0.44
TCF4	astro_1	0.156617	3.13859e-05	0.681	0.534
MLC1	astro_1	0.122478	3.14078e-05	0.184	0.098
RAB10	astro_1	0.132587	3.18287e-05	0.241	0.143
WDFY3	astro_1	0.15675	3.23506e-05	0.478	0.349
FAP	astro_1	0.0751519	3.24316e-05	0.062	0.013
VWA8	astro_1	0.127534	3.35134e-05	0.334	0.219
DAG1	astro_1	0.107674	3.43503e-05	0.137	0.063
RHPN1	astro_1	0.0797529	3.66402e-05	0.084	0.027
PDZRN4	astro_1	0.153259	3.84299e-05	0.124	0.054
NCOA2	astro_1	0.176044	3.87104e-05	0.4	0.286
KCTD1	astro_1	0.122025	4.12398e-05	0.169	0.087
AC098829.1	astro_1	-0.11799	4.2085e-05	0.051	0.112
AC091078.1	astro_1	-0.161018	4.75154e-05	0.111	0.191
STK33	astro_1	0.160528	5.1259e-05	0.433	0.309
AC106845.1	astro_1	0.165045	5.26553e-05	0.368	0.259
HIVEP3	astro_1	0.129184	5.28845e-05	0.208	0.118
PDLIM5	astro_1	0.14352	5.36921e-05	0.394	0.279
NQO1	astro_1	0.0797578	5.51698e-05	0.067	0.017
ZNF280D	astro_1	0.122005	5.56319e-05	0.355	0.235
CAMK2G	astro_1	0.163103	5.93161e-05	0.633	0.496
LGI4	astro_1	0.131127	6.19775e-05	0.241	0.146
NIPBL	astro_1	0.138069	6.59696e-05	0.327	0.216
ARHGAP31	astro_1	0.151437	6.69615e-05	0.341	0.231
DGKZ	astro_1	0.127794	6.73932e-05	0.219	0.126
CHORDC1	astro_1	0.0771305	6.99261e-05	0.074	0.021
VSIR	astro_1	0.106569	7.07332e-05	0.155	0.077
NCK2	astro_1	0.105878	7.26649e-05	0.15	0.073
FAM219A	astro_1	0.0925821	7.93438e-05	0.129	0.058
PON2	astro_1	0.134061	8.14616e-05	0.394	0.276
ATP6AP1L	astro_1	-0.122992	9.08374e-05	0.08	0.15
ZFAND6	astro_1	0.121594	9.53102e-05	0.203	0.115
SPATA13	astro_1	0.115399	9.62743e-05	0.208	0.119
MT1H	astro_1	0.0586102	0.000100103	0.039	0.003
DPH6-DT	astro_1	0.127449	0.000100499	0.254	0.156
CST3	astro_1	0.157677	0.000104242	0.33	0.224
AK3	astro_1	0.125386	0.000104261	0.26	0.162
CHST11	astro_1	0.134045	0.000104386	0.415	0.289
TMEM117	astro_1	0.107487	0.000107074	0.161	0.082
AL591686.2	astro_1	-0.0855704	0.000108934	0.032	0.083
AC005225.2	astro_1	0.118875	0.000119547	0.2	0.112
ANAPC16	astro_1	0.116894	0.000121719	0.159	0.082
PTGDS	astro_1	-0.292208	0.000122943	0.592	0.625
RAB30	astro_1	0.110297	0.000131199	0.16	0.082
ASPH	astro_1	0.16274	0.000132854	0.624	0.494
CRY2	astro_1	-0.113028	0.000134993	0.063	0.126
STOM	astro_1	0.0853128	0.000152171	0.097	0.037
SLC25A43	astro_1	0.0978168	0.00015385	0.13	0.06
SOX13	astro_1	0.0918896	0.000154001	0.11	0.046
TBL1X	astro_1	0.136829	0.000162277	0.357	0.246
EYA1	astro_1	0.151129	0.000162542	0.403	0.287
FXR1	astro_1	0.113689	0.000163555	0.214	0.125
ANGPT1	astro_1	0.0817001	0.000166108	0.064	0.016
NACC2	astro_1	0.122071	0.000167951	0.223	0.133
SOS1	astro_1	0.13327	0.000171391	0.257	0.16
SH3RF3	astro_1	0.129645	0.000171614	0.22	0.13
SERPINB9	astro_1	0.0804971	0.000175282	0.084	0.029
KDM3A	astro_1	0.106245	0.000177055	0.164	0.086
CPEB4	astro_1	0.119805	0.00018013	0.424	0.298
PCYT1B	astro_1	0.104675	0.00018696	0.143	0.07
CHL1	astro_1	0.124631	0.000191763	0.362	0.246
SMTN	astro_1	0.0841203	0.000193446	0.091	0.033
SH3PXD2B	astro_1	0.117758	0.000196612	0.259	0.161
CCDC88A	astro_1	0.126198	0.000197979	0.352	0.238
HPCAL1	astro_1	0.0898493	0.000198717	0.096	0.037
MTM1	astro_1	0.115226	0.000202759	0.183	0.102
MIB1	astro_1	0.117452	0.000203298	0.25	0.153
AC125613.1	astro_1	-0.140945	0.000212552	0.084	0.152
SAT1	astro_1	-0.147565	0.000215413	0.102	0.174
WFS1	astro_1	0.0941411	0.000228764	0.13	0.061
MGLL	astro_1	0.125826	0.000240711	0.37	0.257
TMEM132A	astro_1	0.0834856	0.00024948	0.106	0.044
PAQR8	astro_1	0.0990952	0.000250732	0.129	0.06
ACER3	astro_1	0.100563	0.00025365	0.169	0.089
PTPN9	astro_1	0.127867	0.000258513	0.269	0.172
PLP1	astro_1	-0.168514	0.000259574	0.077	0.144
GOLIM4	astro_1	0.125284	0.000263602	0.305	0.202
AKAP9	astro_1	0.114092	0.00027217	0.335	0.221
AL022068.1	astro_1	-0.142165	0.000273184	0.105	0.18
B4GALNT4	astro_1	0.0896113	0.000275631	0.142	0.069
CDS1	astro_1	0.10286	0.00027779	0.125	0.058
LCOR	astro_1	0.0918794	0.000289065	0.242	0.144
AC245060.5	astro_1	0.101703	0.000291515	0.116	0.051
OTUD7B	astro_1	0.120923	0.00031491	0.234	0.143
LIN7A	astro_1	0.080229	0.000316591	0.085	0.03
PCAT1	astro_1	0.0820185	0.00032054	0.061	0.015
PDS5B	astro_1	0.112862	0.000325583	0.235	0.142
PSMA1	astro_1	0.108685	0.000329139	0.157	0.082
DNAH7	astro_1	0.153363	0.000332585	0.433	0.317
AQP4-AS1	astro_1	0.173762	0.000343399	0.257	0.164
UBAP2	astro_1	0.114066	0.000349492	0.197	0.113
NFE2L2	astro_1	0.118204	0.000355797	0.224	0.134
ZNF438	astro_1	0.118656	0.000368051	0.274	0.177
AC012404.1	astro_1	0.104943	0.000370138	0.17	0.092
AC099792.1	astro_1	0.139168	0.000383017	0.33	0.226
GLUL	astro_1	0.151486	0.000385224	0.545	0.42
PRKX	astro_1	0.0745325	0.00040093	0.082	0.029
COL4A5	astro_1	0.114974	0.000405535	0.161	0.086
XAF1	astro_1	0.0831811	0.000410261	0.106	0.045
ANK2	astro_1	0.145721	0.000417763	0.912	0.853
WWC1	astro_1	0.121927	0.000417955	0.361	0.246
SHROOM3	astro_1	0.154121	0.000423342	0.553	0.428
KIAA1755	astro_1	0.111913	0.000429702	0.218	0.129
NLGN1	astro_1	-0.135089	0.000442188	0.184	0.278
AC093157.1	astro_1	0.0939167	0.00044791	0.112	0.049
PRRX1	astro_1	0.135143	0.000455645	0.21	0.126
FAM214A	astro_1	0.120664	0.000463278	0.218	0.132
ELOVL5	astro_1	0.0926147	0.000483383	0.186	0.103
PLPP1	astro_1	0.129119	0.000492262	0.313	0.21
AC002460.2	astro_1	-0.210444	0.000496273	0.216	0.3
KCNIP4	astro_1	-0.288024	0.000498025	0.51	0.591
GPC5	astro_1	-0.169303	0.000499135	0.94	0.921
ACSL6	astro_1	-0.185299	0.000507416	0.235	0.319
PHACTR4	astro_1	0.102921	0.000513358	0.195	0.11
AC010359.3	astro_1	0.0519815	0.000523458	0.044	0.007
KITLG	astro_1	0.0700917	0.000523879	0.065	0.018
EPS8	astro_1	0.128547	0.000544511	0.247	0.156
ITGAV	astro_1	0.123609	0.000545925	0.29	0.192
IGFN1	astro_1	-0.0378472	0.000547837	0.002	0.025
COBL	astro_1	0.112207	0.000549492	0.18	0.101
PPM1L	astro_1	0.11574	0.000557416	0.323	0.216
BCL2	astro_1	0.144495	0.000576776	0.528	0.4
MBTD1	astro_1	0.0953611	0.000578349	0.142	0.071
BAG3	astro_1	0.0851346	0.000580518	0.088	0.033
PIBF1	astro_1	0.107646	0.00058883	0.278	0.179
RALGAPA1	astro_1	0.119205	0.000621796	0.344	0.234
CNTNAP3	astro_1	0.0907317	0.000623918	0.11	0.048
CDH23	astro_1	0.0979832	0.000643386	0.126	0.06
ANKRD12	astro_1	0.120845	0.000649839	0.371	0.259
ARHGEF6	astro_1	0.090592	0.000678078	0.127	0.06
KCTD8	astro_1	0.12414	0.000684337	0.262	0.166
NCOA1	astro_1	0.156712	0.00069365	0.639	0.503
AL157886.1	astro_1	0.0615313	0.000702053	0.034	0.002
NPDC1	astro_1	0.0904457	0.000716903	0.119	0.055
PDS5A	astro_1	0.113851	0.000732451	0.22	0.132
PTPRJ	astro_1	0.137262	0.000743868	0.251	0.161
SLC16A9	astro_1	0.11152	0.000778132	0.197	0.116
PLD5	astro_1	-0.0672036	0.000779542	0.017	0.055
CREB5	astro_1	0.076804	0.000780074	0.062	0.017
SLC10A7	astro_1	0.0932606	0.000840105	0.143	0.073
MYO9A	astro_1	0.116876	0.000850021	0.324	0.22
FZD3	astro_1	0.100441	0.000850777	0.183	0.104
DLEU2	astro_1	0.134106	0.000856615	0.278	0.183
CPNE8	astro_1	0.101238	0.00087745	0.177	0.099
MIR4300HG	astro_1	0.165958	0.000881884	0.211	0.13
ADGRV1	astro_1	0.160386	0.000901855	0.931	0.874
FOXP1	astro_1	0.1062	0.000907464	0.372	0.257
EFNA5	astro_1	0.138722	0.000930704	0.529	0.407
CSGALNACT1	astro_1	0.142287	0.000966478	0.625	0.496
SESN1	astro_1	0.105614	0.000992275	0.204	0.121
TLE1	astro_1	0.122509	0.00101861	0.236	0.148
SPART	astro_1	0.0891047	0.00105698	0.17	0.093
LHX2	astro_1	0.105257	0.00106123	0.204	0.121
AL160272.1	astro_1	0.107146	0.0011036	0.265	0.17
ADGRG1	astro_1	0.115509	0.00113634	0.212	0.128
OBI1-AS1	astro_1	-0.241768	0.00119261	0.587	0.644
CDC42BPA	astro_1	0.10945	0.00120457	0.485	0.352
ZMIZ1	astro_1	0.10394	0.00121909	0.271	0.175
TSIX	astro_1	0.0556682	0.00129883	0.044	0.008
SAMHD1	astro_1	0.0673393	0.00132273	0.069	0.022
STK38L	astro_1	0.0870512	0.00135097	0.13	0.064
CDIP1	astro_1	0.0927307	0.00135903	0.118	0.055
ADAM33	astro_1	0.0469094	0.00137533	0.033	0.002
SPIRE1	astro_1	0.122384	0.00139705	0.345	0.242
SLC22A15	astro_1	0.0830181	0.00143818	0.115	0.052
HSP90AB1	astro_1	0.087418	0.00150806	0.209	0.122
CALM2	astro_1	0.120772	0.00159968	0.357	0.249
TAPBP	astro_1	0.0773821	0.00162238	0.091	0.036
RHBDD1	astro_1	0.0961027	0.0016639	0.186	0.107
AHNAK	astro_1	0.0943424	0.00166586	0.19	0.109
ATAD2B	astro_1	0.109387	0.0016672	0.222	0.136
CEP162	astro_1	0.0796357	0.00171756	0.123	0.059
DAAM2	astro_1	-0.168042	0.00178164	0.144	0.219
CD2AP	astro_1	0.0698988	0.00179187	0.085	0.032
CAMK2B	astro_1	0.104872	0.00180687	0.247	0.155
AL050309.1	astro_1	0.117569	0.00185468	0.18	0.104
SEL1L3	astro_1	0.11497	0.00190908	0.203	0.123
CPEB3	astro_1	0.13829	0.00198828	0.432	0.322
RNF182	astro_1	0.116616	0.00200912	0.246	0.158
ABAT	astro_1	0.1066	0.00213008	0.218	0.134
MTA3	astro_1	0.104014	0.00214389	0.166	0.093
LAMA5	astro_1	0.064949	0.00217853	0.062	0.018
SALL3	astro_1	0.0964899	0.00223649	0.144	0.076
CTNNA3	astro_1	-0.111804	0.00232569	0.087	0.152
STK3	astro_1	0.111135	0.00234159	0.318	0.216
ASH1L	astro_1	0.106818	0.00240277	0.385	0.271
MAP7	astro_1	0.133474	0.00247276	0.309	0.214
INTS6	astro_1	0.110793	0.00250837	0.177	0.102
KIF2A	astro_1	0.0844068	0.00255584	0.173	0.096
ATP1B2	astro_1	0.116078	0.00255974	0.309	0.213
SSBP3	astro_1	0.103693	0.00257942	0.154	0.084
CPEB2	astro_1	0.0974125	0.00260871	0.184	0.106
GNG12	astro_1	0.09425	0.0026231	0.138	0.071
AC015983.2	astro_1	0.101325	0.00274828	0.168	0.094
FGFRL1	astro_1	0.0627978	0.00279405	0.065	0.02
PREX2	astro_1	-0.197998	0.00284091	0.632	0.671
POU3F3	astro_1	0.0896113	0.00290726	0.134	0.068
CNTRL	astro_1	0.0832843	0.00291726	0.118	0.056
SPECC1L	astro_1	0.0987102	0.00293111	0.188	0.11
KCTD13	astro_1	0.0809054	0.00301445	0.092	0.038
CLIP4	astro_1	0.130635	0.00311376	0.309	0.214
NBDY	astro_1	0.0819668	0.00317113	0.132	0.067
SLC2A12	astro_1	0.0817963	0.00318869	0.093	0.039
TMBIM1	astro_1	0.0743678	0.0032443	0.076	0.028
ENPP4	astro_1	0.061101	0.00325272	0.066	0.021
AC018618.1	astro_1	0.0599052	0.00332393	0.043	0.008
LAMA1	astro_1	-0.110887	0.00334915	0.079	0.14
FAM3D-AS1	astro_1	0.0543078	0.00336321	0.044	0.009
IKZF2	astro_1	0.112334	0.00344229	0.174	0.102
BRD8	astro_1	0.0877185	0.00344432	0.116	0.056
SESN3	astro_1	0.116744	0.00347993	0.272	0.181
FOXO3	astro_1	0.140078	0.00354701	0.318	0.224
IGFBP7	astro_1	0.0940533	0.00355446	0.217	0.133
MAP3K5	astro_1	0.088647	0.0035845	0.594	0.458
AC027097.2	astro_1	0.0799624	0.00371182	0.082	0.031
THRB	astro_1	0.0984895	0.00377384	0.337	0.228
RAP1GDS1	astro_1	0.107091	0.00382963	0.209	0.128
NMT1	astro_1	0.0952851	0.00385824	0.182	0.106
SAMD12	astro_1	0.0882841	0.00386416	0.147	0.078
RMST	astro_1	0.131169	0.0038909	0.246	0.162
COL5A3	astro_1	-0.248301	0.00402316	0.432	0.488
FAM13C	astro_1	0.108301	0.0040271	0.191	0.113
CYB5B	astro_1	0.0876999	0.0041463	0.156	0.086
PTOV1	astro_1	0.0755632	0.00421425	0.097	0.042
GNA12	astro_1	0.106386	0.00437782	0.203	0.124
PLOD1	astro_1	0.0504285	0.00447574	0.042	0.008
DHRSX	astro_1	0.12726	0.0045284	0.24	0.156
RNF217-AS1	astro_1	-0.0590781	0.00475485	0.014	0.047
TMCC1	astro_1	0.114677	0.00485677	0.318	0.221
SCRN1	astro_1	0.0955566	0.0048634	0.219	0.137
CCDC3	astro_1	0.0662293	0.00490394	0.086	0.034
KIAA1958	astro_1	0.124385	0.00504403	0.322	0.226
SPATA1	astro_1	-0.0574795	0.00504441	0.016	0.049
AC245297.3	astro_1	0.0774073	0.00507472	0.107	0.049
DNAJB6	astro_1	0.0785789	0.00518656	0.14	0.073
HS3ST5	astro_1	0.105259	0.00520512	0.199	0.121
ADD3	astro_1	0.130942	0.00533667	0.526	0.407
WASF3	astro_1	0.111956	0.00538613	0.334	0.233
KLF6	astro_1	0.0576921	0.00544896	0.06	0.018
CDR2	astro_1	0.112795	0.00545725	0.152	0.085
TMEM164	astro_1	0.082619	0.00552954	0.218	0.135
PBX1	astro_1	0.134622	0.0055636	0.566	0.451
ME1	astro_1	0.116025	0.00566155	0.261	0.173
NUTM2A-AS1	astro_1	0.0833675	0.00570184	0.106	0.049
RFFL	astro_1	0.0914441	0.00571225	0.124	0.063
ZNF462	astro_1	0.101413	0.00571953	0.301	0.203
EFR3A	astro_1	0.110418	0.00575689	0.251	0.164
WDFY2	astro_1	0.125522	0.00595192	0.28	0.191
MBD5	astro_1	0.117921	0.00597466	0.54	0.417
PAPOLA	astro_1	0.0954722	0.00610404	0.173	0.1
AL449403.2	astro_1	0.0490694	0.00621057	0.042	0.008
SSX2IP	astro_1	0.091157	0.00621642	0.137	0.072
SLC24A2	astro_1	-0.121686	0.00627274	0.1	0.165
SLC22A5	astro_1	0.0705289	0.0062769	0.071	0.026
PPM1K	astro_1	0.104333	0.00632881	0.224	0.141
ZFR	astro_1	0.106844	0.00638606	0.214	0.135
GALNT18	astro_1	0.114696	0.00639919	0.348	0.247
TLE4	astro_1	0.0959067	0.00643239	0.164	0.093
CRYAB	astro_1	0.0620867	0.0065211	0.076	0.029
PTCH2	astro_1	0.0784479	0.00662173	0.106	0.049
MARCH3	astro_1	0.0980939	0.00684744	0.143	0.078
PCM1	astro_1	0.100412	0.00687265	0.361	0.254
ZC4H2	astro_1	0.0746969	0.00697	0.077	0.029
SERINC5	astro_1	0.0923813	0.00705786	0.151	0.083
GMDS	astro_1	0.0910138	0.00717242	0.151	0.083
GSE1	astro_1	0.097941	0.00749093	0.167	0.096
TCF20	astro_1	0.0834676	0.0075304	0.121	0.061
MOB1B	astro_1	0.0913083	0.00760181	0.112	0.055
NCAN	astro_1	0.115366	0.00762071	0.284	0.193
RGS20	astro_1	0.140835	0.00767284	0.493	0.387
RGMA	astro_1	0.110275	0.00769711	0.241	0.158
ETV6	astro_1	0.0907459	0.00777496	0.193	0.115
RELL1	astro_1	0.0813728	0.0078697	0.093	0.041
CEP112	astro_1	0.117867	0.00797023	0.244	0.161
HIBADH	astro_1	0.0922635	0.00806127	0.146	0.08
SYNE1	astro_1	-0.252713	0.00832555	0.658	0.676
CDH4	astro_1	0.113969	0.00878725	0.454	0.334
DIP2B	astro_1	0.110192	0.00879434	0.24	0.156
HEPH	astro_1	0.0928113	0.00887142	0.156	0.088
CDC14A	astro_1	0.117996	0.00896132	0.346	0.247
TMEM161B-AS1	astro_1	0.143874	0.00898872	0.536	0.42
ZIC5	astro_1	0.0611821	0.00911895	0.056	0.016
PPP1R42	astro_1	0.0595808	0.00925638	0.064	0.021
SWAP70	astro_1	0.0776094	0.00933635	0.13	0.067
ABCB9	astro_1	0.0727087	0.0093852	0.091	0.039
GYG1	astro_1	0.0605983	0.0094521	0.056	0.016
STARD3	astro_1	0.0845987	0.00958813	0.123	0.063
TRIM9	astro_1	0.125895	0.00959006	0.537	0.408
SEPTIN9	astro_1	0.0760944	0.00963713	0.083	0.034
USP9X	astro_1	0.0808571	0.00964023	0.155	0.087
RNF217	astro_1	0.0962603	0.0096906	0.151	0.085
PLXNB2	astro_1	0.065365	0.00970735	0.071	0.026
FSIP2-AS1	astro_1	-0.0842191	0.00971741	0.057	0.11
SGIP1	astro_1	0.106026	0.00989525	0.472	0.353
DCLK2	astro_1	0.0917592	0.00991383	0.531	0.409
ZDHHC21	astro_1	0.11704	0.0100611	0.251	0.168
SMAD2	astro_1	0.101325	0.0100723	0.174	0.104
FOXG1	astro_1	-0.114316	0.0101551	0.1	0.163
TMLHE	astro_1	0.0668085	0.0102061	0.076	0.029
OFD1	astro_1	0.0829032	0.0103208	0.123	0.063
GRIN2C	astro_1	0.088717	0.0103573	0.232	0.148
CCND3	astro_1	0.132901	0.0105833	0.215	0.138
SPAG1	astro_1	0.0832992	0.0106059	0.099	0.046
FLOT2	astro_1	0.0679641	0.0110192	0.075	0.029
MARCH1	astro_1	-0.143027	0.0113407	0.091	0.151
EPC1	astro_1	0.0990167	0.0115021	0.269	0.181
MYORG	astro_1	0.057088	0.0118802	0.065	0.022
CELF2	astro_1	0.110479	0.0119631	0.773	0.646
SPRYD7	astro_1	0.0620394	0.0119737	0.063	0.021
TRIM44	astro_1	0.107434	0.0121352	0.24	0.158
CWC27	astro_1	0.084013	0.0122144	0.179	0.106
STOX1	astro_1	0.129052	0.012219	0.33	0.24
BTBD7	astro_1	0.0966425	0.0122349	0.184	0.111
GRIK2	astro_1	-0.143467	0.0126513	0.098	0.16
HS2ST1	astro_1	0.110163	0.0128671	0.298	0.206
RBM6	astro_1	0.101927	0.0129018	0.354	0.25
LINC01138	astro_1	0.116444	0.0131493	0.271	0.185
RBM14	astro_1	0.0700191	0.0131607	0.097	0.044
SERPINE2	astro_1	0.120539	0.0132262	0.337	0.243
APCDD1	astro_1	0.122447	0.0132805	0.312	0.221
LRRN1	astro_1	0.0946495	0.0133722	0.176	0.105
TRIL	astro_1	0.0659437	0.0134951	0.071	0.027
TPT1	astro_1	0.0880237	0.0135089	0.118	0.06
HVCN1	astro_1	0.0618177	0.0135208	0.069	0.025
PPP1R12A	astro_1	0.118665	0.0136669	0.326	0.234
HSPH1	astro_1	0.0779551	0.0140072	0.116	0.058
DPP6	astro_1	-0.209986	0.0142053	0.157	0.226
LARP1	astro_1	0.100082	0.0142389	0.192	0.118
UPP2	astro_1	-0.0890859	0.0144522	0.074	0.132
EFEMP1	astro_1	0.146414	0.0145223	0.369	0.272
BBOX1	astro_1	0.101281	0.0146625	0.173	0.103
C6orf62	astro_1	0.0855789	0.0151304	0.146	0.081
SWT1	astro_1	0.0808226	0.0153207	0.11	0.054
PPP3R1	astro_1	0.105435	0.0153392	0.209	0.132
LARP7	astro_1	0.0602261	0.01608	0.097	0.044
MINK1	astro_1	0.0963978	0.0163974	0.204	0.127
FDFT1	astro_1	0.0912951	0.0165471	0.145	0.081
MAN1A2	astro_1	0.0665808	0.0167209	0.163	0.092
IL6ST	astro_1	0.0902272	0.0171073	0.215	0.136
FGF2	astro_1	0.0988385	0.0171484	0.265	0.181
AGFG1	astro_1	0.0826359	0.0175421	0.142	0.078
AC007402.1	astro_1	-0.0845477	0.0182294	0.026	0.064
CMTM4	astro_1	0.0764365	0.0183933	0.126	0.066
PSAP	astro_1	0.104255	0.0189946	0.255	0.17
RFX7	astro_1	0.0970285	0.0196545	0.223	0.143
GABRG1	astro_1	0.113032	0.0198593	0.256	0.173
KCNN3	astro_1	0.105283	0.0200218	0.411	0.302
RAB3GAP1	astro_1	0.0810285	0.0201826	0.205	0.127
FAM172A	astro_1	0.114365	0.0204129	0.331	0.238
TPM1	astro_1	0.0816124	0.020486	0.105	0.051
BMT2	astro_1	0.0797884	0.0206985	0.125	0.066
SLX4IP	astro_1	0.0984254	0.0207161	0.176	0.106
CUEDC1	astro_1	0.068163	0.0210097	0.116	0.058
AFDN	astro_1	0.109246	0.0211657	0.332	0.238
KLHL24	astro_1	0.108842	0.0213253	0.241	0.161
CMYA5	astro_1	0.0950252	0.0214595	0.176	0.106
AC110023.1	astro_1	-0.120942	0.0215953	0.07	0.124
HS3ST3B1	astro_1	0.0496536	0.021705	0.043	0.01
PRRC2B	astro_1	0.0987384	0.0218071	0.202	0.127
CASTOR2	astro_1	0.085388	0.0224986	0.101	0.048
TMEM170B	astro_1	0.0774073	0.022985	0.104	0.05
CSPP1	astro_1	0.0936765	0.0231895	0.185	0.113
HBB	astro_1	-0.0638163	0.0236536	0.006	0.029
EMSY	astro_1	0.0844162	0.0237443	0.136	0.074
LHFPL6	astro_1	0.123521	0.0238236	0.448	0.334
CTDSPL	astro_1	0.12752	0.0252389	0.409	0.309
ADIPOR2	astro_1	0.0750294	0.0253266	0.118	0.061
ASTN1	astro_1	0.0926656	0.0253414	0.408	0.298
EMC2	astro_1	0.0828458	0.0255589	0.171	0.102
NRG2	astro_1	0.096875	0.0256117	0.183	0.113
ITIH4	astro_1	-0.0416585	0.0261069	0.01	0.037
STAG2	astro_1	0.0893799	0.0264942	0.167	0.099
NPL	astro_1	0.1293	0.0274066	0.412	0.313
TBL1XR1	astro_1	0.0899447	0.0286173	0.301	0.207
PPP1R9A	astro_1	0.100045	0.0289747	0.542	0.424
AL807742.1	astro_1	-0.0546791	0.029075	0.012	0.04
RNASE1	astro_1	-0.0255483	0.0295726	0.001	0.017
CDK13	astro_1	0.0944572	0.029996	0.311	0.219
ATF7	astro_1	0.0959386	0.0307089	0.255	0.172
FAM193B	astro_1	0.0660016	0.0311177	0.103	0.049
ATP6V0E1	astro_1	0.0697569	0.0313988	0.089	0.04
ABL2	astro_1	0.102453	0.0314142	0.176	0.107
CACHD1	astro_1	0.0902964	0.0318396	0.476	0.359
PRSS23	astro_1	-0.0486615	0.0322254	0.013	0.042
ARL17B	astro_1	0.0988884	0.0347749	0.214	0.139
EPHB1	astro_1	-0.197259	0.0352974	0.347	0.415
MTDH	astro_1	0.0812684	0.0357804	0.192	0.119
TLK1	astro_1	0.112758	0.0359523	0.297	0.211
HACD3	astro_1	0.0890142	0.0384959	0.191	0.119
APOOL	astro_1	0.0695618	0.0385245	0.079	0.033
AC020907.1	astro_1	0.0428128	0.0386903	0.033	0.005
STX16	astro_1	0.0870483	0.0388959	0.202	0.128
CD59	astro_1	0.0710397	0.038935	0.118	0.061
UBE2E3	astro_1	0.0916542	0.0391807	0.214	0.138
CSGALNACT2	astro_1	0.0703502	0.0394623	0.1	0.048
CELF1	astro_1	0.0958658	0.0394913	0.283	0.194
CSRNP3	astro_1	0.0912776	0.0396122	0.174	0.105
SCARA3	astro_1	0.0938634	0.0399003	0.209	0.135
PIAS1	astro_1	0.0803974	0.0403212	0.258	0.171
TANC1	astro_1	0.0761511	0.0404263	0.111	0.056
ERC1	astro_1	0.105073	0.0404593	0.339	0.243
ITGA9	astro_1	0.0672465	0.0405857	0.094	0.044
EZR	astro_1	0.0917687	0.0412226	0.233	0.154
MAP3K20	astro_1	0.0721426	0.0413311	0.101	0.049
ZNF875	astro_1	0.0706073	0.0416019	0.104	0.051
LINC02506	astro_1	0.0568674	0.0416925	0.026	0.002
BEND7	astro_1	0.0703919	0.0421049	0.115	0.059
UBR5	astro_1	0.105422	0.0429876	0.422	0.318
EP300	astro_1	0.0872285	0.0434758	0.173	0.105
ALDH1L1	astro_1	0.0816716	0.0441817	0.371	0.271
PAGR1	astro_1	0.0685794	0.0452127	0.084	0.037
SRBD1	astro_1	0.0670653	0.0463152	0.102	0.049
HAP1	astro_1	0.0561654	0.046573	0.058	0.02
SYT9	astro_1	0.0927313	0.0469121	0.189	0.119
C11orf49	astro_1	0.105376	0.0469124	0.346	0.255
LINC01411	astro_1	0.0567684	0.0469318	0.048	0.013
WASL	astro_1	0.0735158	0.0470803	0.118	0.062
AC245187.2	astro_1	-0.0603485	0.0481107	0.021	0.054
ZMYM3	astro_1	0.0418573	0.0483404	0.038	0.008
SYCP3	astro_1	0.0459585	0.0488755	0.039	0.009
SH3BGRL	astro_1	0.0709036	0.0490198	0.168	0.1
AKAP7	astro_1	0.0877048	0.0494308	0.232	0.154
ENPP5	astro_1	0.0672613	0.0498439	0.085	0.038
OLMALINC	astro_1	0.0772014	0.0499292	0.146	0.083
GNAS	astro_1	0.0907579	0.0504326	0.283	0.194
ST6GALNAC5	astro_1	0.103043	0.0523938	0.174	0.107
CCDC91	astro_1	0.108732	0.053085	0.309	0.221
DECR1	astro_1	0.0877476	0.0536427	0.21	0.136
KTN1	astro_1	0.0771009	0.0553184	0.188	0.117
PCSK5	astro_1	0.106871	0.0555138	0.376	0.281
NFIC	astro_1	0.114084	0.0574648	0.223	0.149
STAG1	astro_1	0.0922005	0.0577431	0.272	0.185
ENOSF1	astro_1	-0.0787381	0.0580493	0.041	0.084
RPGR	astro_1	0.077722	0.0590141	0.104	0.052
ZC3H14	astro_1	0.0693431	0.0595945	0.111	0.057
CBFB	astro_1	0.0850945	0.0609378	0.129	0.071
PTGES3	astro_1	0.0797834	0.061036	0.133	0.074
BBX	astro_1	0.0855106	0.0617316	0.247	0.165
GLIPR1L2	astro_1	-0.0410851	0.0619246	0.013	0.041
STK17A	astro_1	0.0666802	0.0623611	0.098	0.048
MRTFB	astro_1	0.0923138	0.0630329	0.2	0.127
SRP14	astro_1	0.0666143	0.0630491	0.109	0.055
WSCD1	astro_1	0.0477211	0.0634379	0.046	0.012
VAC14-AS1	astro_1	0.0593777	0.0638847	0.085	0.038
NFATC3	astro_1	0.0765969	0.0639126	0.147	0.085
AL590867.1	astro_1	-0.045676	0.0641269	0.007	0.03
CUL3	astro_1	0.0941045	0.0642623	0.217	0.142
ARHGEF26-AS1	astro_1	0.101199	0.0689942	0.373	0.279
IGSF11	astro_1	0.117348	0.0691368	0.322	0.235
AC034195.1	astro_1	-0.0622009	0.0703569	0.024	0.058
PAX8-AS1	astro_1	-0.0385539	0.0707592	0.008	0.031
METRN	astro_1	0.0868295	0.0711651	0.175	0.108
CADPS	astro_1	-0.123274	0.0726045	0.08	0.134
NHSL1	astro_1	0.126522	0.072906	0.675	0.567
ARID5B	astro_1	0.0835778	0.0738098	0.142	0.081
GASK1A	astro_1	0.0854299	0.0738296	0.19	0.12
SCAPER	astro_1	0.114852	0.0741453	0.366	0.273
ASAP1	astro_1	0.107013	0.0748268	0.406	0.304
DOK5	astro_1	0.0948117	0.0749811	0.235	0.158
ZCCHC7	astro_1	0.106795	0.0750297	0.299	0.213
INPPL1	astro_1	0.0658889	0.075041	0.1	0.049
KY	astro_1	0.059151	0.0777715	0.067	0.027
CDK18	astro_1	0.0613371	0.0779362	0.072	0.029
RBBP6	astro_1	0.0943121	0.0780057	0.152	0.09
TTC23	astro_1	0.0711433	0.0805291	0.085	0.039
CLDN10	astro_1	0.0922399	0.0810323	0.165	0.101
MRTFA	astro_1	0.085611	0.0822582	0.195	0.125
SST	astro_1	-0.0204255	0.0837481	0	0.012
BSG	astro_1	0.0831646	0.0840284	0.17	0.105
GGA2	astro_1	0.0770868	0.0851954	0.12	0.065
ATXN7L1	astro_1	0.0957103	0.0854595	0.223	0.149
AC138123.1	astro_1	-0.0387879	0.0856374	0.009	0.033
EVA1C	astro_1	0.0880736	0.0862294	0.128	0.071
MAP4K3	astro_1	0.0882382	0.0870119	0.282	0.195
MDFIC	astro_1	0.057764	0.0874372	0.077	0.033
PLXNB1	astro_1	0.0855358	0.0875078	0.232	0.155
WIPF2	astro_1	0.088734	0.0897195	0.239	0.161
ZNF680	astro_1	0.0958965	0.0916399	0.247	0.169
TRIM66	astro_1	-0.0768776	0.0918945	0.044	0.087
AL136366.1	astro_1	0.0877876	0.0931482	0.132	0.075
IL17RB	astro_1	0.0652721	0.0945177	0.103	0.052
LINC02060	astro_1	-0.0592186	0.0945749	0.035	0.075
DIPK1C	astro_1	-0.043778	0.0960839	0.01	0.035
SPPL2A	astro_1	0.0774915	0.0964146	0.12	0.066
LINC00342	astro_1	0.0799538	0.0969089	0.183	0.114
ACTN1	astro_1	0.0614188	0.0983004	0.067	0.027
PDGFC	astro_1	0.0886911	0.0996926	0.213	0.14
ZNF516	astro_1	0.097005	0.0999586	0.265	0.183
HERPUD2	astro_1	0.0942259	0.100378	0.186	0.119
CYHR1	astro_1	0.057169	0.100804	0.081	0.036
LINC00298	astro_1	0.0719871	0.101432	0.108	0.056
COTL1	astro_1	0.0561217	0.101685	0.067	0.027
DDX25	astro_1	-0.0442911	0.101757	0.011	0.037
HNMT	astro_1	0.0412455	0.102409	0.033	0.006
HES1	astro_1	-0.0395382	0.10348	0.011	0.036
KLHL22	astro_1	0.0756155	0.1036	0.131	0.073
RHOB	astro_1	0.0633141	0.104664	0.083	0.038
DENND4A	astro_1	0.117449	0.105389	0.257	0.181
ANKRD36C	astro_1	0.0895882	0.106035	0.208	0.136
GASK1B	astro_1	0.0700661	0.106794	0.113	0.06
AC058791.1	astro_1	0.04675	0.107174	0.044	0.012
ELP4	astro_1	0.113037	0.107868	0.313	0.228
AC119674.1	astro_1	0.0709185	0.108009	0.086	0.04
HES6	astro_1	0.0564892	0.10872	0.068	0.028
AL731577.2	astro_1	0.0777451	0.110342	0.146	0.086
SQSTM1	astro_1	0.0864011	0.110416	0.134	0.077
SLC16A2	astro_1	0.0601937	0.111097	0.078	0.034
PNRC1	astro_1	0.0553258	0.111425	0.073	0.03
PLIN4	astro_1	0.0525482	0.113109	0.049	0.015
ARL6IP1	astro_1	0.0660016	0.114316	0.126	0.069
ADCY9	astro_1	0.0861539	0.116848	0.165	0.101
TMED10	astro_1	0.0756793	0.117732	0.115	0.062
PKD1	astro_1	0.0737458	0.118375	0.123	0.067
AC073475.1	astro_1	-0.159848	0.118584	0.235	0.306
DPH6	astro_1	-0.137571	0.119783	0.176	0.243
RIPOR2	astro_1	0.0931137	0.121088	0.192	0.124
WDR33	astro_1	0.0908763	0.121699	0.16	0.098
PEAK1	astro_1	0.0815625	0.124084	0.24	0.161
ATN1	astro_1	0.081639	0.127491	0.137	0.079
AL139260.1	astro_1	0.103305	0.129353	0.196	0.129
GRIA2	astro_1	-0.203249	0.129625	0.413	0.465
NAP1L4	astro_1	0.0888131	0.132499	0.219	0.145
PPP1CB	astro_1	0.0776518	0.133117	0.156	0.094
SLC1A4	astro_1	0.0820988	0.133162	0.184	0.116
FBXO11	astro_1	0.0863863	0.135035	0.268	0.185
CLASRP	astro_1	0.0668879	0.137351	0.116	0.063
ADGRA3	astro_1	0.104873	0.137709	0.353	0.266
CCAR1	astro_1	0.0929126	0.138987	0.164	0.102
SUN2	astro_1	0.0615264	0.142045	0.093	0.046
AC093523.1	astro_1	0.06333	0.143993	0.066	0.027
YAE1	astro_1	0.0519366	0.146515	0.069	0.029
ATP1A1	astro_1	-0.0929879	0.14733	0.039	0.078
EXOC2	astro_1	0.071314	0.147621	0.136	0.078
CGGBP1	astro_1	0.0600505	0.148973	0.094	0.047
TRNAU1AP	astro_1	0.0613778	0.149607	0.071	0.03
BBS9	astro_1	0.0963442	0.154488	0.277	0.195
SLC6A11	astro_1	0.0905111	0.154737	0.272	0.191
AC093151.8	astro_1	0.0331049	0.155104	0.022	0.001
NADK2	astro_1	0.0850472	0.15997	0.214	0.142
SLC24A3	astro_1	0.100716	0.161405	0.296	0.213
ARID4A	astro_1	0.0861933	0.166693	0.178	0.112
RLBP1	astro_1	-0.0552869	0.169192	0.018	0.048
GDI1	astro_1	0.0609251	0.169776	0.096	0.048
RXRA	astro_1	0.0795759	0.172831	0.161	0.099
ZC2HC1A	astro_1	0.0887085	0.174286	0.169	0.106
SRPX2	astro_1	-0.0387879	0.174851	0.01	0.033
MIPOL1	astro_1	0.078109	0.177266	0.116	0.064
GADD45G	astro_1	0.0553824	0.178293	0.061	0.024
CLOCK	astro_1	0.0755011	0.182343	0.123	0.069
ZNF644	astro_1	0.084207	0.184013	0.268	0.186
SLC25A24	astro_1	0.0451987	0.1859	0.043	0.012
BRINP3	astro_1	0.0906692	0.185948	0.404	0.3
LINC01080	astro_1	-0.0353372	0.188093	0.01	0.034
TRIP12	astro_1	0.0735169	0.189427	0.239	0.163
KATNAL1	astro_1	0.0636412	0.189576	0.101	0.052
SEC31A	astro_1	0.0646758	0.190973	0.119	0.066
RPS4Y1	astro_1	-0.0345342	0.191351	0.01	0.034
PALM	astro_1	0.10346	0.191513	0.217	0.146
CFAP44	astro_1	0.062481	0.191798	0.087	0.042
FAT1	astro_1	0.0749868	0.192005	0.178	0.112
MVB12B	astro_1	0.090613	0.192994	0.193	0.125
MFHAS1	astro_1	0.0886754	0.193293	0.256	0.178
NSD1	astro_1	0.0912467	0.199257	0.251	0.175
INPP5A	astro_1	0.0531547	0.199276	0.107	0.056
FOXG1-AS1	astro_1	0.0537674	0.199858	0.085	0.04
HES4	astro_1	-0.0356623	0.205155	0.006	0.027
AC115622.1	astro_1	-0.0977222	0.211692	0.066	0.113
PSD2	astro_1	0.0920087	0.214656	0.341	0.255
SEPTIN7	astro_1	0.100368	0.219865	0.424	0.327
ZMYND8	astro_1	0.0920332	0.222728	0.293	0.21
ZBTB7A	astro_1	0.0747135	0.222962	0.113	0.062
TMEM104	astro_1	0.0475352	0.225485	0.046	0.014
MAN2A1	astro_1	0.0848725	0.227742	0.235	0.16
CLVS2	astro_1	0.0616081	0.22798	0.082	0.038
USP25	astro_1	0.0720099	0.230835	0.125	0.07
SMARCD3	astro_1	0.0677108	0.231297	0.12	0.067
DENND1A	astro_1	0.0964512	0.231867	0.521	0.414
NKX2-2	astro_1	0.0511944	0.234406	0.053	0.019
GPCPD1	astro_1	-0.0748428	0.236901	0.04	0.08
HERC3	astro_1	0.0856695	0.23722	0.156	0.096
RYR1	astro_1	0.0793295	0.237792	0.115	0.064
AKAP13	astro_1	0.0748581	0.241543	0.237	0.162
THOC2	astro_1	0.0804928	0.243851	0.171	0.107
TMEM132C	astro_1	0.110507	0.245909	0.201	0.132
ZFHX4	astro_1	0.101295	0.247605	0.506	0.397
HIVEP1	astro_1	0.0821037	0.255079	0.2	0.132
KLF12	astro_1	0.0945076	0.255638	0.379	0.288
LRP1	astro_1	0.0753035	0.259313	0.256	0.178
MPST	astro_1	0.048112	0.25942	0.047	0.015
HS6ST1	astro_1	0.0610603	0.260437	0.101	0.052
LRIG1	astro_1	0.0701941	0.261989	0.479	0.368
PID1	astro_1	0.0869678	0.263032	0.158	0.097
RASGEF1A	astro_1	0.0390983	0.263357	0.033	0.007
SREBF1	astro_1	0.0589165	0.268157	0.116	0.064
AKAP12	astro_1	0.0772453	0.269778	0.186	0.121
HIPK3	astro_1	0.084439	0.271276	0.155	0.096
PTPRF	astro_1	0.0724871	0.274725	0.141	0.084
ARMH4	astro_1	0.0803569	0.276926	0.252	0.175
AL031056.1	astro_1	0.0317354	0.277263	0.023	0.002
UBAC2	astro_1	0.0759189	0.277762	0.161	0.1
SGO1-AS1	astro_1	-0.10158	0.279933	0.056	0.1
PCMTD2	astro_1	0.0577094	0.281437	0.081	0.038
CNTNAP3B	astro_1	0.069722	0.284004	0.128	0.073
LTBP3	astro_1	0.0729544	0.288975	0.129	0.075
PAX6	astro_1	0.091012	0.292497	0.17	0.109
DNAJB2	astro_1	0.0589898	0.293233	0.086	0.042
TMC1	astro_1	0.0693431	0.295468	0.106	0.057
NID1	astro_1	-0.0485058	0.296909	0.019	0.048
SGTA	astro_1	0.0483212	0.302558	0.055	0.02
PIK3C3	astro_1	0.0810257	0.304916	0.177	0.114
CALD1	astro_1	0.078598	0.307468	0.152	0.093
AL590807.1	astro_1	0.0613921	0.30755	0.082	0.039
CPED1	astro_1	0.0585452	0.308535	0.07	0.03
TRAF3IP2	astro_1	0.0607372	0.310739	0.114	0.063
BZW1	astro_1	0.0500461	0.314642	0.074	0.033
HSDL2	astro_1	0.0822307	0.317231	0.143	0.087
CLCN3	astro_1	0.070354	0.317444	0.155	0.095
DIO2	astro_1	-0.0630419	0.325432	0.043	0.083
DUSP16	astro_1	0.0571485	0.328191	0.108	0.058
UBA5	astro_1	0.0653178	0.329242	0.087	0.043
SH3PXD2A	astro_1	0.057583	0.330576	0.07	0.03
CAPS2	astro_1	0.0795195	0.335884	0.214	0.144
SMIM2-AS1	astro_1	0.0327421	0.337245	0.025	0.003
RPRD1A	astro_1	0.0590452	0.338824	0.139	0.082
MAPKAPK2	astro_1	0.0528986	0.342325	0.061	0.025
PDE8B	astro_1	0.0859784	0.34327	0.182	0.118
RAVER2	astro_1	0.0863311	0.346658	0.187	0.123
PIAS4	astro_1	0.0574812	0.348758	0.06	0.024
UST	astro_1	0.0936534	0.349666	0.18	0.117
NXN	astro_1	0.0661698	0.351997	0.1	0.052
AHSA1	astro_1	0.0416861	0.352106	0.039	0.01
AC007785.1	astro_1	-0.059044	0.355141	0.028	0.061
TSHZ2	astro_1	0.0654831	0.355529	0.061	0.025
C4orf47	astro_1	0.0404982	0.355944	0.037	0.01
ITGB5	astro_1	0.0863311	0.362482	0.179	0.116
HSCB	astro_1	0.0567831	0.362955	0.082	0.039
PMP2	astro_1	0.0513519	0.366605	0.088	0.044
CDH11	astro_1	0.0801499	0.368947	0.234	0.16
ATOH8	astro_1	0.0494651	0.372438	0.049	0.017
AC007193.2	astro_1	0.0625699	0.379425	0.085	0.042
RBM26	astro_1	0.0894746	0.379877	0.299	0.217
PATJ	astro_1	0.0778015	0.381676	0.148	0.09
SEL1L	astro_1	0.0607267	0.382532	0.08	0.038
LINC00271	astro_1	-0.0889328	0.387759	0.058	0.102
LINC-PINT	astro_1	0.061922	0.391819	0.103	0.055
AC092902.4	astro_1	0.0792278	0.39553	0.117	0.067
SYNM	astro_1	0.0635363	0.396009	0.077	0.036
PNPT1	astro_1	0.0616081	0.397041	0.085	0.042
TIAL1	astro_1	0.0612967	0.398359	0.077	0.036
CTSD	astro_1	0.0733464	0.403264	0.133	0.079
TTC17	astro_1	0.0994663	0.403495	0.273	0.198
KMT2E	astro_1	0.0771374	0.405143	0.251	0.175
AGO2	astro_1	0.0741335	0.409613	0.194	0.127
RHBDD2	astro_1	0.0510003	0.409997	0.055	0.021
CDC27	astro_1	0.0686242	0.410904	0.127	0.074
AXL	astro_1	0.0589269	0.41451	0.092	0.047
TSC22D2	astro_1	0.0924933	0.415219	0.25	0.178
MAFG	astro_1	0.0538589	0.416704	0.058	0.023
FAM20C	astro_1	0.0492963	0.416826	0.078	0.036
CSF1	astro_1	0.0500419	0.419162	0.051	0.018
ARID1B	astro_1	0.091492	0.420991	0.517	0.406
AC016831.1	astro_1	0.0444224	0.421368	0.042	0.012
ARL13B	astro_1	0.0634701	0.427315	0.098	0.051
AK1	astro_1	0.0490867	0.427564	0.058	0.023
LINC01578	astro_1	0.0821394	0.433245	0.211	0.144
HACD2	astro_1	0.0601937	0.437321	0.074	0.034
PPA2	astro_1	0.0839594	0.43783	0.186	0.122
HMGN1	astro_1	-0.0647058	0.446552	0.043	0.082
ITSN2	astro_1	0.0637542	0.447292	0.19	0.123
SMS	astro_1	0.07726	0.448441	0.153	0.095
AC009315.1	astro_1	0.0420294	0.451167	0.03	0.006
MAF	astro_1	0.0534481	0.453448	0.064	0.027
NLGN4X	astro_1	0.0739296	0.457768	0.241	0.168
ENO1	astro_1	0.0716391	0.461743	0.148	0.091
ZBTB44	astro_1	0.0612167	0.462449	0.087	0.044
NKAIN2	astro_1	-0.179328	0.464455	0.276	0.341
KIFAP3	astro_1	0.0613695	0.466385	0.15	0.091
KMT5B	astro_1	0.0782222	0.468937	0.173	0.111
NR2E1	astro_1	0.0469714	0.470166	0.053	0.02
GPR135	astro_1	0.053262	0.472355	0.067	0.029
C5orf30	astro_1	0.0536589	0.474035	0.062	0.026
POU6F2	astro_1	0.0951204	0.478161	0.247	0.173
ZNF155	astro_1	0.0526925	0.484316	0.067	0.029
PLEKHA8	astro_1	0.0673078	0.484836	0.091	0.047
PRRT2	astro_1	0.0665051	0.486332	0.105	0.057
MARCKSL1	astro_1	0.0387278	0.489358	0.033	0.008
NCOA6	astro_1	0.0694705	0.491095	0.16	0.1
GNA14	astro_1	0.0817633	0.491137	0.447	0.347
HPN	astro_1	0.0385651	0.492505	0.037	0.01
SDK1	astro_1	0.0777645	0.492849	0.143	0.087
PPIL6	astro_1	0.0561435	0.498318	0.06	0.025
TTBK2	astro_1	0.0856257	0.513914	0.222	0.153
XKR6	astro_1	0.0666929	0.514192	0.208	0.139
CD44	astro_1	0.0401265	0.516136	0.033	0.008
LRRIQ1	astro_1	0.06266	0.516251	0.07	0.031
PURG	astro_1	0.0699533	0.519739	0.156	0.098
CASP8AP2	astro_1	0.061352	0.525817	0.091	0.047
BANP	astro_1	0.0648679	0.526149	0.091	0.047
PRELID2	astro_1	0.0725543	0.528374	0.103	0.056
IRF2BP2	astro_1	0.0528888	0.531067	0.066	0.029
ARHGAP29	astro_1	0.0655551	0.532427	0.102	0.055
STX8	astro_1	0.0858094	0.534356	0.206	0.14
RGL3	astro_1	0.0494954	0.536335	0.093	0.048
ABCA1	astro_1	0.0610242	0.536586	0.229	0.157
TMEM47	astro_1	0.0685551	0.547263	0.113	0.064
LSM14A	astro_1	0.0807221	0.547912	0.181	0.118
CEP126	astro_1	0.0673227	0.549118	0.118	0.067
CPNE6	astro_1	0.0382424	0.54951	0.043	0.013
KAZN	astro_1	-0.143623	0.560737	0.142	0.202
FTX	astro_1	-0.179164	0.568805	0.682	0.705
BTBD8	astro_1	0.0778378	0.571189	0.196	0.13
SACS	astro_1	0.0714458	0.571199	0.167	0.106
ATP1B1	astro_1	-0.1096	0.591582	0.052	0.092
TBC1D19	astro_1	0.0757909	0.592108	0.161	0.103
MORF4L2	astro_1	0.0525057	0.593681	0.067	0.029
AP001528.1	astro_1	-0.0417669	0.594813	0.017	0.045
TENT5A	astro_1	-0.0361407	0.598867	0.008	0.029
BPTF	astro_1	0.0909813	0.599663	0.386	0.292
CHD7	astro_1	0.0748763	0.600146	0.187	0.123
DNAJB14	astro_1	0.0846443	0.600828	0.144	0.089
GAS6	astro_1	0.0521378	0.604939	0.061	0.026
TBC1D32	astro_1	0.0768991	0.605036	0.168	0.108
C1orf198	astro_1	0.0564222	0.606664	0.111	0.062
BCL2L1	astro_1	0.070951	0.60682	0.105	0.058
FAT3	astro_1	0.113724	0.61245	0.304	0.227
SH3GLB1	astro_1	0.0676883	0.612746	0.101	0.055
STK11	astro_1	0.0438219	0.621232	0.036	0.01
MPP6	astro_1	0.0776423	0.621824	0.199	0.133
TNS2	astro_1	0.0504235	0.622883	0.067	0.029
UBE2E2	astro_1	0.0946102	0.631624	0.272	0.198
CSNK1A1	astro_1	0.0731525	0.636996	0.299	0.217
HLCS	astro_1	0.079284	0.639229	0.161	0.103
YAF2	astro_1	0.0524935	0.640856	0.154	0.095
HRH1	astro_1	0.0823454	0.652522	0.188	0.125
LINC01579	astro_1	-0.0274271	0.654738	0.002	0.015
CTDSP2	astro_1	0.071113	0.654776	0.111	0.063
COP1	astro_1	0.0778035	0.657861	0.259	0.184
AC007262.2	astro_1	0.0789325	0.65948	0.142	0.087
EIF4G3	astro_1	0.0837114	0.66033	0.393	0.299
TAFA5	astro_1	0.0998045	0.673665	0.327	0.247
SIPA1L3	astro_1	0.0816247	0.677891	0.156	0.099
TECPR2	astro_1	0.074379	0.687694	0.169	0.108
KCNJ16	astro_1	0.0445086	0.692796	0.056	0.022
LCA5	astro_1	0.051912	0.694491	0.082	0.04
NUP153	astro_1	0.0565536	0.697828	0.117	0.067
FGF9	astro_1	-0.0342536	0.704474	0.011	0.033
ACACB	astro_1	0.0861396	0.704829	0.465	0.369
KAT2B	astro_1	0.0713576	0.706184	0.288	0.206
TSC22D4	astro_1	0.067172	0.706229	0.111	0.063
DNAJC5	astro_1	0.0628647	0.70687	0.1	0.054
C3orf70	astro_1	0.083417	0.706964	0.166	0.107
RUFY3	astro_1	0.064158	0.712966	0.388	0.293
AL606807.1	astro_1	0.0388142	0.716045	0.042	0.013
TAB1	astro_1	0.0637861	0.716765	0.087	0.045
CDC42EP4	astro_1	0.0579105	0.718358	0.172	0.11
ZFAND3	astro_1	0.0827672	0.718384	0.474	0.37
APIP	astro_1	0.0598017	0.733935	0.079	0.039
TPST1	astro_1	0.0679074	0.737235	0.176	0.115
NAALADL2	astro_1	-0.175324	0.739245	0.288	0.346
NEDD4	astro_1	0.0593777	0.747108	0.082	0.041
PHYKPL	astro_1	0.0685607	0.757095	0.13	0.078
CFDP1	astro_1	0.0676915	0.758538	0.13	0.078
DNAJC13	astro_1	0.0580214	0.76579	0.111	0.063
HPN-AS1	astro_1	0.0378976	0.771946	0.027	0.005
ADAM23	astro_1	0.0638857	0.773792	0.128	0.076
ADHFE1	astro_1	-0.0996456	0.782399	0.11	0.163
LRRC8A	astro_1	0.0899354	0.801065	0.175	0.116
KIAA2026	astro_1	0.088928	0.803553	0.206	0.142
LINC00278	astro_1	-0.0500632	0.806978	0.025	0.056
KIAA1324L	astro_1	0.0368387	0.811032	0.051	0.019
SNRNP48	astro_1	0.0424945	0.81531	0.043	0.014
IL17D	astro_1	0.0751349	0.816045	0.14	0.087
CCDC18-AS1	astro_1	0.0811466	0.818199	0.288	0.21
CRIM1	astro_1	0.0898475	0.818896	0.214	0.149
TTYH2	astro_1	0.0585705	0.819084	0.111	0.063
TNRC6C	astro_1	0.0731621	0.822143	0.237	0.165
NAIP	astro_1	0.0534131	0.832133	0.083	0.042
AC104041.1	astro_1	0.0338088	0.85816	0.029	0.006
ITPK1	astro_1	0.0596637	0.863174	0.181	0.118
MIR29B2CHG	astro_1	0.0735594	0.864588	0.165	0.106
RNGTT	astro_1	0.081108	0.867585	0.179	0.12
STX7	astro_1	0.0621381	0.873393	0.116	0.067
EED	astro_1	0.0477582	0.874135	0.062	0.027
PARP9	astro_1	0.0494736	0.874274	0.062	0.027
SPATS2L	astro_1	0.0925188	0.877496	0.219	0.152
VPS37A	astro_1	0.0532509	0.88116	0.073	0.034
RBL1	astro_1	0.0481278	0.882171	0.053	0.021
MEIKIN	astro_1	0.072825	0.892328	0.289	0.21
CALN1	astro_1	-0.110528	0.895589	0.062	0.105
LINC02208	astro_1	-0.0297784	0.899252	0.006	0.025
SLC24A4	astro_1	0.0521308	0.904461	0.066	0.029
PAN3	astro_1	0.0646006	0.916043	0.245	0.172
PRNP	astro_1	0.078675	0.91839	0.191	0.128
ZC3H15	astro_1	0.0549065	0.919314	0.08	0.04
CTNNA1	astro_1	0.0816356	0.928725	0.214	0.148
DCAF6	astro_1	0.0740998	0.931441	0.216	0.148
ADCY8	astro_1	0.0834159	0.945864	0.219	0.151
ANKRD6	astro_1	0.0673986	0.947763	0.105	0.059
TMED5	astro_1	0.0494736	0.948205	0.063	0.028
LRRC7	astro_1	-0.140634	0.953907	0.129	0.183
TMPRSS5	astro_1	0.0534247	0.965794	0.078	0.038
ZBTB1	astro_1	0.0736586	0.968802	0.135	0.083
KCNMA1	astro_1	0.113164	0.969353	0.703	0.595
SFSWAP	astro_1	0.0652534	0.971074	0.145	0.089
SEMA4D	astro_1	0.0597478	0.977644	0.137	0.084
SLC44A2	astro_1	0.0655602	0.986133	0.119	0.069
CHCHD3	astro_1	0.0801156	0.989161	0.213	0.146
ZSWIM5	astro_1	0.0751213	0.991406	0.228	0.159
NFATC2	astro_1	0.0623935	0.993101	0.094	0.05
NPNT	astro_1	0.0233412	0.997853	0.016	0
DPF3	astro_1	0.0856266	1	0.277	0.203
SND1	astro_1	0.0843159	1	0.21	0.145
NIPAL3	astro_1	0.0462175	1	0.055	0.022
WDR60	astro_1	0.0943182	1	0.293	0.22
VCL	astro_1	0.0695343	1	0.121	0.072
DOCK4	astro_1	0.100695	1	0.849	0.751
PELI2	astro_1	0.0761836	1	0.227	0.16
GRAMD1B	astro_1	0.0719697	1	0.3	0.22
MAATS1	astro_1	0.0458587	1	0.06	0.026
AC092279.1	astro_1	0.0528694	1	0.071	0.033
SEC22A	astro_1	0.0556137	1	0.089	0.047
PLAGL1	astro_1	-0.0654844	1	0.033	0.066
RCAN2	astro_1	0.0485638	1	0.078	0.038
CASC4	astro_1	0.0858357	1	0.27	0.196
KLF15	astro_1	0.0639092	1	0.093	0.05
RAPGEF2	astro_1	0.0714721	1	0.259	0.185
TLK2	astro_1	0.0709826	1	0.127	0.077
TBC1D5	astro_1	0.0686193	1	0.41	0.317
CNKSR2	astro_1	0.0624521	1	0.251	0.177
AGTPBP1	astro_1	0.072877	1	0.135	0.083
LINC00513	astro_1	0.0609083	1	0.116	0.067
FAM210A	astro_1	0.0417501	1	0.046	0.016
AL589740.1	astro_1	0.129844	1	0.717	0.63
FOXN3	astro_1	0.109753	1	0.458	0.367
SAMD9L	astro_1	0.0434451	1	0.039	0.012
PTBP2	astro_1	0.0666105	1	0.264	0.19
SP140	astro_1	-0.0305543	1	0.008	0.029
DGCR2	astro_1	0.0564663	1	0.101	0.056
RC3H2	astro_1	0.0604379	1	0.088	0.047
KBTBD11	astro_1	0.048383	1	0.089	0.047
PPP4R2	astro_1	0.0642919	1	0.119	0.07
AL450998.2	astro_1	-0.0394848	1	0.013	0.037
PTPRM	astro_1	0.0870626	1	0.328	0.248
HDDC2	astro_1	0.0657196	1	0.099	0.055
OSMR	astro_1	0.0492929	1	0.07	0.033
CAT	astro_1	0.0607743	1	0.112	0.065
ZC3H12B	astro_1	0.0409415	1	0.039	0.012
RAB31	astro_1	0.0874771	1	0.277	0.204
NELFA	astro_1	0.0653336	1	0.106	0.06
TTC28	astro_1	0.0954753	1	0.489	0.393
PNPLA6	astro_1	0.0539903	1	0.074	0.036
ARHGEF4	astro_1	0.0906823	1	0.462	0.367
BICD1	astro_1	0.0866034	1	0.402	0.311
PACS2	astro_1	0.0535974	1	0.128	0.076
GPATCH8	astro_1	0.082685	1	0.322	0.242
PRDX1	astro_1	0.0464267	1	0.06	0.026
TSTD3	astro_1	0.060949	1	0.141	0.087
ZNF254	astro_1	0.0817618	1	0.207	0.144
AC245884.9	astro_1	0.0292186	1	0.024	0.004
CPT1A	astro_1	0.0722659	1	0.156	0.101
NUBPL	astro_1	0.0672381	1	0.178	0.118
HSPB8	astro_1	0.0394658	1	0.068	0.031
PYGO1	astro_1	0.055471	1	0.08	0.041
CALR	astro_1	0.0473716	1	0.058	0.025
ZNF891	astro_1	0.0404049	1	0.047	0.017
ID2-AS1	astro_1	-0.0236453	1	0.005	0.022
LNPEP	astro_1	0.0674064	1	0.178	0.118
GALNT8	astro_1	0.0423523	1	0.049	0.019
NFATC1	astro_1	0.0558956	1	0.07	0.033
PIR	astro_1	0.0730305	1	0.157	0.102
PSMD1	astro_1	0.0681094	1	0.211	0.146
TMEM242	astro_1	0.033087	1	0.034	0.01
BMP7	astro_1	0.0832963	1	0.215	0.151
CHST10	astro_1	0.0508072	1	0.056	0.024
PPP2R2B	astro_1	0.0807215	1	0.961	0.94
ITSN1	astro_1	0.0820796	1	0.496	0.395
FARS2	astro_1	0.0710634	1	0.26	0.186
P4HB	astro_1	0.0496643	1	0.063	0.029
HKDC1	astro_1	-0.0284687	1	0.006	0.023
CAAP1	astro_1	0.0566893	1	0.094	0.051
SEC14L1	astro_1	0.0706351	1	0.238	0.169
NOL8	astro_1	0.0382424	1	0.04	0.013
AC118549.1	astro_1	0.0653768	1	0.17	0.111
STRN3	astro_1	0.0672158	1	0.237	0.167
RIMKLB	astro_1	0.0701907	1	0.211	0.146
KLC1	astro_1	0.0607881	1	0.276	0.2
MGMT	astro_1	0.0565727	1	0.139	0.087
ZNF98	astro_1	-0.229352	1	0.465	0.491
FAM120B	astro_1	0.0698317	1	0.209	0.144
KIAA1109	astro_1	0.0755772	1	0.415	0.321
ZDHHC2	astro_1	0.070089	1	0.116	0.069
ACVR1C	astro_1	0.0413466	1	0.043	0.015
TNRC6B	astro_1	0.0909646	1	0.517	0.412
IQCK	astro_1	0.0750482	1	0.272	0.2
GTF3C3	astro_1	0.0475651	1	0.06	0.027
CAMK2N1	astro_1	0.0647552	1	0.128	0.078
TANC2	astro_1	0.0723716	1	0.184	0.125
TBCA	astro_1	0.0559878	1	0.119	0.07
PFKP	astro_1	0.0787794	1	0.274	0.201
SKI	astro_1	0.0585999	1	0.105	0.06
NR3C2	astro_1	0.0750022	1	0.474	0.377
MAPK10	astro_1	0.117849	1	0.82	0.728
ROCK1	astro_1	0.0583447	1	0.157	0.101
SUGT1	astro_1	0.0599811	1	0.116	0.068
NME5	astro_1	0.0489281	1	0.083	0.043
PDGFA	astro_1	0.0366367	1	0.037	0.011
GJB6	astro_1	0.061486	1	0.092	0.05
TF	astro_1	-0.0723156	1	0.032	0.064
MITD1	astro_1	0.0404779	1	0.053	0.022
CHD2	astro_1	0.0909793	1	0.406	0.319
IQCB1	astro_1	0.0676689	1	0.11	0.065
ERCC6L2	astro_1	0.0805169	1	0.258	0.187
NUDT4	astro_1	0.0523032	1	0.072	0.035
AL132780.1	astro_1	-0.0385839	1	0.017	0.043
LONRF3	astro_1	0.0517434	1	0.068	0.032
ANKFN1	astro_1	0.0793806	1	0.249	0.18
CNN3	astro_1	0.0673624	1	0.213	0.148
CDYL	astro_1	0.0641942	1	0.121	0.073
AC105052.4	astro_1	0.0492754	1	0.053	0.022
PPP1R1B	astro_1	0.0632111	1	0.146	0.093
KAT2A	astro_1	0.0575763	1	0.098	0.055
NAV2	astro_1	0.0646677	1	0.601	0.488
LAMP2	astro_1	0.0686242	1	0.12	0.072
MAN1C1	astro_1	0.0523108	1	0.065	0.03
BRD2	astro_1	0.0548563	1	0.091	0.049
UTP23	astro_1	0.0590717	1	0.091	0.049
MAGI2	astro_1	0.0918445	1	0.965	0.952
RETREG3	astro_1	0.0573754	1	0.074	0.037
IRS1	astro_1	0.0407384	1	0.04	0.013
RESF1	astro_1	0.0550887	1	0.083	0.044
LINC02427	astro_1	-0.0413132	1	0.015	0.039
PUM2	astro_1	0.0581956	1	0.215	0.148
LRRC37A2	astro_1	0.0395476	1	0.057	0.025
RBPJ	astro_1	0.0596395	1	0.2	0.136
SAMD8	astro_1	0.0563762	1	0.083	0.044
PWWP2A	astro_1	0.0582281	1	0.13	0.08
CATSPERE	astro_1	-0.0558996	1	0.035	0.068
THADA	astro_1	0.0884936	1	0.185	0.127
CDC73	astro_1	0.0675955	1	0.153	0.099
N4BP2	astro_1	0.0490994	1	0.065	0.03
PRKCE	astro_1	0.0852104	1	0.233	0.166
UBE2H	astro_1	0.0701837	1	0.25	0.179
CD109	astro_1	0.062562	1	0.109	0.064
ZNF514	astro_1	0.0410109	1	0.05	0.02
ABCC8	astro_1	-0.0521056	1	0.02	0.047
CASTOR3	astro_1	0.0706819	1	0.195	0.133
NRIP1	astro_1	0.0662683	1	0.149	0.096
STX17	astro_1	0.055396	1	0.097	0.054
SEPTIN8	astro_1	0.0580489	1	0.109	0.064
OGT	astro_1	0.060181	1	0.147	0.094
RNF144B	astro_1	-0.0466272	1	0.02	0.047
CSNK1G3	astro_1	0.0677108	1	0.118	0.071
TTTY10	astro_1	-0.0450718	1	0.033	0.066
LRBA	astro_1	0.0704718	1	0.273	0.201
CLIP2	astro_1	0.0702721	1	0.11	0.065
CYP2J2	astro_1	0.0565982	1	0.109	0.064
ZBTB46	astro_1	0.0494736	1	0.061	0.028
LINC01572	astro_1	-0.065362	1	0.045	0.081
NSMAF	astro_1	0.0577418	1	0.123	0.074
MYO5A	astro_1	0.0729544	1	0.198	0.137
BCO1	astro_1	-0.0395382	1	0.012	0.033
KPNA4	astro_1	0.0480323	1	0.096	0.053
FAIM2	astro_1	0.046327	1	0.124	0.074
SPOPL	astro_1	0.051537	1	0.084	0.045
LINC01814	astro_1	-0.041886	1	0.012	0.033
JDP2	astro_1	0.0565791	1	0.083	0.044
FAM92A	astro_1	0.0507927	1	0.084	0.045
DNAJC15	astro_1	0.0588743	1	0.075	0.038
PIGK	astro_1	0.0447049	1	0.057	0.025
AC091912.3	astro_1	-0.0355765	1	0.01	0.03
SPATA17	astro_1	0.0523339	1	0.055	0.024
MALAT1	astro_1	-0.00568872	1	1	1
NEMF	astro_1	0.0622669	1	0.161	0.106
PLEKHM3	astro_1	0.050777	1	0.11	0.065
TDRD7	astro_1	0.0374172	1	0.035	0.01
AC092924.2	astro_1	0.0606391	1	0.1	0.057
CLASP1	astro_1	0.0776351	1	0.451	0.356
DEAF1	astro_1	0.05117	1	0.076	0.039
PARVA	astro_1	0.065245	1	0.134	0.085
TMEM131	astro_1	0.0819786	1	0.222	0.158
AC005224.2	astro_1	0.0225426	1	0.015	0
TNRC18	astro_1	0.0698946	1	0.193	0.132
ELP2	astro_1	0.0563104	1	0.096	0.054
SPEN	astro_1	0.0659017	1	0.21	0.146
MACROD2	astro_1	-0.180594	1	0.375	0.429
LAMB2	astro_1	0.0375131	1	0.044	0.016
UBASH3B	astro_1	0.0555481	1	0.06	0.028
MKLN1-AS	astro_1	0.0388994	1	0.049	0.02
LINC01876	astro_1	0.0401265	1	0.031	0.009
NEK11	astro_1	0.0636861	1	0.178	0.121
APOL3	astro_1	0.0320204	1	0.026	0.006
PDE7B	astro_1	0.110638	1	0.474	0.391
FUT10	astro_1	0.076898	1	0.201	0.141
TET2	astro_1	0.068435	1	0.139	0.089
AMBRA1	astro_1	0.0686325	1	0.156	0.103
EFHC2	astro_1	0.0575243	1	0.103	0.06
EVI5	astro_1	0.0706498	1	0.203	0.141
RSU1	astro_1	0.0517324	1	0.075	0.038
TCF12	astro_1	0.0702594	1	0.395	0.309
LAMP1	astro_1	0.0379718	1	0.082	0.043
SLC41A1	astro_1	0.0445297	1	0.059	0.027
FNDC3B	astro_1	0.0627789	1	0.262	0.191
KCTD3	astro_1	0.0600498	1	0.108	0.064
DTX1	astro_1	0.0623909	1	0.127	0.079
ZBTB20-AS5	astro_1	0.0601903	1	0.098	0.056
IL1R1	astro_1	0.0303673	1	0.021	0.003
AC005332.4	astro_1	0.0425522	1	0.051	0.021
TAOK1	astro_1	0.0885688	1	0.262	0.195
CSK	astro_1	0.0405348	1	0.036	0.011
GPC6	astro_1	-0.0691503	1	0.038	0.071
RNF152	astro_1	0.028208	1	0.021	0.003
FTO	astro_1	0.0557359	1	0.369	0.284
HCG18	astro_1	0.0584258	1	0.109	0.065
LINC01088	astro_1	0.0498533	1	0.051	0.021
GABPB2	astro_1	0.0587737	1	0.105	0.061
SHISA5	astro_1	0.0460531	1	0.06	0.028
PLEC	astro_1	0.079235	1	0.164	0.11
HYDIN	astro_1	0.0564885	1	0.094	0.053
TP53BP2	astro_1	0.0705332	1	0.201	0.142
KLHL13	astro_1	0.035493	1	0.036	0.011
LRRC4C	astro_1	-0.193004	1	0.435	0.476
MYEF2	astro_1	0.0562316	1	0.139	0.088
ACSL3	astro_1	0.0574901	1	0.276	0.202
ZNF770	astro_1	0.0436195	1	0.067	0.032
EPCAM-DT	astro_1	0.0413466	1	0.043	0.016
RC3H1	astro_1	0.0590624	1	0.153	0.1
USP32	astro_1	0.0546808	1	0.128	0.079
PNPLA8	astro_1	0.0683558	1	0.173	0.117
FAF1	astro_1	0.066449	1	0.385	0.297
PLA2G4C	astro_1	-0.0859957	1	0.065	0.105
AC079760.1	astro_1	-0.0626349	1	0.046	0.082
ARIH1	astro_1	0.0635387	1	0.201	0.141
LIMCH1	astro_1	0.0704751	1	0.407	0.315
CHIC2	astro_1	0.0677521	1	0.127	0.08
QRSL1	astro_1	0.0450964	1	0.061	0.029
ZIC2	astro_1	0.0441147	1	0.055	0.024
WDR11	astro_1	0.0496998	1	0.128	0.079
NDUFS4	astro_1	0.0565096	1	0.118	0.071
RBBP4	astro_1	0.0562673	1	0.103	0.06
AC114763.1	astro_1	0.0384033	1	0.039	0.013
IREB2	astro_1	0.0591366	1	0.132	0.083
C1RL	astro_1	0.0324374	1	0.04	0.014
FANK1	astro_1	0.0511803	1	0.066	0.032
UBA6	astro_1	0.0579135	1	0.126	0.078
PMP22	astro_1	0.0633592	1	0.157	0.105
LIFR-AS1	astro_1	-0.0449734	1	0.025	0.053
RUFY2	astro_1	0.0692242	1	0.152	0.1
NBAS	astro_1	0.0770885	1	0.24	0.175
TMEM87A	astro_1	0.0523796	1	0.124	0.077
NLGN2	astro_1	0.0369941	1	0.052	0.022
SLC6A9	astro_1	0.0232193	1	0.019	0.002
TDP2	astro_1	0.0475651	1	0.06	0.028
UNC5D	astro_1	-0.129219	1	0.109	0.156
WASHC1	astro_1	0.0487346	1	0.074	0.038
TJP1	astro_1	0.063261	1	0.485	0.385
SSC5D	astro_1	0.0217435	1	0.014	0
GTF2F2	astro_1	0.0565109	1	0.095	0.054
RPS24	astro_1	0.0432217	1	0.116	0.069
GANAB	astro_1	0.0441598	1	0.062	0.029
CCT3	astro_1	0.0477673	1	0.064	0.03
RPL31	astro_1	0.0442262	1	0.074	0.038
PAWR	astro_1	0.0314469	1	0.028	0.007
B3GALT5	astro_1	0.0442898	1	0.05	0.021
GPT2	astro_1	0.0788292	1	0.217	0.156
BMPR1A	astro_1	0.0624759	1	0.325	0.245
CYP7B1	astro_1	0.0765414	1	0.153	0.102
FLNA	astro_1	0.0475651	1	0.057	0.026
NOVA1	astro_1	0.0584783	1	0.293	0.218
MTX2	astro_1	0.0567876	1	0.133	0.085
SLC44A3	astro_1	0.0595971	1	0.097	0.056
ZNF337	astro_1	0.052657	1	0.083	0.045
BRAF	astro_1	0.0632423	1	0.294	0.221
PRPF38B	astro_1	0.0549854	1	0.098	0.056
ZFHX2	astro_1	0.054743	1	0.117	0.071
MED27	astro_1	0.068538	1	0.152	0.101
ZNF710	astro_1	0.061406	1	0.101	0.059
KIAA0895	astro_1	0.0372588	1	0.04	0.014
TLR4	astro_1	0.0786071	1	0.177	0.123
ASCL1	astro_1	0.0492754	1	0.048	0.02
CHI3L1	astro_1	0.0445507	1	0.047	0.019
ST3GAL3	astro_1	0.0602369	1	0.188	0.13
CDK8	astro_1	0.0673221	1	0.155	0.103
ADARB1	astro_1	0.0432277	1	0.065	0.031
CSNK1G1	astro_1	0.0640281	1	0.122	0.076
TXNIP	astro_1	0.0640029	1	0.135	0.087
S100PBP	astro_1	0.0543901	1	0.113	0.068
HDHD2	astro_1	0.0453278	1	0.07	0.035
RHPN2	astro_1	0.049498	1	0.094	0.053
FNIP1	astro_1	0.0635397	1	0.253	0.185
N4BP1	astro_1	0.0594223	1	0.094	0.054
C8orf37-AS1	astro_1	-0.0689789	1	0.048	0.083
ENOX2	astro_1	0.0400625	1	0.067	0.033
MAP4K5	astro_1	0.0607573	1	0.278	0.206
AF165147.1	astro_1	0.0418131	1	0.048	0.02
MAMLD1	astro_1	0.0732718	1	0.113	0.069
DNAJA1	astro_1	0.0434734	1	0.073	0.037
FKBP4	astro_1	0.029025	1	0.034	0.01
APC2	astro_1	-0.100202	1	0.111	0.158
THY1	astro_1	-0.0681936	1	0.031	0.061
DOCK5	astro_1	0.0591254	1	0.202	0.141
FBXW8	astro_1	0.0519059	1	0.087	0.048
CNTLN	astro_1	0.0863557	1	0.15	0.101
DCAF5	astro_1	0.0646374	1	0.165	0.111
TTC37	astro_1	0.0703265	1	0.17	0.116
RIC8B	astro_1	0.0562938	1	0.126	0.079
AC091946.1	astro_1	-0.0220386	1	0.004	0.018
HSP90B1	astro_1	0.0464024	1	0.099	0.057
NFIX	astro_1	0.0669977	1	0.21	0.148
EGLN1	astro_1	0.0646605	1	0.102	0.061
GHR	astro_1	0.0358014	1	0.03	0.009
ZNF827	astro_1	0.074133	1	0.244	0.179
HMGN2	astro_1	-0.0432344	1	0.022	0.048
OGDH	astro_1	0.0567569	1	0.158	0.105
TMEM62	astro_1	0.0416132	1	0.052	0.023
A4GALT	astro_1	0.0245875	1	0.018	0.002
SSH1	astro_1	0.0443125	1	0.088	0.048
VSNL1	astro_1	-0.0891109	1	0.053	0.088
TCP11L2	astro_1	0.0502343	1	0.064	0.031
GAS2L1	astro_1	0.048904	1	0.06	0.029
ELL2	astro_1	0.0546756	1	0.082	0.045
AC025442.2	astro_1	0.0343836	1	0.027	0.007
KIAA0408	astro_1	0.0420127	1	0.052	0.023
ARMC8	astro_1	0.0633745	1	0.144	0.094
INPP5F	astro_1	0.0664828	1	0.146	0.096
SPOCK1	astro_1	0.0765566	1	0.252	0.186
VWA5A	astro_1	0.0292984	1	0.029	0.008
DNAL1	astro_1	0.0369446	1	0.047	0.019
BOC	astro_1	0.0545324	1	0.159	0.106
TSHZ1	astro_1	0.0631476	1	0.12	0.075
ZNF706	astro_1	0.0459192	1	0.114	0.068
PPID	astro_1	0.0380367	1	0.039	0.014
AC004158.1	astro_1	-0.0648288	1	0.049	0.085
SDC2	astro_1	0.0683488	1	0.21	0.15
LHFPL2	astro_1	0.0439075	1	0.08	0.043
TAPT1-AS1	astro_1	0.0786575	1	0.276	0.209
MINDY4	astro_1	0.0445715	1	0.068	0.034
EVC2	astro_1	0.0416055	1	0.076	0.04
NPIPB5	astro_1	0.0552164	1	0.094	0.054
RALGAPB	astro_1	0.0561415	1	0.119	0.074
AL603839.3	astro_1	0.0410109	1	0.048	0.02
ACSBG1	astro_1	0.0779326	1	0.412	0.326
SEC61A1	astro_1	0.0500454	1	0.066	0.033
NBPF19	astro_1	0.0399876	1	0.06	0.029
FCHSD1	astro_1	0.0256059	1	0.02	0.003
LINC02324	astro_1	0.0256059	1	0.02	0.003
EAF2	astro_1	0.0626935	1	0.101	0.06
ZFY	astro_1	-0.0503533	1	0.025	0.051
ZNF609	astro_1	0.0938639	1	0.269	0.203
ERGIC1	astro_1	0.054919	1	0.116	0.071
MYO9B	astro_1	0.05391	1	0.091	0.051
CACNA1C	astro_1	0.0861716	1	0.239	0.177
HMGCLL1	astro_1	0.0451341	1	0.065	0.032
TMEM72-AS1	astro_1	-0.0596834	1	0.042	0.074
NAV3	astro_1	0.110746	1	0.834	0.719
LRCH2	astro_1	0.0522882	1	0.078	0.042
VTI1A	astro_1	0.0550533	1	0.306	0.23
ALG1L9P	astro_1	-0.0567775	1	0.044	0.078
SLC25A23	astro_1	0.0521308	1	0.06	0.029
FAM135B	astro_1	0.0538098	1	0.163	0.109
PLEKHA7	astro_1	0.0692943	1	0.266	0.2
DNMT3A	astro_1	0.0794768	1	0.165	0.113
PCDH19	astro_1	0.0374035	1	0.048	0.02
FEM1C	astro_1	0.0494819	1	0.073	0.038
AGAP3	astro_1	0.052657	1	0.079	0.043
ADAM10	astro_1	0.0618344	1	0.175	0.12
MARCH5	astro_1	0.0506097	1	0.074	0.039
RLF	astro_1	0.0667062	1	0.132	0.086
LINC00894	astro_1	0.0645572	1	0.209	0.149
FKBP1A	astro_1	0.035284	1	0.036	0.012
SLC38A10	astro_1	0.0474134	1	0.073	0.038
RXRG	astro_1	0.0466073	1	0.057	0.027
HEG1	astro_1	0.0450726	1	0.089	0.05
PRDM16	astro_1	0.0574394	1	0.48	0.384
AC007389.1	astro_1	-0.122496	1	0.295	0.356
NRSN1	astro_1	-0.0365705	1	0.015	0.036
EPHA6	astro_1	0.0798615	1	0.431	0.343
CRLF1	astro_1	0.033426	1	0.043	0.017
FAM171A1	astro_1	0.08591	1	0.395	0.317
ABLIM1	astro_1	0.0994199	1	0.799	0.682
NTN5	astro_1	-0.024452	1	0.006	0.021
PRKRA	astro_1	0.0444658	1	0.047	0.02
LINC01006	astro_1	-0.0417078	1	0.02	0.044
AC096677.1	astro_1	0.0338453	1	0.043	0.017
VAV3	astro_1	0.0929552	1	0.343	0.274
LINC02296	astro_1	-0.0217724	1	0.003	0.015
CCNH	astro_1	0.0536809	1	0.231	0.166
TASOR2	astro_1	0.0615998	1	0.13	0.084
VWA1	astro_1	0.0296534	1	0.025	0.006
CASP7	astro_1	0.0573754	1	0.073	0.039
C1GALT1	astro_1	0.0463334	1	0.083	0.046
ZNF234	astro_1	0.0275019	1	0.026	0.007
PCGF5	astro_1	0.075992	1	0.285	0.218
ITGB3BP	astro_1	0.0592794	1	0.092	0.053
KDM6A	astro_1	0.0676006	1	0.259	0.192
GKAP1	astro_1	0.0574986	1	0.107	0.066
OAF	astro_1	-0.107948	1	0.139	0.187
BCAM	astro_1	0.0311616	1	0.034	0.011
AHDC1	astro_1	0.0618065	1	0.127	0.081
ZMYM1	astro_1	0.0451153	1	0.061	0.029
ELF2	astro_1	0.0630281	1	0.208	0.148
ZFAT	astro_1	0.0483212	1	0.051	0.023
TMEM135	astro_1	0.0722606	1	0.241	0.179
FAM181B	astro_1	0.0470427	1	0.075	0.04
SCG5	astro_1	-0.043713	1	0.012	0.032
PRKD1	astro_1	0.0482123	1	0.424	0.333
SUPT3H	astro_1	0.0681222	1	0.211	0.151
AC005237.1	astro_1	-0.0268559	1	0.006	0.022
SLC25A20	astro_1	0.0359634	1	0.044	0.018
CYTH3	astro_1	0.0474134	1	0.07	0.036
USP47	astro_1	0.0596289	1	0.242	0.176
AC016687.2	astro_1	0.0229942	1	0.015	0.001
PHF1	astro_1	0.0338709	1	0.033	0.01
SLC15A2	astro_1	0.0780104	1	0.23	0.17
EMP1	astro_1	0.0321499	1	0.044	0.018
UBE2D3	astro_1	0.054525	1	0.238	0.173
IMMP2L	astro_1	0.0632328	1	0.377	0.298
EPHX1	astro_1	0.0630799	1	0.152	0.103
PIK3CA	astro_1	0.0573237	1	0.156	0.105
MARK1	astro_1	0.0610237	1	0.196	0.139
STX18	astro_1	0.0530074	1	0.149	0.099
POLR3B	astro_1	0.0416132	1	0.051	0.023
ALDOC	astro_1	0.0454167	1	0.123	0.077
PTPN21	astro_1	0.0452733	1	0.055	0.026
RRBP1	astro_1	0.0449786	1	0.071	0.037
LINC01301	astro_1	0.061394	1	0.123	0.078
SMAD3	astro_1	0.0602488	1	0.137	0.089
EPS15L1	astro_1	0.071511	1	0.213	0.155
EPS15	astro_1	0.0718053	1	0.314	0.241
PLCD3	astro_1	0.0392235	1	0.043	0.017
DMAP1	astro_1	0.0310201	1	0.037	0.013
PLCH1	astro_1	0.0606645	1	0.158	0.106
BLZF1	astro_1	0.0485577	1	0.083	0.047
LINC01114	astro_1	-0.0308023	1	0.012	0.031
FAM160B1	astro_1	0.046864	1	0.077	0.042
ZNF302	astro_1	0.0539497	1	0.087	0.049
TTLL5	astro_1	0.0563191	1	0.148	0.098
KIZ	astro_1	0.0525402	1	0.132	0.086
TRIM52	astro_1	0.0335735	1	0.04	0.015
AC074286.1	astro_1	-0.0284456	1	0.008	0.025
HECTD4	astro_1	0.0630205	1	0.277	0.206
RSF1	astro_1	0.0694029	1	0.222	0.163
RBM15-AS1	astro_1	0.0332348	1	0.029	0.009
VEZF1	astro_1	0.0481586	1	0.069	0.036
AC097460.1	astro_1	-0.0345342	1	0.01	0.029
PARP8	astro_1	0.0416768	1	0.055	0.026
JAKMIP2	astro_1	0.0644083	1	0.309	0.237
AC117528.1	astro_1	-0.027895	1	0.01	0.029
MMP24OS	astro_1	0.0494874	1	0.079	0.044
ZNF736	astro_1	0.0449786	1	0.073	0.039
VSTM2L	astro_1	-0.0193448	1	0.002	0.012
SPIN1	astro_1	0.0713557	1	0.238	0.176
SLC2A10	astro_1	0.0419821	1	0.049	0.022
GABPA	astro_1	0.0389071	1	0.066	0.033
DNER	astro_1	0.0535406	1	0.143	0.094
SEC24C	astro_1	0.0300238	1	0.035	0.012
KDSR	astro_1	0.0433734	1	0.056	0.027
STRN	astro_1	0.0482319	1	0.104	0.063
GFM1	astro_1	0.0381727	1	0.052	0.024
GSTM5	astro_1	0.0414128	1	0.049	0.022
FAM221A	astro_1	0.034713	1	0.038	0.014
GAREM2	astro_1	0.0427202	1	0.073	0.039
ATP2B2	astro_1	0.0701319	1	0.341	0.265
ZNF273	astro_1	0.0433479	1	0.053	0.025
ENAH	astro_1	0.0500685	1	0.188	0.131
LINC01719	astro_1	0.0288636	1	0.026	0.007
EMX2	astro_1	0.0520379	1	0.11	0.067
C12orf4	astro_1	0.0494847	1	0.075	0.041
AL049840.5	astro_1	0.0278543	1	0.024	0.006
ASXL2	astro_1	0.0606166	1	0.136	0.089
GTF2IRD2B	astro_1	0.0442898	1	0.051	0.023
MITF	astro_1	0.046536	1	0.084	0.048
PPP6R1	astro_1	0.0460063	1	0.048	0.021
TRAPPC8	astro_1	0.0596771	1	0.128	0.083
SCAMP4	astro_1	0.0345621	1	0.041	0.016
ANO6	astro_1	0.0654659	1	0.147	0.099
SNX3	astro_1	0.0437386	1	0.085	0.048
REPS1	astro_1	0.0861693	1	0.4	0.325
DPY19L1	astro_1	0.0584264	1	0.127	0.082
BUB3	astro_1	0.0366367	1	0.037	0.013
UPF2	astro_1	0.0668584	1	0.143	0.096
LAMC1	astro_1	0.0480005	1	0.082	0.046
FBXO32	astro_1	0.0458425	1	0.055	0.026
DHRS3	astro_1	0.0487561	1	0.088	0.05
CMBL	astro_1	0.029025	1	0.034	0.011
PITPNM2	astro_1	0.0524935	1	0.151	0.101
NSMCE2	astro_1	0.0678427	1	0.291	0.222
CYBRD1	astro_1	0.0628647	1	0.099	0.06
CGNL1	astro_1	0.0694484	1	0.2	0.144
PIKFYVE	astro_1	0.0505878	1	0.133	0.087
WNK1	astro_1	0.0811672	1	0.208	0.152
PDE4D	astro_1	0.088672	1	0.817	0.728
RRP12	astro_1	0.042152	1	0.045	0.019
ME3	astro_1	0.0496826	1	0.09	0.052
PPM1B	astro_1	0.072533	1	0.232	0.172
CCDC30	astro_1	0.0536562	1	0.109	0.067
ROR1	astro_1	0.0642042	1	0.226	0.164
IQGAP1	astro_1	0.0454844	1	0.099	0.059
HNRNPA2B1	astro_1	0.0592483	1	0.249	0.185
SHOC2	astro_1	0.0531342	1	0.109	0.067
DENND6B	astro_1	0.0431496	1	0.052	0.024
MEF2D	astro_1	0.0435706	1	0.055	0.026
MAP3K1	astro_1	0.041478	1	0.058	0.029
LIX1	astro_1	0.0373556	1	0.048	0.021
WNK2	astro_1	0.0623071	1	0.142	0.095
SRP14-AS1	astro_1	0.0443125	1	0.09	0.052
C19orf12	astro_1	0.0380596	1	0.057	0.028
CACNA2D1	astro_1	0.0616983	1	0.247	0.183
TRIM28	astro_1	0.0303024	1	0.03	0.01
DYNLL1	astro_1	0.0527153	1	0.128	0.083
FBXO38	astro_1	0.0356682	1	0.065	0.033
TMOD2	astro_1	0.0585854	1	0.201	0.144
COL5A2	astro_1	-0.0461972	1	0.027	0.053
DIAPH3	astro_1	0.051888	1	0.094	0.056
RAPGEF6	astro_1	0.0662597	1	0.17	0.118
NRCAM	astro_1	0.0763978	1	0.719	0.615
OLA1	astro_1	0.0630368	1	0.155	0.106
ADAM17	astro_1	0.0456224	1	0.091	0.053
PDE10A	astro_1	-0.0668582	1	0.035	0.064
CHD1	astro_1	0.0511468	1	0.102	0.062
IFT81	astro_1	0.0406905	1	0.076	0.042
BAIAP3	astro_1	0.0399876	1	0.058	0.029
HEATR5A	astro_1	0.0586506	1	0.143	0.096
MARCH7	astro_1	0.0675042	1	0.174	0.123
SOX2	astro_1	0.0594229	1	0.155	0.106
LINC01414	astro_1	-0.0727591	1	0.052	0.086
GFOD1	astro_1	0.0544921	1	0.124	0.08
TAF2	astro_1	0.0428015	1	0.083	0.047
CEP95	astro_1	0.0482667	1	0.122	0.078
GABRA2	astro_1	0.0780685	1	0.449	0.367
ABI1	astro_1	0.0609698	1	0.375	0.297
SLC13A3	astro_1	-0.092572	1	0.095	0.137
FBXO2	astro_1	0.037451	1	0.056	0.027
FAM49A	astro_1	0.0594029	1	0.177	0.125
S1PR1	astro_1	0.0369446	1	0.046	0.02
BRINP2	astro_1	-0.107696	1	0.184	0.237
DNPEP	astro_1	0.0306588	1	0.027	0.008
AL162725.2	astro_1	-0.0223039	1	0.004	0.018
RPS27L	astro_1	0.0371503	1	0.046	0.02
VGLL4	astro_1	0.0609305	1	0.283	0.217
ZBTB37	astro_1	0.0517005	1	0.099	0.06
AL590550.1	astro_1	-0.0239282	1	0.002	0.013
UBALD2	astro_1	0.0252562	1	0.02	0.004
ZNF251	astro_1	0.0459843	1	0.087	0.05
USP34	astro_1	0.0493168	1	0.4	0.317
SS18	astro_1	0.0536925	1	0.108	0.067
CMC1	astro_1	0.0564663	1	0.097	0.059
GSK3B	astro_1	0.0358852	1	0.246	0.181
SPTSSA	astro_1	0.0272825	1	0.025	0.007
HIST1H2AC	astro_1	0.0487125	1	0.059	0.029
BRD4	astro_1	0.0775592	1	0.141	0.095
FBXO42	astro_1	0.0532769	1	0.177	0.124
PRKD2	astro_1	0.0288636	1	0.024	0.006
H1FX	astro_1	0.0272825	1	0.024	0.006
EPOR	astro_1	0.0335106	1	0.036	0.013
RASL12	astro_1	0.0249077	1	0.024	0.006
PCYOX1	astro_1	0.0455211	1	0.067	0.035
RAB11FIP2	astro_1	0.0658996	1	0.199	0.144
NBPF9	astro_1	0.034713	1	0.036	0.013
APP	excit_1	-0.625398	8.82328e-12	0.437	0.676
UBTD1	astro_1	0.0492963	1	0.074	0.041
LPIN3	astro_1	0.0365319	1	0.044	0.019
CEP290	astro_1	0.0463932	1	0.139	0.091
CYP20A1	astro_1	0.0604301	1	0.101	0.062
CEPT1	astro_1	0.0420733	1	0.063	0.032
ZNF33A	astro_1	0.0454675	1	0.097	0.058
MARK2	astro_1	0.0582513	1	0.102	0.063
BEX1	astro_1	-0.0414819	1	0.018	0.04
LRIG2	astro_1	0.0414413	1	0.078	0.044
HPS3	astro_1	0.0462618	1	0.064	0.033
PHACTR1	astro_1	0.0475215	1	0.452	0.356
RSRC1	astro_1	0.0688809	1	0.162	0.113
SHISA6	astro_1	0.0661571	1	0.156	0.107
JMJD1C	astro_1	0.0658857	1	0.399	0.321
RASAL2	astro_1	0.0479905	1	0.146	0.097
CFLAR	astro_1	0.048287	1	0.132	0.087
HHLA3	astro_1	0.0366367	1	0.034	0.012
LINC01600	astro_1	0.0310893	1	0.03	0.01
VPS4B	astro_1	0.0387492	1	0.068	0.036
AC073941.1	astro_1	0.0352274	1	0.03	0.01
TFG	astro_1	0.0446733	1	0.087	0.05
SGCD	astro_1	-0.148293	1	0.584	0.619
CEP170	astro_1	0.0549108	1	0.183	0.128
PCDHGA10	astro_1	0.0422119	1	0.056	0.028
SMARCAD1	astro_1	0.0523575	1	0.133	0.087
ZFX	astro_1	0.0496942	1	0.116	0.074
AL442636.1	astro_1	0.0251605	1	0.014	0.001
MKRN3	astro_1	-0.0531179	1	0.049	0.082
RUNX1T1	astro_1	0.0827991	1	0.172	0.123
CDKAL1	astro_1	0.0696255	1	0.283	0.218
WDR17	astro_1	0.076252	1	0.252	0.192
PPARGC1A	astro_1	0.0679445	1	0.183	0.13
PIK3C2A	astro_1	-0.152169	1	0.264	0.311
AC079352.1	astro_1	-0.104849	1	0.134	0.182
LRP4	astro_1	0.0607055	1	0.313	0.241
GABRG2	astro_1	-0.0582559	1	0.027	0.052
ABCA7	astro_1	0.0254455	1	0.03	0.01
CD83	astro_1	0.0232193	1	0.018	0.003
SLC25A27	astro_1	0.0487873	1	0.112	0.071
CATSPER2	astro_1	0.0509755	1	0.086	0.05
MIR34AHG	astro_1	0.026452	1	0.03	0.01
TTC39B	astro_1	0.0436195	1	0.065	0.034
TCF25	astro_1	-0.105044	1	0.123	0.166
MAP2	astro_1	0.0540577	1	0.214	0.155
UBE2R2	astro_1	0.0574179	1	0.163	0.113
BEX2	astro_1	-0.0284226	1	0.011	0.029
FASTK	astro_1	0.0338709	1	0.033	0.011
TFDP2	astro_1	0.0585854	1	0.199	0.144
CAMKMT	astro_1	0.063774	1	0.304	0.234
OSBPL9	astro_1	0.0626564	1	0.191	0.138
OPCML	astro_1	-0.131095	1	0.206	0.259
NDUFAF2	astro_1	0.0379274	1	0.078	0.044
RASL10A	astro_1	-0.0303055	1	0.009	0.026
EIF2S3	astro_1	0.055181	1	0.099	0.061
SNHG31	astro_1	-0.0316358	1	0.008	0.025
DYNLL2	astro_1	0.0466073	1	0.055	0.027
TTC33	astro_1	0.0392646	1	0.047	0.021
SLC22A23	astro_1	0.0683399	1	0.187	0.134
ABCC5	astro_1	0.0504156	1	0.104	0.065
RBM12B	astro_1	0.0487346	1	0.074	0.041
ELOVL1	astro_1	0.0285098	1	0.026	0.008
SQOR	astro_1	0.0250337	1	0.02	0.004
SMO	astro_1	0.0376075	1	0.053	0.026
PVT1	astro_1	0.0338203	1	0.052	0.025
DDB2	astro_1	0.0429237	1	0.044	0.019
DCP1A	astro_1	0.0549854	1	0.1	0.062
AL450345.2	astro_1	0.0271507	1	0.026	0.008
PPP1R13L	astro_1	0.0263617	1	0.026	0.008
SENP7	astro_1	0.0527765	1	0.238	0.178
ATXN7	astro_1	0.0628564	1	0.111	0.071
TLE3	astro_1	0.0436676	1	0.074	0.041
ANKRD49	astro_1	0.0305178	1	0.031	0.01
MLLT3	astro_1	0.0512652	1	0.285	0.214
AC093305.1	astro_1	0.0410109	1	0.048	0.022
DUBR	astro_1	0.0429682	1	0.079	0.045
NCKAP1	astro_1	0.0622033	1	0.299	0.232
SLC25A11	astro_1	0.0318014	1	0.035	0.013
BDH1	astro_1	-0.0626349	1	0.051	0.084
PIK3R1	astro_1	0.054509	1	0.26	0.198
ABCC4	astro_1	0.0377923	1	0.066	0.035
SAMD1	astro_1	0.023546	1	0.023	0.006
MON2	astro_1	0.0497485	1	0.214	0.155
TMEM123	astro_1	0.0452078	1	0.081	0.047
ZFYVE28	astro_1	0.0410024	1	0.141	0.094
SLC18B1	astro_1	0.0578836	1	0.21	0.154
RNF150	astro_1	0.0549514	1	0.198	0.144
TRIO	astro_1	0.0625309	1	0.459	0.368
HNF4G	astro_1	0.0496706	1	0.071	0.039
SH3YL1	astro_1	0.0440417	1	0.102	0.063
PAK2	astro_1	0.0581672	1	0.114	0.073
RUSC2	astro_1	0.0422294	1	0.103	0.064
RPS6KA5	astro_1	0.0537778	1	0.211	0.154
NHLRC2	astro_1	0.053502	1	0.107	0.067
C15orf65	astro_1	0.0192329	1	0.016	0.002
UBE2W	astro_1	0.0594122	1	0.134	0.09
SYNGAP1	astro_1	0.046305	1	0.076	0.043
AC025682.1	astro_1	0.0455554	1	0.076	0.043
LATS1	astro_1	0.055948	1	0.123	0.081
RNF214	astro_1	0.0458908	1	0.066	0.035
FBXL4	astro_1	0.0513018	1	0.129	0.086
CAP2	astro_1	0.0345558	1	0.061	0.031
PMPCB	astro_1	0.0446933	1	0.088	0.052
UFL1-AS1	astro_1	-0.0562119	1	0.069	0.106
CHN1	astro_1	0.052431	1	0.355	0.279
LINC02207	astro_1	-0.0128379	1	0.001	0.009
AC073648.7	astro_1	-0.0114788	1	0.001	0.009
VPS13C	astro_1	0.0498168	1	0.346	0.271
GYG2	astro_1	0.029025	1	0.034	0.012
ATPSCKMT	astro_1	0.0400625	1	0.07	0.038
SETD2	astro_1	0.0570673	1	0.25	0.187
PPIG	astro_1	0.0509424	1	0.126	0.083
SLC7A5	astro_1	0.027238	1	0.029	0.01
AGT	astro_1	0.0526733	1	0.145	0.099
KLHL21	astro_1	0.0436915	1	0.077	0.044
RHEB	astro_1	0.0459134	1	0.192	0.137
HNRNPH1	astro_1	0.0550442	1	0.125	0.083
HIP1	astro_1	0.0621453	1	0.133	0.088
PCYT1B-AS1	astro_1	0.0169399	1	0.011	0
CRK	astro_1	0.0394261	1	0.061	0.031
RBFOX2	astro_1	0.0648717	1	0.39	0.313
UBR1	astro_1	0.0522083	1	0.204	0.148
CATSPERG	astro_1	0.0289446	1	0.028	0.009
AC009432.2	astro_1	-0.00956788	1	0	0.007
YTHDF3-AS1	astro_1	-0.0109296	1	0	0.007
AC244213.1	astro_1	-0.0109296	1	0	0.007
TAC3	astro_1	-0.0136491	1	0	0.007
PTMA	astro_1	0.0514616	1	0.128	0.085
C1QTNF7	astro_1	-0.0152865	1	0.002	0.011
C5orf17	astro_1	-0.0152865	1	0.002	0.011
P4HA3	astro_1	-0.0152865	1	0.002	0.011
RNPEPL1	astro_1	0.0317317	1	0.032	0.011
NOL11	astro_1	0.0309474	1	0.032	0.011
TUB	astro_1	0.0449786	1	0.074	0.042
AL356599.1	astro_1	-0.0661708	1	0.071	0.107
PLEKHA2	astro_1	0.040948	1	0.062	0.032
CDS2	astro_1	0.0482803	1	0.125	0.083
RASA4	astro_1	0.0356032	1	0.046	0.021
C10orf90	astro_1	0.0532804	1	0.106	0.067
NEK4	astro_1	0.0430312	1	0.063	0.033
HELZ	astro_1	0.0456616	1	0.212	0.154
PAQR6	astro_1	-0.0514714	1	0.031	0.057
MARK3	astro_1	0.0591117	1	0.412	0.335
AGPAT5	astro_1	0.0571	1	0.113	0.073
ETNK1	astro_1	0.0558892	1	0.132	0.088
TMEM245	astro_1	0.0474837	1	0.158	0.109
DNAJC3	astro_1	0.0456313	1	0.129	0.086
GRIK5	astro_1	0.0438615	1	0.074	0.042
WASF2	astro_1	0.0550425	1	0.191	0.138
OXR1	astro_1	0.0301308	1	0.278	0.209
C7orf31	astro_1	0.0242391	1	0.019	0.004
FSIP2	astro_1	-0.0346546	1	0.019	0.04
LRRN2	astro_1	0.0432121	1	0.088	0.052
HDAC8	astro_1	0.043353	1	0.262	0.198
BOD1L1	astro_1	0.0621904	1	0.188	0.136
POLB	astro_1	0.0320138	1	0.038	0.015
ALCAM	astro_1	0.035599	1	0.313	0.239
QSOX1	astro_1	0.0243381	1	0.024	0.007
NUPR1	astro_1	0.0262707	1	0.022	0.006
NHSL2	astro_1	0.0252562	1	0.021	0.005
ZBBX	astro_1	0.0280733	1	0.022	0.006
PDIA6	astro_1	0.0410791	1	0.055	0.028
STK24	astro_1	0.0551116	1	0.113	0.073
DDI2	astro_1	0.0339671	1	0.05	0.024
ATP10D	astro_1	0.0570285	1	0.121	0.08
AVEN	astro_1	0.0474031	1	0.067	0.037
AL645568.1	astro_1	0.0533512	1	0.205	0.15
GABPB1	astro_1	0.0368947	1	0.042	0.018
PPP3CA	astro_1	0.0562725	1	0.429	0.343
SHROOM1	astro_1	0.0317317	1	0.033	0.012
RASA1	astro_1	0.0342928	1	0.21	0.152
RGCC	astro_1	0.0400995	1	0.07	0.039
IL10RB	astro_1	0.0364804	1	0.039	0.016
CNOT10	astro_1	0.0342352	1	0.08	0.047
[truncated: 1,013,777+ more rows]
